# Supplementary material for: Reconstruction of genome-scale metabolic models for 126 human tissues using mCADRE
Source: BMC Syst Biol. 2012 Dec 13;6:153. doi: 10.1186/1752-0509-6-153 (PMC3576361; doi:10.1186/1752-0509-6-153)
Supplement: Additional file 1 — Codes and input data to run mCADRE in a zipped file. [file 1752-0509-6-153-S1.zip]

Archive with 23 entries (23 files):
- checkModelConsistency.m
- checkModelFunction.m
- checkSalvage.m
- confidenceScores.mat
- detectDeadEnds_fast.m
- extractGPRs.m
- findExRxns.m
- geneExpression2rxnScore.m
- HR1_CbModel.mat
- indGeneRxn.mat
- main_script.m
- mas5Calls.m
- mas5callToExpression.m
- mCADRE.m
- model.mat
- precursorMets.mat
- probes2id.mat
- reactionScores_126tissues.mat
- reactionScores.mat
- removeNonUsedGenes.m
- rxn_map_matrix.mat
- tissues.mat
- uniq_exp.m
