# Supplementary material for: Reconstruction of genome-scale metabolic models for 126 human tissues using mCADRE
Source: BMC Syst Biol. 2012 Dec 13;6:153. doi: 10.1186/1752-0509-6-153 (PMC3576361; doi:10.1186/1752-0509-6-153)
Supplement: Additional file 1 — Codes and input data to run mCADRE in a zipped file. [file 1752-0509-6-153-S1.zip › findExRxns.m]

function ind2EX=findExRxns(model)
%custom implementaion of identifying exchange reactions in Recon1
ind2EX=~cellfun(@isempty,strfind(model.rxns,'EX_'));
