# Supplementary material for: Reconstruction of genome-scale metabolic models for 126 human tissues using mCADRE
Source: BMC Syst Biol. 2012 Dec 13;6:153. doi: 10.1186/1752-0509-6-153 (PMC3576361; doi:10.1186/1752-0509-6-153)
Supplement: Additional file 1 — Codes and input data to run mCADRE in a zipped file. [file 1752-0509-6-153-S1.zip › geneExpression2rxnScore.m]

function [geneAssociatedRxns,reactionScores]=geneExpression2rxnScore(expressionid,expression,parsedGPR,corrRxn)
%extractGPRs will output parsedGPR and corrRxn. It will break grRules for
%each reactions into multiple rows, and all genes in each row is connected
%by the 'and' operator. 
%expressionid:Entrez gene id, same as gene ids used in parsedGPR
%expression:gene ubiquity score, 0~1, denoting how often a gene is
%expressed across samples
%parsedGPR and corrRxn: outputs from extractGPRs
numGenes=numel(expressionid);
expressionMat=ones(size(parsedGPR));
%for genes with no expression data, we take a conservative approach and
%assume they are 1 (present).
grRulesGenes=unique(parsedGPR);
grRulesGenes=grRulesGenes(2:end,1);
parsedGPRmat=zeros(size(parsedGPR));
for i=1:numel(grRulesGenes)
    ind2gene=strcmp(parsedGPR,grRulesGenes{i,1});
    parsedGPRmat(ind2gene)=str2num(grRulesGenes{i,1});
end
for i=1:numGenes
    ind2gene=parsedGPRmat==expressionid(i,1);
    expressionMat(ind2gene)=expression(i,1);
end
expressionCorrRxn=min(expressionMat,[],2);
uniqueCorrRxn=unique(corrRxn);
uniqueCorrRxnScore=zeros(size(uniqueCorrRxn));
for i=1:numel(uniqueCorrRxn)
    ind2rxns=strcmp(corrRxn,uniqueCorrRxn{i,1});
    uniqueCorrRxnScore(i,1)=max(expressionCorrRxn(ind2rxns,1));
end
geneAssociatedRxns=uniqueCorrRxn;
reactionScores=uniqueCorrRxnScore;
