# Supplementary material for: Reconstruction of genome-scale metabolic models for 126 human tissues using mCADRE
Source: BMC Syst Biol. 2012 Dec 13;6:153. doi: 10.1186/1752-0509-6-153 (PMC3576361; doi:10.1186/1752-0509-6-153)
Supplement: Additional file 1 — Codes and input data to run mCADRE in a zipped file. [file 1752-0509-6-153-S1.zip › main_script.m]

%This is the main script that does both data preparation and calling the
%mCADRE method.
%Data sets that should be in the current directory:
%microarray .CEL files of the tissue or cell type of interest
%HG-U133_Plus_2.cdf
%probes2id
%model
%HR1_CbModel
%confidenceScores
%precursorMets
%rxn_map_matrix
%All necessary data sets, except the cdf file and .CEL files for the tissue of interest, come with the supplimentary
%material of the paper:
%Reconstruction of genome-scale metabolic models for 126 human tissues using mCADRE

%%%%
%preprocessing
RawStructure = celintensityread('*', 'HG-U133_Plus_2.cdf','PMOnly',false);
%HG-U133_Plus_2.cdf should be downloaded from Affymetrix website
calls = mas5Calls(RawStructure);
dataset_probe=RawStructure.ProbeSetIDs;
%%%%

%mapping gene expression data onto reactions
load probes2id
%probes2id is the mapping from Affy proe set ids to Entrez gene ids
load model
%Human Recon1 with Entrez gene ids.
[parsedGPR,corrRxn] = extractGPRs(model);
%Get the gene-to-reaction associations
[expression,expressionid]=mas5callToExpression(calls,dataset_probe,probes,probe2geneid,model.genes);
%Calculate the ubiquity score of metabolic genes
[geneAssociatedRxns,reactionScores]=geneExpression2rxnScore(expressionid,expression,parsedGPR,corrRxn);
%Map gene ubiquity scores into metabolic networks to get the
%expression-based evidence score  for reactions

%%%%
%get all inputs for the method
load indGeneRxn
%indices of gene-associated reactions in the human Recon 1
load rxn_map_matrix
%the adjacency matrix of reactions connected by common metabolites.
%Diagonal elements are 1
load HR1_CbModel
%human recon 1 with the original gene id format
load confidenceScores
%confidence scores for all reactions in recon1
load precursorMets
%metabolites that should be produced from glucose by the tissue-specific
%model
%%%%
%run the method
initCobraToolbox
mCADRE
