# Supplementary material for: Reconstruction of genome-scale metabolic models for 126 human tissues using mCADRE
Source: BMC Syst Biol. 2012 Dec 13;6:153. doi: 10.1186/1752-0509-6-153 (PMC3576361; doi:10.1186/1752-0509-6-153)
Supplement: Additional file 1 — Codes and input data to run mCADRE in a zipped file. [file 1752-0509-6-153-S1.zip › mas5Calls.m]

function [calls, pvalues] = mas5Calls(raw_struct, tau, alpha1, alpha2)
% Usage: [CALLS] = MAS5CALLS(RAW_STRUCT, TAU, ALPHA1, ALPHA2)
% RAW_STRUCT: A struct of raw CEL data such as that returned by celintensityread
% TAU:		The tau cutoff for significant difference between PIi and MMi. Defaults to 0.015.
% ALPHA1:	The p-value below which probesets are called 'present'.  Defaults to 0.04.
% ALPHA2:	The p-value above which probesets are called 'absent'.  Defaults to 0.06.

% CALLS is a matrix of 0, 1 and 2 corresponding to each probeset/sample in the raw_struct
% 0:	probeset is 'absent' (poor/invalid quality)
% 1:	probeset is 'marginal' (marginal quality)
% 2: 	probeset is 'present' (good quality)

% Error check
if (nargin < 4)
	alpha2 = 0.06;
end
if (nargin < 3)
	alpha1 = 0.04;
end
if (nargin < 2)
	tau = 0.015;
end
if (nargin < 1)
	error('Usage: [CALLS] = MAS5CALLS(RAW_STRUCT, TAU, ALPHA1, ALPHA2)');
end

% Find everywhere the ProbeIndices are zero
probeIndicesZero = find(raw_struct.ProbeIndices==0);
% Add one on the end indicating the length of the final probeset
probeIndicesZero = [probeIndicesZero; raw_struct.NumProbes+1];
% Now get the size of each probeset (ranges from 11 to 69 or so) 
probeSetLengths = probeIndicesZero(2:end) - probeIndicesZero(1:end-1);

% Set up the output
calls = zeros(raw_struct.NumProbeSets, size(raw_struct.PMIntensities, 2));
pvalues = zeros(raw_struct.NumProbeSets, size(raw_struct.PMIntensities, 2));

% Loop over all the probesets
for j=1:raw_struct.NumProbeSets

	for k=1:size(raw_struct.PMIntensities, 2)

		% Get the RAW data for this probeset
		PM = raw_struct.PMIntensities(probeIndicesZero(j):probeIndicesZero(j)+probeSetLengths(j)-1, k);
		MM = raw_struct.MMIntensities(probeIndicesZero(j):probeIndicesZero(j)+probeSetLengths(j)-1, k);
			
		% Get the median value as the test statistic
		dv = (PM-MM) ./ (PM + MM);

		%p = SignedRank(R, tau);
		%pvalues(j,k) = p;

		% Just use matlab built-in signrank to do the test
		alpha = 0.05;
		[p]=signrank(dv,tau,alpha);
		W = CalculateW(dv); 
		if (W<=0)
		    p = 1-(p/2);
		else
		    p = (p/2);
		end
		pvalues(j,k) = p;

		if (p < alpha1)
			calls(j, k) = 2;
		elseif (p > alpha2)
			calls(j, k) = 0;
		else
			calls(j, k) = 1;
		end
	end	
	
end

function w=CalculateW(data)

        % Remove any empty cells
        nonzero_data = data;
        nonzero_data(nonzero_data==0) = [];

        % Take the absolute value of the data
        abs_data = abs(nonzero_data);

        % Rank the abs value
        [ranks, doubleVarMod] = tiedrank(abs_data);

        % Now reapply the signs to the rank data
        signedranks = sign(nonzero_data) .* ranks;

        % Now sum the signed ranks
        w = sum(signedranks);

function [p] = SignedRank(data, tau)

	if (nargin < 2)
		tau = 0.015;
	end

	% Remove any empty cells
	nonzero_data = data;
	nonzero_data(nonzero_data==0) = [];
	
	% Take the absolute value of the data
	abs_data = abs(nonzero_data);
	
	% Sort the abs value data
	abs_data_sorted = sort(abs_data);
		
	% Rank the abs value
	[ranks, doubleVarMod] = tiedrank(abs_data_sorted);
	
	% Now reapply the signs to the rank data
	signedranks = sign(nonzero_data) .* ranks;
	
	% Now sum the signed ranks
	w = sum(signedranks);
	
	n = length(w);
	dw = w - (n * (n+1.0) / 4.0);
	denom2 = (n*(n+1)*(2*n+1) - 0.5*doubleVarMod)/24.0;
	
	if (denom2 <=0)
		warning('Denominator of z calculation is zero!');
	end
	
	% Calculate the z-score
	z = dw / sqrt(denom2);
	
	% Get the pvalue
	p = 1-normcdf(z);


function [p] = SignedRank_orig(data, tau)

	if (nargin < 2)
		tau = 0.015;
	end

	% Remove any empty cells
	nonzero_data = data;
	nonzero_data(nonzero_data==0) = [];
	
	% Take the absolute value of the data
	abs_data = abs(nonzero_data);
	
	% Sort the abs value data
	abs_data_sorted = sort(abs_data);
		
	% Rank the abs value
	[ranks, doubleVarMod] = tiedrank(abs_data_sorted);
	
	% Now reapply the signs to the rank data
	signedranks = sign(nonzero_data) .* ranks;
	
	% Now sum the signed ranks
	W = sum(signedranks);
	sigma = (length(W)*(length(W)+1)*(2*length(W)+1)) / 6.0;
	
	% Calculate the z-score
	z = 0;
	if (W > tau)
		z = (W-tau-0.5) / sigma;
	elseif (W < tau)
		z = (W-tau+0.5) / sigma;
	end
	
		% double dw = w - ((double) n) * (n + 1) / 4.0;
		% double denom2 = (((double)n)*(n+1)*(2*n+1) - 0.5*doubleVarMod)/24.0;
		% if (denom2 <=0) {
			% return ExpResults(0, 0);
		% }
		% double z = dw / sqrt(denom2);
		% ans.p_value = 1 - normalCDF(z);
	
	% Get the pvalue
	p = normcdf(-abs(z));

	
