# Supplementary material for: Reconstruction of genome-scale metabolic models for 126 human tissues using mCADRE
Source: BMC Syst Biol. 2012 Dec 13;6:153. doi: 10.1186/1752-0509-6-153 (PMC3576361; doi:10.1186/1752-0509-6-153)
Supplement: Additional file 1 — Codes and input data to run mCADRE in a zipped file. [file 1752-0509-6-153-S1.zip › removeNonUsedGenes.m]

function modelNew=removeNonUsedGenes(model)
%Updating genes after reaction removal process finished
genes=unique(model.genes);
model.rules=[];
model.rxnGeneMat=[];
model.genes=[];
for m=1:numel(model.rxns)
    model = changeGeneAssociation(model,model.rxns{m,1},model.grRules{m,1},genes,genes);
end
modelNew=model;
