# Supplementary material for: Reconstruction of genome-scale metabolic models for 126 human tissues using mCADRE
Source: BMC Syst Biol. 2012 Dec 13;6:153. doi: 10.1186/1752-0509-6-153 (PMC3576361; doi:10.1186/1752-0509-6-153)
Supplement: Additional file 2 — All 126 TSEM metabolic model files in a zipped file. [file 1752-0509-6-153-S2.zip]

Archive with 126 entries (126 files):
- a549_cell_line.xml
- accumbens.xml
- adipose_tissue.xml
- adrenal_cortex.xml
- airway_epithelial_cells.xml
- alveolar_macrophages.xml
- amniotic_fluid.xml
- amygdala.xml
- blood.xml
- bone_marrow.xml
- breast_ductal_cells.xml
- breast_lobular_cells_tumor.xml
- breast_lobular_cells.xml
- breast_stroma_tumor.xml
- breast_stroma.xml
- breast_tumor.xml
- breast.xml
- bronchial_epithelial_cells.xml
- bronchus.xml
- cd14+_cells.xml
- cd31+_cells.xml
- cd3+_t_cells.xml
- cd49a+_cells.xml
- cd4+_cells.xml
- cecum.xml
- cerebellum.xml
- cerebral_cortex.xml
- cervix_tumor.xml
- cervix.xml
- chorion_villus_cells.xml
- colonic_mucosa.xml
- colon_tumor.xml
- colon.xml
- corpus_callosum.xml
- deltoid_muscle.xml
- dorsal_root_ganglia.xml
- endometrial_endothelial_cell.xml
- endometrium_tumor.xml
- endometrium.xml
- entorhinal_cortex_layer_ii_stellate_island_cells.xml
- entorhinal_cortex.xml
- fallopian_tube_epithelium.xml
- fallopian_tube_tumor.xml
- fetal_cartilage.xml
- frontal_lobe.xml
- gingival_epithelium.xml
- glioblastoma_tumor.xml
- glioma_tumor.xml
- head_and_neck_epithelial_cells_tumor.xml
- head_and_neck_epithelial_cells.xml
- head_and_neck_squamous_cell_carcinoma_tumor.xml
- hippocampus.xml
- hypothalamus.xml
- jurkat_cells.xml
- kidney_tumor.xml
- kidney.xml
- liver_tumor.xml
- liver.xml
- lung_tumor.xml
- lung.xml
- lymphocytes.xml
- mcf-7_cells.xml
- medial_temporal_gyrus.xml
- medulla.xml
- midbrain.xml
- monocyte-derived_dendritic_cells.xml
- monocyte-derived_macrophage.xml
- monocyte.xml
- myometrium.xml
- neutrophils.xml
- nodose_nucleus.xml
- occipital_lobe.xml
- omental_adipose_tissue.xml
- omentum_tumor.xml
- ovary_tumor.xml
- ovary.xml
- pancreas_tumor.xml
- parietal_lobe.xml
- parotid_gland.xml
- pbmc.xml
- penis.xml
- peritoneum_tumor.xml
- pilocytic_astrocytoma_tumor.xml
- pituitary_gland.xml
- pituitary_tumor.xml
- placenta.xml
- platelets.xml
- postcentral_gyrus.xml
- posterior_singulate.xml
- primary_visual_cortex.xml
- prostate_gland.xml
- putamen.xml
- rectum_mucosa_tumor.xml
- rectum_mucosa.xml
- rectum.xml
- salivary_gland.xml
- sigmoid_colon_mucosa_tumor.xml
- sigmoid_colon_mucosa.xml
- skeletal_muscle.xml
- skin.xml
- sperm.xml
- spinal_cord.xml
- spleen.xml
- stomach_cardiac.xml
- stomach.xml
- substantia_nigra.xml
- subthalamic_nucleus.xml
- superior_frontal_gyrus.xml
- synovial_membrane.xml
- temporal_lobe.xml
- testes.xml
- thalamus.xml
- thyroid.xml
- tongue_squamous_cells_tumor.xml
- tongue_squamous_cells.xml
- tonsil_epithelium.xml
- tonsil.xml
- trachea.xml
- trigeminal_ganglia.xml
- urethra.xml
- uterus_tumor.xml
- vagina.xml
- vastus_lateralis.xml
- ventral_tegmental_area.xml
- vestibular_nuclei_superior.xml
- vulva.xml
