# Supplementary material for: Reconstruction of genome-scale metabolic models for 126 human tissues using mCADRE
Source: BMC Syst Biol. 2012 Dec 13;6:153. doi: 10.1186/1752-0509-6-153 (PMC3576361; doi:10.1186/1752-0509-6-153)
Supplement: Additional file 2 — All 126 TSEM metabolic model files in a zipped file. [file 1752-0509-6-153-S2.zip › spinal_cord.xml]

<?xml version="1.0" encoding="UTF-8"?>
<sbml xmlns="http://www.sbml.org/sbml/level2" level="2" version="1">
  <model id="HumanRecon1">
    <listOfUnitDefinitions>
      <unitDefinition id="mmol_per_gDW_per_hr">
        <listOfUnits>
          <unit kind="mole" exponent="1" scale="-3" multiplier="1" offset="0"/>
          <unit kind="gram" exponent="-1" scale="0" multiplier="1" offset="0"/>
          <unit kind="second" exponent="-1" scale="0" multiplier="0.000277777777777778" offset="0"/>
        </listOfUnits>
      </unitDefinition>
    </listOfUnitDefinitions>
    <listOfCompartments>
      <compartment id="c" name="Cytoplasm" spatialDimensions="3" constant="false"/>
      <compartment id="e" name="Extracellular" spatialDimensions="3" constant="false"/>
      <compartment id="m" name="Mitochondrion" spatialDimensions="3" constant="false"/>
      <compartment id="n" name="Nucleus" spatialDimensions="3" constant="false"/>
      <compartment id="r" name="Endoplasmic_reticulum" spatialDimensions="3" constant="false"/>
      <compartment id="x" name="Peroxisome" spatialDimensions="3" constant="false"/>
    </listOfCompartments>
    <listOfSpecies>
      <species id="M_10fthf_c" name="10-Formyltetrahydrofolate" compartment="c" hasOnlySubstanceUnits="false" boundaryCondition="false" constant="false">
        <notes>
          <body xmlns="http://www.w3.org/1999/xhtml">
            <p>FORMULA: C20H21N7O7</p>
          </body>
        </notes>
      </species>
      <species id="M_10fthf_m" name="10-Formyltetrahydrofolate" compartment="m" hasOnlySubstanceUnits="false" boundaryCondition="false" constant="false">
        <notes>
          <body xmlns="http://www.w3.org/1999/xhtml">
            <p>FORMULA: C20H21N7O7</p>
          </body>
        </notes>
      </species>
      <species id="M_12ppd_DASH_DASH_DASH_R_c" name="(R)-Propane-1,2-diol" compartment="c" hasOnlySubstanceUnits="false" boundaryCondition="false" constant="false">
        <notes>
          <body xmlns="http://www.w3.org/1999/xhtml">
            <p>FORMULA: C3H8O2</p>
          </body>
        </notes>
      </species>
      <species id="M_12ppd_DASH_DASH_DASH_S_c" name="(S)-Propane-1,2-diol" compartment="c" hasOnlySubstanceUnits="false" boundaryCondition="false" constant="false">
        <notes>
          <body xmlns="http://www.w3.org/1999/xhtml">
            <p>FORMULA: C3H8O2</p>
          </body>
        </notes>
      </species>
      <species id="M_13_DASH_DASH_DASH_cis_DASH_DASH_DASH_retn_c" name="13-cis-retinoate" compartment="c" hasOnlySubstanceUnits="false" boundaryCondition="false" constant="false">
        <notes>
          <body xmlns="http://www.w3.org/1999/xhtml">
            <p>FORMULA: C20H27O2</p>
          </body>
        </notes>
      </species>
      <species id="M_13_DASH_DASH_DASH_cis_DASH_DASH_DASH_retn_n" name="13-cis-retinoate" compartment="n" hasOnlySubstanceUnits="false" boundaryCondition="false" constant="false">
        <notes>
          <body xmlns="http://www.w3.org/1999/xhtml">
            <p>FORMULA: C20H27O2</p>
          </body>
        </notes>
      </species>
      <species id="M_13dampp_c" name="1,3-Diaminopropane" compartment="c" hasOnlySubstanceUnits="false" boundaryCondition="false" constant="false">
        <notes>
          <body xmlns="http://www.w3.org/1999/xhtml">
            <p>FORMULA: C3H12N2</p>
          </body>
        </notes>
      </species>
      <species id="M_13dpg_c" name="3-Phospho-D-glyceroyl phosphate" compartment="c" hasOnlySubstanceUnits="false" boundaryCondition="false" constant="false">
        <notes>
          <body xmlns="http://www.w3.org/1999/xhtml">
            <p>FORMULA: C3H4O10P2</p>
          </body>
        </notes>
      </species>
      <species id="M_1pyr5c_c" name="1-Pyrroline-5-carboxylate" compartment="c" hasOnlySubstanceUnits="false" boundaryCondition="false" constant="false">
        <notes>
          <body xmlns="http://www.w3.org/1999/xhtml">
            <p>FORMULA: C5H6NO2</p>
          </body>
        </notes>
      </species>
      <species id="M_1pyr5c_m" name="1-Pyrroline-5-carboxylate" compartment="m" hasOnlySubstanceUnits="false" boundaryCondition="false" constant="false">
        <notes>
          <body xmlns="http://www.w3.org/1999/xhtml">
            <p>FORMULA: C5H6NO2</p>
          </body>
        </notes>
      </species>
      <species id="M_23dpg_c" name="2,3-Disphospho-D-glycerate" compartment="c" hasOnlySubstanceUnits="false" boundaryCondition="false" constant="false">
        <notes>
          <body xmlns="http://www.w3.org/1999/xhtml">
            <p>FORMULA: C3H3O10P2</p>
          </body>
        </notes>
      </species>
      <species id="M_25aics_c" name="(S)-2-[5-Amino-1-(5-phospho-D-ribosyl)imidazole-4-carboxamido]succinate" compartment="c" hasOnlySubstanceUnits="false" boundaryCondition="false" constant="false">
        <notes>
          <body xmlns="http://www.w3.org/1999/xhtml">
            <p>FORMULA: C13H15N4O12P</p>
          </body>
        </notes>
      </species>
      <species id="M_2dr1p_c" name="2-Deoxy-D-ribose 1-phosphate" compartment="c" hasOnlySubstanceUnits="false" boundaryCondition="false" constant="false">
        <notes>
          <body xmlns="http://www.w3.org/1999/xhtml">
            <p>FORMULA: C5H9O7P</p>
          </body>
        </notes>
      </species>
      <species id="M_2hb_c" name="2-Hydroxybutyrate" compartment="c" hasOnlySubstanceUnits="false" boundaryCondition="false" constant="false">
        <notes>
          <body xmlns="http://www.w3.org/1999/xhtml">
            <p>FORMULA: C4H7O3</p>
          </body>
        </notes>
      </species>
      <species id="M_2hb_e" name="2-Hydroxybutyrate" compartment="e" hasOnlySubstanceUnits="false" boundaryCondition="false" constant="false">
        <notes>
          <body xmlns="http://www.w3.org/1999/xhtml">
            <p>FORMULA: C4H7O3</p>
          </body>
        </notes>
      </species>
      <species id="M_2kmb_c" name="2-keto-4-methylthiobutyrate" compartment="c" hasOnlySubstanceUnits="false" boundaryCondition="false" constant="false">
        <notes>
          <body xmlns="http://www.w3.org/1999/xhtml">
            <p>FORMULA: C5H7O3S</p>
          </body>
        </notes>
      </species>
      <species id="M_2maacoa_m" name="2-Methyl-3-acetoacetyl-CoA" compartment="m" hasOnlySubstanceUnits="false" boundaryCondition="false" constant="false">
        <notes>
          <body xmlns="http://www.w3.org/1999/xhtml">
            <p>FORMULA: C26H38N7O18P3S</p>
          </body>
        </notes>
      </species>
      <species id="M_2mb2coa_m" name="trans-2-Methylbut-2-enoyl-CoA" compartment="m" hasOnlySubstanceUnits="false" boundaryCondition="false" constant="false">
        <notes>
          <body xmlns="http://www.w3.org/1999/xhtml">
            <p>FORMULA: C26H38N7O17P3S</p>
          </body>
        </notes>
      </species>
      <species id="M_2mbcoa_m" name="2-Methylbutanoyl-CoA" compartment="m" hasOnlySubstanceUnits="false" boundaryCondition="false" constant="false">
        <notes>
          <body xmlns="http://www.w3.org/1999/xhtml">
            <p>FORMULA: C26H40N7O17P3S</p>
          </body>
        </notes>
      </species>
      <species id="M_2mop_m" name="2-Methyl-3-oxopropanoate" compartment="m" hasOnlySubstanceUnits="false" boundaryCondition="false" constant="false">
        <notes>
          <body xmlns="http://www.w3.org/1999/xhtml">
            <p>FORMULA: C4H5O3</p>
          </body>
        </notes>
      </species>
      <species id="M_2mp2coa_m" name="2-Methylprop-2-enoyl-CoA" compartment="m" hasOnlySubstanceUnits="false" boundaryCondition="false" constant="false">
        <notes>
          <body xmlns="http://www.w3.org/1999/xhtml">
            <p>FORMULA: C25H36N7O17P3S</p>
          </body>
        </notes>
      </species>
      <species id="M_2obut_c" name="2-Oxobutanoate" compartment="c" hasOnlySubstanceUnits="false" boundaryCondition="false" constant="false">
        <notes>
          <body xmlns="http://www.w3.org/1999/xhtml">
            <p>FORMULA: C4H5O3</p>
          </body>
        </notes>
      </species>
      <species id="M_2pg_c" name="D-Glycerate 2-phosphate" compartment="c" hasOnlySubstanceUnits="false" boundaryCondition="false" constant="false">
        <notes>
          <body xmlns="http://www.w3.org/1999/xhtml">
            <p>FORMULA: C3H4O7P</p>
          </body>
        </notes>
      </species>
      <species id="M_34dhmald_c" name="3,4-Dihydroxymandelaldehyde" compartment="c" hasOnlySubstanceUnits="false" boundaryCondition="false" constant="false">
        <notes>
          <body xmlns="http://www.w3.org/1999/xhtml">
            <p>FORMULA: C8H8O4</p>
          </body>
        </notes>
      </species>
      <species id="M_34dhoxpeg_c" name="3,4-Dihydroxyphenylethyleneglycol" compartment="c" hasOnlySubstanceUnits="false" boundaryCondition="false" constant="false">
        <notes>
          <body xmlns="http://www.w3.org/1999/xhtml">
            <p>FORMULA: C8H10O4</p>
          </body>
        </notes>
      </species>
      <species id="M_34dhoxpeg_e" name="3,4-Dihydroxyphenylethyleneglycol" compartment="e" hasOnlySubstanceUnits="false" boundaryCondition="false" constant="false">
        <notes>
          <body xmlns="http://www.w3.org/1999/xhtml">
            <p>FORMULA: C8H10O4</p>
          </body>
        </notes>
      </species>
      <species id="M_35cgmp_c" name="3&apos;,5&apos;-Cyclic GMP" compartment="c" hasOnlySubstanceUnits="false" boundaryCondition="false" constant="false">
        <notes>
          <body xmlns="http://www.w3.org/1999/xhtml">
            <p>FORMULA: C10H11N5O7P</p>
          </body>
        </notes>
      </species>
      <species id="M_3aib_c" name="L-3-Amino-isobutanoate" compartment="c" hasOnlySubstanceUnits="false" boundaryCondition="false" constant="false">
        <notes>
          <body xmlns="http://www.w3.org/1999/xhtml">
            <p>FORMULA: C4H9NO2</p>
          </body>
        </notes>
      </species>
      <species id="M_3aib_e" name="L-3-Amino-isobutanoate" compartment="e" hasOnlySubstanceUnits="false" boundaryCondition="false" constant="false">
        <notes>
          <body xmlns="http://www.w3.org/1999/xhtml">
            <p>FORMULA: C4H9NO2</p>
          </body>
        </notes>
      </species>
      <species id="M_3aib_m" name="L-3-Amino-isobutanoate" compartment="m" hasOnlySubstanceUnits="false" boundaryCondition="false" constant="false">
        <notes>
          <body xmlns="http://www.w3.org/1999/xhtml">
            <p>FORMULA: C4H9NO2</p>
          </body>
        </notes>
      </species>
      <species id="M_3dsphgn_c" name="3-Dehydrosphinganine" compartment="c" hasOnlySubstanceUnits="false" boundaryCondition="false" constant="false">
        <notes>
          <body xmlns="http://www.w3.org/1999/xhtml">
            <p>FORMULA: C18H38NO2</p>
          </body>
        </notes>
      </species>
      <species id="M_3hbcoa_m" name="(S)-3-Hydroxybutanoyl-CoA" compartment="m" hasOnlySubstanceUnits="false" boundaryCondition="false" constant="false">
        <notes>
          <body xmlns="http://www.w3.org/1999/xhtml">
            <p>FORMULA: C25H38N7O18P3S</p>
          </body>
        </notes>
      </species>
      <species id="M_3hibutcoa_m" name="(S)-3-Hydroxyisobutyryl-CoA" compartment="m" hasOnlySubstanceUnits="false" boundaryCondition="false" constant="false">
        <notes>
          <body xmlns="http://www.w3.org/1999/xhtml">
            <p>FORMULA: C25H38N7O18P3S</p>
          </body>
        </notes>
      </species>
      <species id="M_3hmbcoa_m" name="(S)-3-Hydroxy-2-methylbutyryl-CoA" compartment="m" hasOnlySubstanceUnits="false" boundaryCondition="false" constant="false">
        <notes>
          <body xmlns="http://www.w3.org/1999/xhtml">
            <p>FORMULA: C26H40N7O18P3S</p>
          </body>
        </notes>
      </species>
      <species id="M_3hmp_m" name="3-Hydroxy-2-methylpropanoate" compartment="m" hasOnlySubstanceUnits="false" boundaryCondition="false" constant="false">
        <notes>
          <body xmlns="http://www.w3.org/1999/xhtml">
            <p>FORMULA: C4H7O3</p>
          </body>
        </notes>
      </species>
      <species id="M_3mlda_c" name="3-Methylimidazoleacetic acid" compartment="c" hasOnlySubstanceUnits="false" boundaryCondition="false" constant="false">
        <notes>
          <body xmlns="http://www.w3.org/1999/xhtml">
            <p>FORMULA: C6H7N2O2</p>
          </body>
        </notes>
      </species>
      <species id="M_3mlda_e" name="3-Methylimidazoleacetic acid" compartment="e" hasOnlySubstanceUnits="false" boundaryCondition="false" constant="false">
        <notes>
          <body xmlns="http://www.w3.org/1999/xhtml">
            <p>FORMULA: C6H7N2O2</p>
          </body>
        </notes>
      </species>
      <species id="M_3mldz_c" name="3-Methylimidazole acetaldehyde" compartment="c" hasOnlySubstanceUnits="false" boundaryCondition="false" constant="false">
        <notes>
          <body xmlns="http://www.w3.org/1999/xhtml">
            <p>FORMULA: C6H8N2O</p>
          </body>
        </notes>
      </species>
      <species id="M_3mob_c" name="3-Methyl-2-oxobutanoate" compartment="c" hasOnlySubstanceUnits="false" boundaryCondition="false" constant="false">
        <notes>
          <body xmlns="http://www.w3.org/1999/xhtml">
            <p>FORMULA: C5H7O3</p>
          </body>
        </notes>
      </species>
      <species id="M_3mob_m" name="3-Methyl-2-oxobutanoate" compartment="m" hasOnlySubstanceUnits="false" boundaryCondition="false" constant="false">
        <notes>
          <body xmlns="http://www.w3.org/1999/xhtml">
            <p>FORMULA: C5H7O3</p>
          </body>
        </notes>
      </species>
      <species id="M_3mop_c" name="(S)-3-Methyl-2-oxopentanoate" compartment="c" hasOnlySubstanceUnits="false" boundaryCondition="false" constant="false">
        <notes>
          <body xmlns="http://www.w3.org/1999/xhtml">
            <p>FORMULA: C6H9O3</p>
          </body>
        </notes>
      </species>
      <species id="M_3mop_m" name="(S)-3-Methyl-2-oxopentanoate" compartment="m" hasOnlySubstanceUnits="false" boundaryCondition="false" constant="false">
        <notes>
          <body xmlns="http://www.w3.org/1999/xhtml">
            <p>FORMULA: C6H9O3</p>
          </body>
        </notes>
      </species>
      <species id="M_3pg_c" name="3-Phospho-D-glycerate" compartment="c" hasOnlySubstanceUnits="false" boundaryCondition="false" constant="false">
        <notes>
          <body xmlns="http://www.w3.org/1999/xhtml">
            <p>FORMULA: C3H4O7P</p>
          </body>
        </notes>
      </species>
      <species id="M_3php_c" name="3-Phosphohydroxypyruvate" compartment="c" hasOnlySubstanceUnits="false" boundaryCondition="false" constant="false">
        <notes>
          <body xmlns="http://www.w3.org/1999/xhtml">
            <p>FORMULA: C3H2O7P</p>
          </body>
        </notes>
      </species>
      <species id="M_3sala_c" name="3-Sulfino-L-alanine" compartment="c" hasOnlySubstanceUnits="false" boundaryCondition="false" constant="false">
        <notes>
          <body xmlns="http://www.w3.org/1999/xhtml">
            <p>FORMULA: C3H5NO4S</p>
          </body>
        </notes>
      </species>
      <species id="M_3sala_m" name="3-Sulfino-L-alanine" compartment="m" hasOnlySubstanceUnits="false" boundaryCondition="false" constant="false">
        <notes>
          <body xmlns="http://www.w3.org/1999/xhtml">
            <p>FORMULA: C3H5NO4S</p>
          </body>
        </notes>
      </species>
      <species id="M_3snpyr_m" name="3-Sulfinopyruvate" compartment="m" hasOnlySubstanceUnits="false" boundaryCondition="false" constant="false">
        <notes>
          <body xmlns="http://www.w3.org/1999/xhtml">
            <p>FORMULA: C3H2O5S</p>
          </body>
        </notes>
      </species>
      <species id="M_3spyr_c" name="3-Sulfopyruvate" compartment="c" hasOnlySubstanceUnits="false" boundaryCondition="false" constant="false">
        <notes>
          <body xmlns="http://www.w3.org/1999/xhtml">
            <p>FORMULA: C3H2O6S</p>
          </body>
        </notes>
      </species>
      <species id="M_44mctr_r" name="4,4-dimethylcholesta-8,14,24-trienol" compartment="r" hasOnlySubstanceUnits="false" boundaryCondition="false" constant="false">
        <notes>
          <body xmlns="http://www.w3.org/1999/xhtml">
            <p>FORMULA: C29H46O</p>
          </body>
        </notes>
      </species>
      <species id="M_44mzym_r" name="4,4-dimethylzymosterol" compartment="r" hasOnlySubstanceUnits="false" boundaryCondition="false" constant="false">
        <notes>
          <body xmlns="http://www.w3.org/1999/xhtml">
            <p>FORMULA: C29H48O</p>
          </body>
        </notes>
      </species>
      <species id="M_4abut_c" name="4-Aminobutanoate" compartment="c" hasOnlySubstanceUnits="false" boundaryCondition="false" constant="false">
        <notes>
          <body xmlns="http://www.w3.org/1999/xhtml">
            <p>FORMULA: C4H9NO2</p>
          </body>
        </notes>
      </species>
      <species id="M_4abut_e" name="4-Aminobutanoate" compartment="e" hasOnlySubstanceUnits="false" boundaryCondition="false" constant="false">
        <notes>
          <body xmlns="http://www.w3.org/1999/xhtml">
            <p>FORMULA: C4H9NO2</p>
          </body>
        </notes>
      </species>
      <species id="M_4abut_m" name="4-Aminobutanoate" compartment="m" hasOnlySubstanceUnits="false" boundaryCondition="false" constant="false">
        <notes>
          <body xmlns="http://www.w3.org/1999/xhtml">
            <p>FORMULA: C4H9NO2</p>
          </body>
        </notes>
      </species>
      <species id="M_4abutn_c" name="4-Aminobutanal" compartment="c" hasOnlySubstanceUnits="false" boundaryCondition="false" constant="false">
        <notes>
          <body xmlns="http://www.w3.org/1999/xhtml">
            <p>FORMULA: C4H10NO</p>
          </body>
        </notes>
      </species>
      <species id="M_4hoxpacd_c" name="4-Hydroxyphenylacetaldehyde" compartment="c" hasOnlySubstanceUnits="false" boundaryCondition="false" constant="false">
        <notes>
          <body xmlns="http://www.w3.org/1999/xhtml">
            <p>FORMULA: C8H8O2</p>
          </body>
        </notes>
      </species>
      <species id="M_4hphac_c" name="4-Hydroxyphenylacetate" compartment="c" hasOnlySubstanceUnits="false" boundaryCondition="false" constant="false">
        <notes>
          <body xmlns="http://www.w3.org/1999/xhtml">
            <p>FORMULA: C8H7O3</p>
          </body>
        </notes>
      </species>
      <species id="M_4hphac_e" name="4-Hydroxyphenylacetate" compartment="e" hasOnlySubstanceUnits="false" boundaryCondition="false" constant="false">
        <notes>
          <body xmlns="http://www.w3.org/1999/xhtml">
            <p>FORMULA: C8H7O3</p>
          </body>
        </notes>
      </species>
      <species id="M_4mop_c" name="4-Methyl-2-oxopentanoate" compartment="c" hasOnlySubstanceUnits="false" boundaryCondition="false" constant="false">
        <notes>
          <body xmlns="http://www.w3.org/1999/xhtml">
            <p>FORMULA: C6H9O3</p>
          </body>
        </notes>
      </species>
      <species id="M_4mop_m" name="4-Methyl-2-oxopentanoate" compartment="m" hasOnlySubstanceUnits="false" boundaryCondition="false" constant="false">
        <notes>
          <body xmlns="http://www.w3.org/1999/xhtml">
            <p>FORMULA: C6H9O3</p>
          </body>
        </notes>
      </species>
      <species id="M_4mzym_DASH_int1_r" name="4-Methylzymosterol intermediate 1" compartment="r" hasOnlySubstanceUnits="false" boundaryCondition="false" constant="false">
        <notes>
          <body xmlns="http://www.w3.org/1999/xhtml">
            <p>FORMULA: C29H46O3</p>
          </body>
        </notes>
      </species>
      <species id="M_4mzym_DASH_int2_r" name="4-Methylzymosterol intermediate 2" compartment="r" hasOnlySubstanceUnits="false" boundaryCondition="false" constant="false">
        <notes>
          <body xmlns="http://www.w3.org/1999/xhtml">
            <p>FORMULA: C28H44O</p>
          </body>
        </notes>
      </species>
      <species id="M_4nph_c" name="4-Nitrophenol" compartment="c" hasOnlySubstanceUnits="false" boundaryCondition="false" constant="false">
        <notes>
          <body xmlns="http://www.w3.org/1999/xhtml">
            <p>FORMULA: C6H5NO3</p>
          </body>
        </notes>
      </species>
      <species id="M_4nph_e" name="4-Nitrophenol" compartment="e" hasOnlySubstanceUnits="false" boundaryCondition="false" constant="false">
        <notes>
          <body xmlns="http://www.w3.org/1999/xhtml">
            <p>FORMULA: C6H5NO3</p>
          </body>
        </notes>
      </species>
      <species id="M_4nphsf_c" name="4-Nitrophenyl sulfate" compartment="c" hasOnlySubstanceUnits="false" boundaryCondition="false" constant="false">
        <notes>
          <body xmlns="http://www.w3.org/1999/xhtml">
            <p>FORMULA: C6H4NO6S</p>
          </body>
        </notes>
      </species>
      <species id="M_4nphsf_e" name="4-Nitrophenyl sulfate" compartment="e" hasOnlySubstanceUnits="false" boundaryCondition="false" constant="false">
        <notes>
          <body xmlns="http://www.w3.org/1999/xhtml">
            <p>FORMULA: C6H4NO6S</p>
          </body>
        </notes>
      </species>
      <species id="M_56dura_c" name="5,6-dihydrouracil" compartment="c" hasOnlySubstanceUnits="false" boundaryCondition="false" constant="false">
        <notes>
          <body xmlns="http://www.w3.org/1999/xhtml">
            <p>FORMULA: C4H6N2O2</p>
          </body>
        </notes>
      </species>
      <species id="M_5aizc_c" name="5-amino-1-(5-phospho-D-ribosyl)imidazole-4-carboxylate" compartment="c" hasOnlySubstanceUnits="false" boundaryCondition="false" constant="false">
        <notes>
          <body xmlns="http://www.w3.org/1999/xhtml">
            <p>FORMULA: C9H11N3O9P</p>
          </body>
        </notes>
      </species>
      <species id="M_5dpmev_x" name="(R)-5-Diphosphomevalonate" compartment="x" hasOnlySubstanceUnits="false" boundaryCondition="false" constant="false">
        <notes>
          <body xmlns="http://www.w3.org/1999/xhtml">
            <p>FORMULA: C6H10O10P2</p>
          </body>
        </notes>
      </species>
      <species id="M_5mdr1p_c" name="5-Methylthio-5-deoxy-D-ribose 1-phosphate" compartment="c" hasOnlySubstanceUnits="false" boundaryCondition="false" constant="false">
        <notes>
          <body xmlns="http://www.w3.org/1999/xhtml">
            <p>FORMULA: C6H11O7PS</p>
          </body>
        </notes>
      </species>
      <species id="M_5mdru1p_c" name="5-Methylthio-5-deoxy-D-ribulose 1-phosphate" compartment="c" hasOnlySubstanceUnits="false" boundaryCondition="false" constant="false">
        <notes>
          <body xmlns="http://www.w3.org/1999/xhtml">
            <p>FORMULA: C6H11O7PS</p>
          </body>
        </notes>
      </species>
      <species id="M_5mta_c" name="5-Methylthioadenosine" compartment="c" hasOnlySubstanceUnits="false" boundaryCondition="false" constant="false">
        <notes>
          <body xmlns="http://www.w3.org/1999/xhtml">
            <p>FORMULA: C11H15N5O3S</p>
          </body>
        </notes>
      </species>
      <species id="M_5mthf_c" name="5-Methyltetrahydrofolate" compartment="c" hasOnlySubstanceUnits="false" boundaryCondition="false" constant="false">
        <notes>
          <body xmlns="http://www.w3.org/1999/xhtml">
            <p>FORMULA: C20H24N7O6</p>
          </body>
        </notes>
      </species>
      <species id="M_5mthf_e" name="5-Methyltetrahydrofolate" compartment="e" hasOnlySubstanceUnits="false" boundaryCondition="false" constant="false">
        <notes>
          <body xmlns="http://www.w3.org/1999/xhtml">
            <p>FORMULA: C20H24N7O6</p>
          </body>
        </notes>
      </species>
      <species id="M_5oxpro_c" name="5-Oxoproline" compartment="c" hasOnlySubstanceUnits="false" boundaryCondition="false" constant="false">
        <notes>
          <body xmlns="http://www.w3.org/1999/xhtml">
            <p>FORMULA: C5H6NO3</p>
          </body>
        </notes>
      </species>
      <species id="M_5pmev_x" name="(R)-5-Phosphomevalonate" compartment="x" hasOnlySubstanceUnits="false" boundaryCondition="false" constant="false">
        <notes>
          <body xmlns="http://www.w3.org/1999/xhtml">
            <p>FORMULA: C6H10O7P</p>
          </body>
        </notes>
      </species>
      <species id="M_7dhchsterol_r" name="7-Dehydrocholesterol" compartment="r" hasOnlySubstanceUnits="false" boundaryCondition="false" constant="false">
        <notes>
          <body xmlns="http://www.w3.org/1999/xhtml">
            <p>FORMULA: C27H44O</p>
          </body>
        </notes>
      </species>
      <species id="M_Lcyst_c" name="L-Cysteate" compartment="c" hasOnlySubstanceUnits="false" boundaryCondition="false" constant="false">
        <notes>
          <body xmlns="http://www.w3.org/1999/xhtml">
            <p>FORMULA: C3H6NO5S</p>
          </body>
        </notes>
      </species>
      <species id="M_Nacasp_c" name="N-Acetyl-L-aspartate" compartment="c" hasOnlySubstanceUnits="false" boundaryCondition="false" constant="false">
        <notes>
          <body xmlns="http://www.w3.org/1999/xhtml">
            <p>FORMULA: C6H7NO5</p>
          </body>
        </notes>
      </species>
      <species id="M_Nacasp_m" name="N-Acetyl-L-aspartate" compartment="m" hasOnlySubstanceUnits="false" boundaryCondition="false" constant="false">
        <notes>
          <body xmlns="http://www.w3.org/1999/xhtml">
            <p>FORMULA: C6H7NO5</p>
          </body>
        </notes>
      </species>
      <species id="M_R1coa_DASH_hs_c" name="R group 1 Coenzyme A homo sapiens" compartment="c" hasOnlySubstanceUnits="false" boundaryCondition="false" constant="false">
        <notes>
          <body xmlns="http://www.w3.org/1999/xhtml">
            <p>FORMULA: XCO2C21H31N7O15P3S</p>
          </body>
        </notes>
      </species>
      <species id="M_R4coa_DASH_hs_c" name="R group 4 Coenzyme A homo sapiens" compartment="c" hasOnlySubstanceUnits="false" boundaryCondition="false" constant="false">
        <notes>
          <body xmlns="http://www.w3.org/1999/xhtml">
            <p>FORMULA: XCO2C21H31N7O15P3S</p>
          </body>
        </notes>
      </species>
      <species id="M_R5coa_DASH_hs_c" name="R group 5 Coenzyme A homo sapiens" compartment="c" hasOnlySubstanceUnits="false" boundaryCondition="false" constant="false">
        <notes>
          <body xmlns="http://www.w3.org/1999/xhtml">
            <p>FORMULA: XCO2C21H31N7O15P3S</p>
          </body>
        </notes>
      </species>
      <species id="M_Rtotal2_c" name="R total 2 position" compartment="c" hasOnlySubstanceUnits="false" boundaryCondition="false" constant="false">
        <notes>
          <body xmlns="http://www.w3.org/1999/xhtml">
            <p>FORMULA: CO2FULLR2</p>
          </body>
        </notes>
      </species>
      <species id="M_Rtotal2_e" name="R total 2 position" compartment="e" hasOnlySubstanceUnits="false" boundaryCondition="false" constant="false">
        <notes>
          <body xmlns="http://www.w3.org/1999/xhtml">
            <p>FORMULA: CO2FULLR2</p>
          </body>
        </notes>
      </species>
      <species id="M_Rtotal2coa_c" name="R total 2 coenzyme A" compartment="c" hasOnlySubstanceUnits="false" boundaryCondition="false" constant="false">
        <notes>
          <body xmlns="http://www.w3.org/1999/xhtml">
            <p>FORMULA: CO2FULLR2C21H31N7O15P3S</p>
          </body>
        </notes>
      </species>
      <species id="M_Rtotal2coa_m" name="R total 2 coenzyme A" compartment="m" hasOnlySubstanceUnits="false" boundaryCondition="false" constant="false">
        <notes>
          <body xmlns="http://www.w3.org/1999/xhtml">
            <p>FORMULA: CO2FULLR2C21H31N7O15P3S</p>
          </body>
        </notes>
      </species>
      <species id="M_Rtotal2crn_c" name="R total 2 carnitine" compartment="c" hasOnlySubstanceUnits="false" boundaryCondition="false" constant="false">
        <notes>
          <body xmlns="http://www.w3.org/1999/xhtml">
            <p>FORMULA: CO2FULLR2C7H14NO2</p>
          </body>
        </notes>
      </species>
      <species id="M_Rtotal2crn_m" name="R total 2 carnitine" compartment="m" hasOnlySubstanceUnits="false" boundaryCondition="false" constant="false">
        <notes>
          <body xmlns="http://www.w3.org/1999/xhtml">
            <p>FORMULA: CO2FULLR2C7H14NO2</p>
          </body>
        </notes>
      </species>
      <species id="M_Rtotal3_c" name="R total 3 position" compartment="c" hasOnlySubstanceUnits="false" boundaryCondition="false" constant="false">
        <notes>
          <body xmlns="http://www.w3.org/1999/xhtml">
            <p>FORMULA: CO2FULLR3</p>
          </body>
        </notes>
      </species>
      <species id="M_Rtotal3coa_c" name="R total 3 Coenzyme A" compartment="c" hasOnlySubstanceUnits="false" boundaryCondition="false" constant="false">
        <notes>
          <body xmlns="http://www.w3.org/1999/xhtml">
            <p>FORMULA: CO2FULLR3C21H31N7O15P3S</p>
          </body>
        </notes>
      </species>
      <species id="M_Rtotal3coa_m" name="R total 3 Coenzyme A" compartment="m" hasOnlySubstanceUnits="false" boundaryCondition="false" constant="false">
        <notes>
          <body xmlns="http://www.w3.org/1999/xhtml">
            <p>FORMULA: CO2FULLR3C21H31N7O15P3S</p>
          </body>
        </notes>
      </species>
      <species id="M_Rtotal3crn_c" name="R total 3 carnitine" compartment="c" hasOnlySubstanceUnits="false" boundaryCondition="false" constant="false">
        <notes>
          <body xmlns="http://www.w3.org/1999/xhtml">
            <p>FORMULA: CO2FULLR3C7H14NO2</p>
          </body>
        </notes>
      </species>
      <species id="M_Rtotal3crn_m" name="R total 3 carnitine" compartment="m" hasOnlySubstanceUnits="false" boundaryCondition="false" constant="false">
        <notes>
          <body xmlns="http://www.w3.org/1999/xhtml">
            <p>FORMULA: CO2FULLR3C7H14NO2</p>
          </body>
        </notes>
      </species>
      <species id="M_Rtotal_c" name="R total" compartment="c" hasOnlySubstanceUnits="false" boundaryCondition="false" constant="false">
        <notes>
          <body xmlns="http://www.w3.org/1999/xhtml">
            <p>FORMULA: CO2FULLR</p>
          </body>
        </notes>
      </species>
      <species id="M_Rtotalcoa_c" name="R total Coenzyme A" compartment="c" hasOnlySubstanceUnits="false" boundaryCondition="false" constant="false">
        <notes>
          <body xmlns="http://www.w3.org/1999/xhtml">
            <p>FORMULA: CO2FULLRC21H31N7O15P3S</p>
          </body>
        </notes>
      </species>
      <species id="M_Rtotalcoa_m" name="R total Coenzyme A" compartment="m" hasOnlySubstanceUnits="false" boundaryCondition="false" constant="false">
        <notes>
          <body xmlns="http://www.w3.org/1999/xhtml">
            <p>FORMULA: CO2FULLRC21H31N7O15P3S</p>
          </body>
        </notes>
      </species>
      <species id="M_Rtotalcrn_c" name="R total carnitine" compartment="c" hasOnlySubstanceUnits="false" boundaryCondition="false" constant="false">
        <notes>
          <body xmlns="http://www.w3.org/1999/xhtml">
            <p>FORMULA: CO2FULLRC7H14NO2</p>
          </body>
        </notes>
      </species>
      <species id="M_Rtotalcrn_m" name="R total carnitine" compartment="m" hasOnlySubstanceUnits="false" boundaryCondition="false" constant="false">
        <notes>
          <body xmlns="http://www.w3.org/1999/xhtml">
            <p>FORMULA: CO2FULLRC7H14NO2</p>
          </body>
        </notes>
      </species>
      <species id="M_Sfglutth_c" name="S-Formylglutathione" compartment="c" hasOnlySubstanceUnits="false" boundaryCondition="false" constant="false">
        <notes>
          <body xmlns="http://www.w3.org/1999/xhtml">
            <p>FORMULA: C11H16N3O7S</p>
          </body>
        </notes>
      </species>
      <species id="M_Ssq23epx_r" name="(S)-Squalene-2,3-epoxide" compartment="r" hasOnlySubstanceUnits="false" boundaryCondition="false" constant="false">
        <notes>
          <body xmlns="http://www.w3.org/1999/xhtml">
            <p>FORMULA: C30H50O</p>
          </body>
        </notes>
      </species>
      <species id="M_Tyr_DASH_DASH_DASH_ggn_c" name="Tyr-194 of apo-glycogenin protein (primer for glycogen synthesis)" compartment="c" hasOnlySubstanceUnits="false" boundaryCondition="false" constant="false">
        <notes>
          <body xmlns="http://www.w3.org/1999/xhtml">
            <p>FORMULA: XOH</p>
          </body>
        </notes>
      </species>
      <species id="M_aacoa_c" name="Acetoacetyl-CoA" compartment="c" hasOnlySubstanceUnits="false" boundaryCondition="false" constant="false">
        <notes>
          <body xmlns="http://www.w3.org/1999/xhtml">
            <p>FORMULA: C25H36N7O18P3S</p>
          </body>
        </notes>
      </species>
      <species id="M_aacoa_m" name="Acetoacetyl-CoA" compartment="m" hasOnlySubstanceUnits="false" boundaryCondition="false" constant="false">
        <notes>
          <body xmlns="http://www.w3.org/1999/xhtml">
            <p>FORMULA: C25H36N7O18P3S</p>
          </body>
        </notes>
      </species>
      <species id="M_abt_c" name="L-Arabinitol" compartment="c" hasOnlySubstanceUnits="false" boundaryCondition="false" constant="false">
        <notes>
          <body xmlns="http://www.w3.org/1999/xhtml">
            <p>FORMULA: C5H12O5</p>
          </body>
        </notes>
      </species>
      <species id="M_ac_c" name="Acetate" compartment="c" hasOnlySubstanceUnits="false" boundaryCondition="false" constant="false">
        <notes>
          <body xmlns="http://www.w3.org/1999/xhtml">
            <p>FORMULA: C2H3O2</p>
          </body>
        </notes>
      </species>
      <species id="M_ac_e" name="Acetate" compartment="e" hasOnlySubstanceUnits="false" boundaryCondition="false" constant="false">
        <notes>
          <body xmlns="http://www.w3.org/1999/xhtml">
            <p>FORMULA: C2H3O2</p>
          </body>
        </notes>
      </species>
      <species id="M_ac_m" name="Acetate" compartment="m" hasOnlySubstanceUnits="false" boundaryCondition="false" constant="false">
        <notes>
          <body xmlns="http://www.w3.org/1999/xhtml">
            <p>FORMULA: C2H3O2</p>
          </body>
        </notes>
      </species>
      <species id="M_acac_c" name="Acetoacetate" compartment="c" hasOnlySubstanceUnits="false" boundaryCondition="false" constant="false">
        <notes>
          <body xmlns="http://www.w3.org/1999/xhtml">
            <p>FORMULA: C4H5O3</p>
          </body>
        </notes>
      </species>
      <species id="M_acac_e" name="Acetoacetate" compartment="e" hasOnlySubstanceUnits="false" boundaryCondition="false" constant="false">
        <notes>
          <body xmlns="http://www.w3.org/1999/xhtml">
            <p>FORMULA: C4H5O3</p>
          </body>
        </notes>
      </species>
      <species id="M_acac_m" name="Acetoacetate" compartment="m" hasOnlySubstanceUnits="false" boundaryCondition="false" constant="false">
        <notes>
          <body xmlns="http://www.w3.org/1999/xhtml">
            <p>FORMULA: C4H5O3</p>
          </body>
        </notes>
      </species>
      <species id="M_acac_x" name="Acetoacetate" compartment="x" hasOnlySubstanceUnits="false" boundaryCondition="false" constant="false">
        <notes>
          <body xmlns="http://www.w3.org/1999/xhtml">
            <p>FORMULA: C4H5O3</p>
          </body>
        </notes>
      </species>
      <species id="M_acald_c" name="Acetaldehyde" compartment="c" hasOnlySubstanceUnits="false" boundaryCondition="false" constant="false">
        <notes>
          <body xmlns="http://www.w3.org/1999/xhtml">
            <p>FORMULA: C2H4O</p>
          </body>
        </notes>
      </species>
      <species id="M_acald_m" name="Acetaldehyde" compartment="m" hasOnlySubstanceUnits="false" boundaryCondition="false" constant="false">
        <notes>
          <body xmlns="http://www.w3.org/1999/xhtml">
            <p>FORMULA: C2H4O</p>
          </body>
        </notes>
      </species>
      <species id="M_acald_x" name="Acetaldehyde" compartment="x" hasOnlySubstanceUnits="false" boundaryCondition="false" constant="false">
        <notes>
          <body xmlns="http://www.w3.org/1999/xhtml">
            <p>FORMULA: C2H4O</p>
          </body>
        </notes>
      </species>
      <species id="M_accoa_c" name="Acetyl-CoA" compartment="c" hasOnlySubstanceUnits="false" boundaryCondition="false" constant="false">
        <notes>
          <body xmlns="http://www.w3.org/1999/xhtml">
            <p>FORMULA: C23H34N7O17P3S</p>
          </body>
        </notes>
      </species>
      <species id="M_accoa_m" name="Acetyl-CoA" compartment="m" hasOnlySubstanceUnits="false" boundaryCondition="false" constant="false">
        <notes>
          <body xmlns="http://www.w3.org/1999/xhtml">
            <p>FORMULA: C23H34N7O17P3S</p>
          </body>
        </notes>
      </species>
      <species id="M_accoa_x" name="Acetyl-CoA" compartment="x" hasOnlySubstanceUnits="false" boundaryCondition="false" constant="false">
        <notes>
          <body xmlns="http://www.w3.org/1999/xhtml">
            <p>FORMULA: C23H34N7O17P3S</p>
          </body>
        </notes>
      </species>
      <species id="M_acetol_c" name="Acetol" compartment="c" hasOnlySubstanceUnits="false" boundaryCondition="false" constant="false">
        <notes>
          <body xmlns="http://www.w3.org/1999/xhtml">
            <p>FORMULA: C3H6O2</p>
          </body>
        </notes>
      </species>
      <species id="M_acetone_c" name="Acetone" compartment="c" hasOnlySubstanceUnits="false" boundaryCondition="false" constant="false">
        <notes>
          <body xmlns="http://www.w3.org/1999/xhtml">
            <p>FORMULA: C3H6O</p>
          </body>
        </notes>
      </species>
      <species id="M_acetone_e" name="Acetone" compartment="e" hasOnlySubstanceUnits="false" boundaryCondition="false" constant="false">
        <notes>
          <body xmlns="http://www.w3.org/1999/xhtml">
            <p>FORMULA: C3H6O</p>
          </body>
        </notes>
      </species>
      <species id="M_acetone_m" name="Acetone" compartment="m" hasOnlySubstanceUnits="false" boundaryCondition="false" constant="false">
        <notes>
          <body xmlns="http://www.w3.org/1999/xhtml">
            <p>FORMULA: C3H6O</p>
          </body>
        </notes>
      </species>
      <species id="M_acrn_c" name="O-Acetylcarnitine" compartment="c" hasOnlySubstanceUnits="false" boundaryCondition="false" constant="false">
        <notes>
          <body xmlns="http://www.w3.org/1999/xhtml">
            <p>FORMULA: C9H17NO4</p>
          </body>
        </notes>
      </species>
      <species id="M_acrn_x" name="O-Acetylcarnitine" compartment="x" hasOnlySubstanceUnits="false" boundaryCondition="false" constant="false">
        <notes>
          <body xmlns="http://www.w3.org/1999/xhtml">
            <p>FORMULA: C9H17NO4</p>
          </body>
        </notes>
      </species>
      <species id="M_ade_c" name="Adenine" compartment="c" hasOnlySubstanceUnits="false" boundaryCondition="false" constant="false">
        <notes>
          <body xmlns="http://www.w3.org/1999/xhtml">
            <p>FORMULA: C5H5N5</p>
          </body>
        </notes>
      </species>
      <species id="M_adn_c" name="Adenosine" compartment="c" hasOnlySubstanceUnits="false" boundaryCondition="false" constant="false">
        <notes>
          <body xmlns="http://www.w3.org/1999/xhtml">
            <p>FORMULA: C10H13N5O4</p>
          </body>
        </notes>
      </species>
      <species id="M_adp_c" name="ADP" compartment="c" hasOnlySubstanceUnits="false" boundaryCondition="false" constant="false">
        <notes>
          <body xmlns="http://www.w3.org/1999/xhtml">
            <p>FORMULA: C10H12N5O10P2</p>
          </body>
        </notes>
      </species>
      <species id="M_adp_m" name="ADP" compartment="m" hasOnlySubstanceUnits="false" boundaryCondition="false" constant="false">
        <notes>
          <body xmlns="http://www.w3.org/1999/xhtml">
            <p>FORMULA: C10H12N5O10P2</p>
          </body>
        </notes>
      </species>
      <species id="M_adp_n" name="ADP" compartment="n" hasOnlySubstanceUnits="false" boundaryCondition="false" constant="false">
        <notes>
          <body xmlns="http://www.w3.org/1999/xhtml">
            <p>FORMULA: C10H12N5O10P2</p>
          </body>
        </notes>
      </species>
      <species id="M_adp_x" name="ADP" compartment="x" hasOnlySubstanceUnits="false" boundaryCondition="false" constant="false">
        <notes>
          <body xmlns="http://www.w3.org/1999/xhtml">
            <p>FORMULA: C10H12N5O10P2</p>
          </body>
        </notes>
      </species>
      <species id="M_adrn_c" name="adrenic acid" compartment="c" hasOnlySubstanceUnits="false" boundaryCondition="false" constant="false">
        <notes>
          <body xmlns="http://www.w3.org/1999/xhtml">
            <p>FORMULA: C22H35O2</p>
          </body>
        </notes>
      </species>
      <species id="M_adrn_e" name="adrenic acid" compartment="e" hasOnlySubstanceUnits="false" boundaryCondition="false" constant="false">
        <notes>
          <body xmlns="http://www.w3.org/1999/xhtml">
            <p>FORMULA: C22H35O2</p>
          </body>
        </notes>
      </species>
      <species id="M_adrncoa_c" name="adrenyl coenzyme A" compartment="c" hasOnlySubstanceUnits="false" boundaryCondition="false" constant="false">
        <notes>
          <body xmlns="http://www.w3.org/1999/xhtml">
            <p>FORMULA: C43H66N7O17P3S</p>
          </body>
        </notes>
      </species>
      <species id="M_adrncoa_m" name="adrenyl coenzyme A" compartment="m" hasOnlySubstanceUnits="false" boundaryCondition="false" constant="false">
        <notes>
          <body xmlns="http://www.w3.org/1999/xhtml">
            <p>FORMULA: C43H66N7O17P3S</p>
          </body>
        </notes>
      </species>
      <species id="M_adrncrn_c" name="Adrenyl carnitine" compartment="c" hasOnlySubstanceUnits="false" boundaryCondition="false" constant="false">
        <notes>
          <body xmlns="http://www.w3.org/1999/xhtml">
            <p>FORMULA: C29H49NO4</p>
          </body>
        </notes>
      </species>
      <species id="M_adrncrn_m" name="Adrenyl carnitine" compartment="m" hasOnlySubstanceUnits="false" boundaryCondition="false" constant="false">
        <notes>
          <body xmlns="http://www.w3.org/1999/xhtml">
            <p>FORMULA: C29H49NO4</p>
          </body>
        </notes>
      </species>
      <species id="M_adrnl_c" name="Adrenaline" compartment="c" hasOnlySubstanceUnits="false" boundaryCondition="false" constant="false">
        <notes>
          <body xmlns="http://www.w3.org/1999/xhtml">
            <p>FORMULA: C9H14NO3</p>
          </body>
        </notes>
      </species>
      <species id="M_ahcys_c" name="S-Adenosyl-L-homocysteine" compartment="c" hasOnlySubstanceUnits="false" boundaryCondition="false" constant="false">
        <notes>
          <body xmlns="http://www.w3.org/1999/xhtml">
            <p>FORMULA: C14H20N6O5S</p>
          </body>
        </notes>
      </species>
      <species id="M_ahcys_m" name="S-Adenosyl-L-homocysteine" compartment="m" hasOnlySubstanceUnits="false" boundaryCondition="false" constant="false">
        <notes>
          <body xmlns="http://www.w3.org/1999/xhtml">
            <p>FORMULA: C14H20N6O5S</p>
          </body>
        </notes>
      </species>
      <species id="M_aicar_c" name="5-Amino-1-(5-Phospho-D-ribosyl)imidazole-4-carboxamide" compartment="c" hasOnlySubstanceUnits="false" boundaryCondition="false" constant="false">
        <notes>
          <body xmlns="http://www.w3.org/1999/xhtml">
            <p>FORMULA: C9H13N4O8P</p>
          </body>
        </notes>
      </species>
      <species id="M_air_c" name="5-amino-1-(5-phospho-D-ribosyl)imidazole" compartment="c" hasOnlySubstanceUnits="false" boundaryCondition="false" constant="false">
        <notes>
          <body xmlns="http://www.w3.org/1999/xhtml">
            <p>FORMULA: C8H12N3O7P</p>
          </body>
        </notes>
      </species>
      <species id="M_akg_c" name="2-Oxoglutarate" compartment="c" hasOnlySubstanceUnits="false" boundaryCondition="false" constant="false">
        <notes>
          <body xmlns="http://www.w3.org/1999/xhtml">
            <p>FORMULA: C5H4O5</p>
          </body>
        </notes>
      </species>
      <species id="M_akg_m" name="2-Oxoglutarate" compartment="m" hasOnlySubstanceUnits="false" boundaryCondition="false" constant="false">
        <notes>
          <body xmlns="http://www.w3.org/1999/xhtml">
            <p>FORMULA: C5H4O5</p>
          </body>
        </notes>
      </species>
      <species id="M_ala_DASH_DASH_DASH_B_c" name="beta-Alanine" compartment="c" hasOnlySubstanceUnits="false" boundaryCondition="false" constant="false">
        <notes>
          <body xmlns="http://www.w3.org/1999/xhtml">
            <p>FORMULA: C3H7NO2</p>
          </body>
        </notes>
      </species>
      <species id="M_ala_DASH_DASH_DASH_B_m" name="beta-Alanine" compartment="m" hasOnlySubstanceUnits="false" boundaryCondition="false" constant="false">
        <notes>
          <body xmlns="http://www.w3.org/1999/xhtml">
            <p>FORMULA: C3H7NO2</p>
          </body>
        </notes>
      </species>
      <species id="M_ala_DASH_DASH_DASH_D_c" name="D-Alanine" compartment="c" hasOnlySubstanceUnits="false" boundaryCondition="false" constant="false">
        <notes>
          <body xmlns="http://www.w3.org/1999/xhtml">
            <p>FORMULA: C3H7NO2</p>
          </body>
        </notes>
      </species>
      <species id="M_ala_DASH_DASH_DASH_D_x" name="D-Alanine" compartment="x" hasOnlySubstanceUnits="false" boundaryCondition="false" constant="false">
        <notes>
          <body xmlns="http://www.w3.org/1999/xhtml">
            <p>FORMULA: C3H7NO2</p>
          </body>
        </notes>
      </species>
      <species id="M_ala_DASH_DASH_DASH_L_c" name="L-Alanine" compartment="c" hasOnlySubstanceUnits="false" boundaryCondition="false" constant="false">
        <notes>
          <body xmlns="http://www.w3.org/1999/xhtml">
            <p>FORMULA: C3H7NO2</p>
          </body>
        </notes>
      </species>
      <species id="M_ala_DASH_DASH_DASH_L_e" name="L-Alanine" compartment="e" hasOnlySubstanceUnits="false" boundaryCondition="false" constant="false">
        <notes>
          <body xmlns="http://www.w3.org/1999/xhtml">
            <p>FORMULA: C3H7NO2</p>
          </body>
        </notes>
      </species>
      <species id="M_alpa_DASH_hs_c" name="lysophosphatidic acid (homo sapiens)" compartment="c" hasOnlySubstanceUnits="false" boundaryCondition="false" constant="false">
        <notes>
          <body xmlns="http://www.w3.org/1999/xhtml">
            <p>FORMULA: C3H6O5PFULLRCO2</p>
          </body>
        </notes>
      </species>
      <species id="M_amet_c" name="S-Adenosyl-L-methionine" compartment="c" hasOnlySubstanceUnits="false" boundaryCondition="false" constant="false">
        <notes>
          <body xmlns="http://www.w3.org/1999/xhtml">
            <p>FORMULA: C15H23N6O5S</p>
          </body>
        </notes>
      </species>
      <species id="M_amet_m" name="S-Adenosyl-L-methionine" compartment="m" hasOnlySubstanceUnits="false" boundaryCondition="false" constant="false">
        <notes>
          <body xmlns="http://www.w3.org/1999/xhtml">
            <p>FORMULA: C15H23N6O5S</p>
          </body>
        </notes>
      </species>
      <species id="M_ametam_c" name="S-Adenosylmethioninamine" compartment="c" hasOnlySubstanceUnits="false" boundaryCondition="false" constant="false">
        <notes>
          <body xmlns="http://www.w3.org/1999/xhtml">
            <p>FORMULA: C14H24N6O3S</p>
          </body>
        </notes>
      </species>
      <species id="M_amp_c" name="AMP" compartment="c" hasOnlySubstanceUnits="false" boundaryCondition="false" constant="false">
        <notes>
          <body xmlns="http://www.w3.org/1999/xhtml">
            <p>FORMULA: C10H12N5O7P</p>
          </body>
        </notes>
      </species>
      <species id="M_amp_m" name="AMP" compartment="m" hasOnlySubstanceUnits="false" boundaryCondition="false" constant="false">
        <notes>
          <body xmlns="http://www.w3.org/1999/xhtml">
            <p>FORMULA: C10H12N5O7P</p>
          </body>
        </notes>
      </species>
      <species id="M_andrstandn_r" name="androstanedione" compartment="r" hasOnlySubstanceUnits="false" boundaryCondition="false" constant="false">
        <notes>
          <body xmlns="http://www.w3.org/1999/xhtml">
            <p>FORMULA: C19H28O2</p>
          </body>
        </notes>
      </species>
      <species id="M_andrstrn_r" name="Androsterone" compartment="r" hasOnlySubstanceUnits="false" boundaryCondition="false" constant="false">
        <notes>
          <body xmlns="http://www.w3.org/1999/xhtml">
            <p>FORMULA: C19H30O2</p>
          </body>
        </notes>
      </species>
      <species id="M_aps_c" name="Adenosine 5&apos;-phosphosulfate" compartment="c" hasOnlySubstanceUnits="false" boundaryCondition="false" constant="false">
        <notes>
          <body xmlns="http://www.w3.org/1999/xhtml">
            <p>FORMULA: C10H12N5O10PS</p>
          </body>
        </notes>
      </species>
      <species id="M_arab_DASH_DASH_DASH_L_c" name="L-Arabinose" compartment="c" hasOnlySubstanceUnits="false" boundaryCondition="false" constant="false">
        <notes>
          <body xmlns="http://www.w3.org/1999/xhtml">
            <p>FORMULA: C5H10O5</p>
          </body>
        </notes>
      </species>
      <species id="M_arab_DASH_DASH_DASH_L_e" name="L-Arabinose" compartment="e" hasOnlySubstanceUnits="false" boundaryCondition="false" constant="false">
        <notes>
          <body xmlns="http://www.w3.org/1999/xhtml">
            <p>FORMULA: C5H10O5</p>
          </body>
        </notes>
      </species>
      <species id="M_arach_c" name="Arachidic acid" compartment="c" hasOnlySubstanceUnits="false" boundaryCondition="false" constant="false">
        <notes>
          <body xmlns="http://www.w3.org/1999/xhtml">
            <p>FORMULA: C20H39O2</p>
          </body>
        </notes>
      </species>
      <species id="M_arach_e" name="Arachidic acid" compartment="e" hasOnlySubstanceUnits="false" boundaryCondition="false" constant="false">
        <notes>
          <body xmlns="http://www.w3.org/1999/xhtml">
            <p>FORMULA: C20H39O2</p>
          </body>
        </notes>
      </species>
      <species id="M_arachcoa_c" name="arachidyl coenzyme A" compartment="c" hasOnlySubstanceUnits="false" boundaryCondition="false" constant="false">
        <notes>
          <body xmlns="http://www.w3.org/1999/xhtml">
            <p>FORMULA: C41H70N7O17P3S</p>
          </body>
        </notes>
      </species>
      <species id="M_arachcoa_m" name="arachidyl coenzyme A" compartment="m" hasOnlySubstanceUnits="false" boundaryCondition="false" constant="false">
        <notes>
          <body xmlns="http://www.w3.org/1999/xhtml">
            <p>FORMULA: C41H70N7O17P3S</p>
          </body>
        </notes>
      </species>
      <species id="M_arachcrn_c" name="arachidyl carnitine" compartment="c" hasOnlySubstanceUnits="false" boundaryCondition="false" constant="false">
        <notes>
          <body xmlns="http://www.w3.org/1999/xhtml">
            <p>FORMULA: C27H53NO4</p>
          </body>
        </notes>
      </species>
      <species id="M_arachcrn_m" name="arachidyl carnitine" compartment="m" hasOnlySubstanceUnits="false" boundaryCondition="false" constant="false">
        <notes>
          <body xmlns="http://www.w3.org/1999/xhtml">
            <p>FORMULA: C27H53NO4</p>
          </body>
        </notes>
      </species>
      <species id="M_arachd_c" name="arachidonic acid" compartment="c" hasOnlySubstanceUnits="false" boundaryCondition="false" constant="false">
        <notes>
          <body xmlns="http://www.w3.org/1999/xhtml">
            <p>FORMULA: C20H31O2</p>
          </body>
        </notes>
      </species>
      <species id="M_arachdcoa_c" name="C20:4-CoA" compartment="c" hasOnlySubstanceUnits="false" boundaryCondition="false" constant="false">
        <notes>
          <body xmlns="http://www.w3.org/1999/xhtml">
            <p>FORMULA: C41H62N7O17P3S</p>
          </body>
        </notes>
      </species>
      <species id="M_arachdcoa_m" name="C20:4-CoA" compartment="m" hasOnlySubstanceUnits="false" boundaryCondition="false" constant="false">
        <notes>
          <body xmlns="http://www.w3.org/1999/xhtml">
            <p>FORMULA: C41H62N7O17P3S</p>
          </body>
        </notes>
      </species>
      <species id="M_arachdcrn_c" name="C20:4 carnitine" compartment="c" hasOnlySubstanceUnits="false" boundaryCondition="false" constant="false">
        <notes>
          <body xmlns="http://www.w3.org/1999/xhtml">
            <p>FORMULA: C27H45NO4</p>
          </body>
        </notes>
      </species>
      <species id="M_arachdcrn_m" name="C20:4 carnitine" compartment="m" hasOnlySubstanceUnits="false" boundaryCondition="false" constant="false">
        <notes>
          <body xmlns="http://www.w3.org/1999/xhtml">
            <p>FORMULA: C27H45NO4</p>
          </body>
        </notes>
      </species>
      <species id="M_arg_DASH_DASH_DASH_L_c" name="L-Arginine" compartment="c" hasOnlySubstanceUnits="false" boundaryCondition="false" constant="false">
        <notes>
          <body xmlns="http://www.w3.org/1999/xhtml">
            <p>FORMULA: C6H15N4O2</p>
          </body>
        </notes>
      </species>
      <species id="M_arg_DASH_DASH_DASH_L_e" name="L-Arginine" compartment="e" hasOnlySubstanceUnits="false" boundaryCondition="false" constant="false">
        <notes>
          <body xmlns="http://www.w3.org/1999/xhtml">
            <p>FORMULA: C6H15N4O2</p>
          </body>
        </notes>
      </species>
      <species id="M_argsuc_c" name="N(omega)-(L-Arginino)succinate" compartment="c" hasOnlySubstanceUnits="false" boundaryCondition="false" constant="false">
        <notes>
          <body xmlns="http://www.w3.org/1999/xhtml">
            <p>FORMULA: C10H17N4O6</p>
          </body>
        </notes>
      </species>
      <species id="M_ascb_DASH_DASH_DASH_L_c" name="L-Ascorbate" compartment="c" hasOnlySubstanceUnits="false" boundaryCondition="false" constant="false">
        <notes>
          <body xmlns="http://www.w3.org/1999/xhtml">
            <p>FORMULA: C6H8O6</p>
          </body>
        </notes>
      </species>
      <species id="M_ascb_DASH_DASH_DASH_L_e" name="L-Ascorbate" compartment="e" hasOnlySubstanceUnits="false" boundaryCondition="false" constant="false">
        <notes>
          <body xmlns="http://www.w3.org/1999/xhtml">
            <p>FORMULA: C6H8O6</p>
          </body>
        </notes>
      </species>
      <species id="M_asn_DASH_DASH_DASH_L_c" name="L-Asparagine" compartment="c" hasOnlySubstanceUnits="false" boundaryCondition="false" constant="false">
        <notes>
          <body xmlns="http://www.w3.org/1999/xhtml">
            <p>FORMULA: C4H8N2O3</p>
          </body>
        </notes>
      </species>
      <species id="M_asn_DASH_DASH_DASH_L_e" name="L-Asparagine" compartment="e" hasOnlySubstanceUnits="false" boundaryCondition="false" constant="false">
        <notes>
          <body xmlns="http://www.w3.org/1999/xhtml">
            <p>FORMULA: C4H8N2O3</p>
          </body>
        </notes>
      </species>
      <species id="M_asn_DASH_DASH_DASH_L_m" name="L-Asparagine" compartment="m" hasOnlySubstanceUnits="false" boundaryCondition="false" constant="false">
        <notes>
          <body xmlns="http://www.w3.org/1999/xhtml">
            <p>FORMULA: C4H8N2O3</p>
          </body>
        </notes>
      </species>
      <species id="M_asp_DASH_DASH_DASH_L_c" name="L-Aspartate" compartment="c" hasOnlySubstanceUnits="false" boundaryCondition="false" constant="false">
        <notes>
          <body xmlns="http://www.w3.org/1999/xhtml">
            <p>FORMULA: C4H6NO4</p>
          </body>
        </notes>
      </species>
      <species id="M_asp_DASH_DASH_DASH_L_e" name="L-Aspartate" compartment="e" hasOnlySubstanceUnits="false" boundaryCondition="false" constant="false">
        <notes>
          <body xmlns="http://www.w3.org/1999/xhtml">
            <p>FORMULA: C4H6NO4</p>
          </body>
        </notes>
      </species>
      <species id="M_asp_DASH_DASH_DASH_L_m" name="L-Aspartate" compartment="m" hasOnlySubstanceUnits="false" boundaryCondition="false" constant="false">
        <notes>
          <body xmlns="http://www.w3.org/1999/xhtml">
            <p>FORMULA: C4H6NO4</p>
          </body>
        </notes>
      </species>
      <species id="M_atp_c" name="ATP" compartment="c" hasOnlySubstanceUnits="false" boundaryCondition="false" constant="false">
        <notes>
          <body xmlns="http://www.w3.org/1999/xhtml">
            <p>FORMULA: C10H12N5O13P3</p>
          </body>
        </notes>
      </species>
      <species id="M_atp_m" name="ATP" compartment="m" hasOnlySubstanceUnits="false" boundaryCondition="false" constant="false">
        <notes>
          <body xmlns="http://www.w3.org/1999/xhtml">
            <p>FORMULA: C10H12N5O13P3</p>
          </body>
        </notes>
      </species>
      <species id="M_atp_n" name="ATP" compartment="n" hasOnlySubstanceUnits="false" boundaryCondition="false" constant="false">
        <notes>
          <body xmlns="http://www.w3.org/1999/xhtml">
            <p>FORMULA: C10H12N5O13P3</p>
          </body>
        </notes>
      </species>
      <species id="M_atp_x" name="ATP" compartment="x" hasOnlySubstanceUnits="false" boundaryCondition="false" constant="false">
        <notes>
          <body xmlns="http://www.w3.org/1999/xhtml">
            <p>FORMULA: C10H12N5O13P3</p>
          </body>
        </notes>
      </species>
      <species id="M_b2coa_m" name="Crotonoyl-CoA" compartment="m" hasOnlySubstanceUnits="false" boundaryCondition="false" constant="false">
        <notes>
          <body xmlns="http://www.w3.org/1999/xhtml">
            <p>FORMULA: C25H36N7O17P3S</p>
          </body>
        </notes>
      </species>
      <species id="M_bamppald_c" name="beta-Aminopropion aldehyde" compartment="c" hasOnlySubstanceUnits="false" boundaryCondition="false" constant="false">
        <notes>
          <body xmlns="http://www.w3.org/1999/xhtml">
            <p>FORMULA: C3H8NO</p>
          </body>
        </notes>
      </species>
      <species id="M_betald_m" name="Betaine aldehyde" compartment="m" hasOnlySubstanceUnits="false" boundaryCondition="false" constant="false">
        <notes>
          <body xmlns="http://www.w3.org/1999/xhtml">
            <p>FORMULA: C5H12NO</p>
          </body>
        </notes>
      </species>
      <species id="M_btcoa_m" name="Butanoyl-CoA" compartment="m" hasOnlySubstanceUnits="false" boundaryCondition="false" constant="false">
        <notes>
          <body xmlns="http://www.w3.org/1999/xhtml">
            <p>FORMULA: C25H38N7O17P3S</p>
          </body>
        </notes>
      </species>
      <species id="M_btn_c" name="Biotin" compartment="c" hasOnlySubstanceUnits="false" boundaryCondition="false" constant="false">
        <notes>
          <body xmlns="http://www.w3.org/1999/xhtml">
            <p>FORMULA: C10H15N2O3S</p>
          </body>
        </notes>
      </species>
      <species id="M_btn_e" name="Biotin" compartment="e" hasOnlySubstanceUnits="false" boundaryCondition="false" constant="false">
        <notes>
          <body xmlns="http://www.w3.org/1999/xhtml">
            <p>FORMULA: C10H15N2O3S</p>
          </body>
        </notes>
      </species>
      <species id="M_but_c" name="Butyrate (n-C4:0)" compartment="c" hasOnlySubstanceUnits="false" boundaryCondition="false" constant="false">
        <notes>
          <body xmlns="http://www.w3.org/1999/xhtml">
            <p>FORMULA: C4H7O2</p>
          </body>
        </notes>
      </species>
      <species id="M_but_e" name="Butyrate (n-C4:0)" compartment="e" hasOnlySubstanceUnits="false" boundaryCondition="false" constant="false">
        <notes>
          <body xmlns="http://www.w3.org/1999/xhtml">
            <p>FORMULA: C4H7O2</p>
          </body>
        </notes>
      </species>
      <species id="M_but_m" name="Butyrate (n-C4:0)" compartment="m" hasOnlySubstanceUnits="false" boundaryCondition="false" constant="false">
        <notes>
          <body xmlns="http://www.w3.org/1999/xhtml">
            <p>FORMULA: C4H7O2</p>
          </body>
        </notes>
      </species>
      <species id="M_c226coa_c" name="cervonyl coenzyme A" compartment="c" hasOnlySubstanceUnits="false" boundaryCondition="false" constant="false">
        <notes>
          <body xmlns="http://www.w3.org/1999/xhtml">
            <p>FORMULA: C43H62N7O17P3S</p>
          </body>
        </notes>
      </species>
      <species id="M_c226coa_m" name="cervonyl coenzyme A" compartment="m" hasOnlySubstanceUnits="false" boundaryCondition="false" constant="false">
        <notes>
          <body xmlns="http://www.w3.org/1999/xhtml">
            <p>FORMULA: C43H62N7O17P3S</p>
          </body>
        </notes>
      </species>
      <species id="M_c226crn_c" name="cervonyl carnitine" compartment="c" hasOnlySubstanceUnits="false" boundaryCondition="false" constant="false">
        <notes>
          <body xmlns="http://www.w3.org/1999/xhtml">
            <p>FORMULA: C29H45NO4</p>
          </body>
        </notes>
      </species>
      <species id="M_c226crn_m" name="cervonyl carnitine" compartment="m" hasOnlySubstanceUnits="false" boundaryCondition="false" constant="false">
        <notes>
          <body xmlns="http://www.w3.org/1999/xhtml">
            <p>FORMULA: C29H45NO4</p>
          </body>
        </notes>
      </species>
      <species id="M_ca2_c" name="Calcium" compartment="c" hasOnlySubstanceUnits="false" boundaryCondition="false" constant="false">
        <notes>
          <body xmlns="http://www.w3.org/1999/xhtml">
            <p>FORMULA: Ca</p>
          </body>
        </notes>
      </species>
      <species id="M_ca2_e" name="Calcium" compartment="e" hasOnlySubstanceUnits="false" boundaryCondition="false" constant="false">
        <notes>
          <body xmlns="http://www.w3.org/1999/xhtml">
            <p>FORMULA: Ca</p>
          </body>
        </notes>
      </species>
      <species id="M_cala_c" name="N-Carbamoyl-beta-alanine" compartment="c" hasOnlySubstanceUnits="false" boundaryCondition="false" constant="false">
        <notes>
          <body xmlns="http://www.w3.org/1999/xhtml">
            <p>FORMULA: C4H7N2O3</p>
          </body>
        </notes>
      </species>
      <species id="M_camp_c" name="cAMP" compartment="c" hasOnlySubstanceUnits="false" boundaryCondition="false" constant="false">
        <notes>
          <body xmlns="http://www.w3.org/1999/xhtml">
            <p>FORMULA: C10H11N5O6P</p>
          </body>
        </notes>
      </species>
      <species id="M_cbasp_c" name="N-Carbamoyl-L-aspartate" compartment="c" hasOnlySubstanceUnits="false" boundaryCondition="false" constant="false">
        <notes>
          <body xmlns="http://www.w3.org/1999/xhtml">
            <p>FORMULA: C5H6N2O5</p>
          </body>
        </notes>
      </species>
      <species id="M_cbp_c" name="Carbamoyl phosphate" compartment="c" hasOnlySubstanceUnits="false" boundaryCondition="false" constant="false">
        <notes>
          <body xmlns="http://www.w3.org/1999/xhtml">
            <p>FORMULA: CH2NO5P</p>
          </body>
        </notes>
      </species>
      <species id="M_cbp_m" name="Carbamoyl phosphate" compartment="m" hasOnlySubstanceUnits="false" boundaryCondition="false" constant="false">
        <notes>
          <body xmlns="http://www.w3.org/1999/xhtml">
            <p>FORMULA: CH2NO5P</p>
          </body>
        </notes>
      </species>
      <species id="M_cdp_c" name="CDP" compartment="c" hasOnlySubstanceUnits="false" boundaryCondition="false" constant="false">
        <notes>
          <body xmlns="http://www.w3.org/1999/xhtml">
            <p>FORMULA: C9H12N3O11P2</p>
          </body>
        </notes>
      </species>
      <species id="M_cdp_n" name="CDP" compartment="n" hasOnlySubstanceUnits="false" boundaryCondition="false" constant="false">
        <notes>
          <body xmlns="http://www.w3.org/1999/xhtml">
            <p>FORMULA: C9H12N3O11P2</p>
          </body>
        </notes>
      </species>
      <species id="M_cdpchol_c" name="CDPcholine" compartment="c" hasOnlySubstanceUnits="false" boundaryCondition="false" constant="false">
        <notes>
          <body xmlns="http://www.w3.org/1999/xhtml">
            <p>FORMULA: C14H25N4O11P2</p>
          </body>
        </notes>
      </species>
      <species id="M_cdpdag_DASH_hs_c" name="CDP diacylglycerol (homo sapiens)" compartment="c" hasOnlySubstanceUnits="false" boundaryCondition="false" constant="false">
        <notes>
          <body xmlns="http://www.w3.org/1999/xhtml">
            <p>FORMULA: C12H17N3O11P2FULLRCO2FULLR2CO2</p>
          </body>
        </notes>
      </species>
      <species id="M_chlstol_r" name="Cholesta-7,24-dien-3beta-ol" compartment="r" hasOnlySubstanceUnits="false" boundaryCondition="false" constant="false">
        <notes>
          <body xmlns="http://www.w3.org/1999/xhtml">
            <p>FORMULA: C27H44O</p>
          </body>
        </notes>
      </species>
      <species id="M_chol_c" name="Choline" compartment="c" hasOnlySubstanceUnits="false" boundaryCondition="false" constant="false">
        <notes>
          <body xmlns="http://www.w3.org/1999/xhtml">
            <p>FORMULA: C5H14NO</p>
          </body>
        </notes>
      </species>
      <species id="M_chol_m" name="Choline" compartment="m" hasOnlySubstanceUnits="false" boundaryCondition="false" constant="false">
        <notes>
          <body xmlns="http://www.w3.org/1999/xhtml">
            <p>FORMULA: C5H14NO</p>
          </body>
        </notes>
      </species>
      <species id="M_cholate_c" name="Cholate" compartment="c" hasOnlySubstanceUnits="false" boundaryCondition="false" constant="false">
        <notes>
          <body xmlns="http://www.w3.org/1999/xhtml">
            <p>FORMULA: C24H39O5</p>
          </body>
        </notes>
      </species>
      <species id="M_cholate_e" name="Cholate" compartment="e" hasOnlySubstanceUnits="false" boundaryCondition="false" constant="false">
        <notes>
          <body xmlns="http://www.w3.org/1999/xhtml">
            <p>FORMULA: C24H39O5</p>
          </body>
        </notes>
      </species>
      <species id="M_cholp_c" name="Choline phosphate" compartment="c" hasOnlySubstanceUnits="false" boundaryCondition="false" constant="false">
        <notes>
          <body xmlns="http://www.w3.org/1999/xhtml">
            <p>FORMULA: C5H13NO4P</p>
          </body>
        </notes>
      </species>
      <species id="M_chsterol_c" name="Cholesterol" compartment="c" hasOnlySubstanceUnits="false" boundaryCondition="false" constant="false">
        <notes>
          <body xmlns="http://www.w3.org/1999/xhtml">
            <p>FORMULA: C27H46O</p>
          </body>
        </notes>
      </species>
      <species id="M_chsterol_e" name="Cholesterol" compartment="e" hasOnlySubstanceUnits="false" boundaryCondition="false" constant="false">
        <notes>
          <body xmlns="http://www.w3.org/1999/xhtml">
            <p>FORMULA: C27H46O</p>
          </body>
        </notes>
      </species>
      <species id="M_chsterol_m" name="Cholesterol" compartment="m" hasOnlySubstanceUnits="false" boundaryCondition="false" constant="false">
        <notes>
          <body xmlns="http://www.w3.org/1999/xhtml">
            <p>FORMULA: C27H46O</p>
          </body>
        </notes>
      </species>
      <species id="M_chsterol_r" name="Cholesterol" compartment="r" hasOnlySubstanceUnits="false" boundaryCondition="false" constant="false">
        <notes>
          <body xmlns="http://www.w3.org/1999/xhtml">
            <p>FORMULA: C27H46O</p>
          </body>
        </notes>
      </species>
      <species id="M_cit_c" name="Citrate" compartment="c" hasOnlySubstanceUnits="false" boundaryCondition="false" constant="false">
        <notes>
          <body xmlns="http://www.w3.org/1999/xhtml">
            <p>FORMULA: C6H5O7</p>
          </body>
        </notes>
      </species>
      <species id="M_cit_m" name="Citrate" compartment="m" hasOnlySubstanceUnits="false" boundaryCondition="false" constant="false">
        <notes>
          <body xmlns="http://www.w3.org/1999/xhtml">
            <p>FORMULA: C6H5O7</p>
          </body>
        </notes>
      </species>
      <species id="M_citr_DASH_DASH_DASH_L_c" name="L-Citrulline" compartment="c" hasOnlySubstanceUnits="false" boundaryCondition="false" constant="false">
        <notes>
          <body xmlns="http://www.w3.org/1999/xhtml">
            <p>FORMULA: C6H13N3O3</p>
          </body>
        </notes>
      </species>
      <species id="M_citr_DASH_DASH_DASH_L_m" name="L-Citrulline" compartment="m" hasOnlySubstanceUnits="false" boundaryCondition="false" constant="false">
        <notes>
          <body xmlns="http://www.w3.org/1999/xhtml">
            <p>FORMULA: C6H13N3O3</p>
          </body>
        </notes>
      </species>
      <species id="M_cl_c" name="Chloride" compartment="c" hasOnlySubstanceUnits="false" boundaryCondition="false" constant="false">
        <notes>
          <body xmlns="http://www.w3.org/1999/xhtml">
            <p>FORMULA: Cl</p>
          </body>
        </notes>
      </species>
      <species id="M_cl_e" name="Chloride" compartment="e" hasOnlySubstanceUnits="false" boundaryCondition="false" constant="false">
        <notes>
          <body xmlns="http://www.w3.org/1999/xhtml">
            <p>FORMULA: Cl</p>
          </body>
        </notes>
      </species>
      <species id="M_clpnd_c" name="clupanodonic acid" compartment="c" hasOnlySubstanceUnits="false" boundaryCondition="false" constant="false">
        <notes>
          <body xmlns="http://www.w3.org/1999/xhtml">
            <p>FORMULA: C22H33O2</p>
          </body>
        </notes>
      </species>
      <species id="M_clpnd_e" name="clupanodonic acid" compartment="e" hasOnlySubstanceUnits="false" boundaryCondition="false" constant="false">
        <notes>
          <body xmlns="http://www.w3.org/1999/xhtml">
            <p>FORMULA: C22H33O2</p>
          </body>
        </notes>
      </species>
      <species id="M_clpndcoa_c" name="clupanodonyl CoA" compartment="c" hasOnlySubstanceUnits="false" boundaryCondition="false" constant="false">
        <notes>
          <body xmlns="http://www.w3.org/1999/xhtml">
            <p>FORMULA: C43H64N7O17P3S</p>
          </body>
        </notes>
      </species>
      <species id="M_cmp_c" name="CMP" compartment="c" hasOnlySubstanceUnits="false" boundaryCondition="false" constant="false">
        <notes>
          <body xmlns="http://www.w3.org/1999/xhtml">
            <p>FORMULA: C9H12N3O8P</p>
          </body>
        </notes>
      </species>
      <species id="M_cmp_n" name="CMP" compartment="n" hasOnlySubstanceUnits="false" boundaryCondition="false" constant="false">
        <notes>
          <body xmlns="http://www.w3.org/1999/xhtml">
            <p>FORMULA: C9H12N3O8P</p>
          </body>
        </notes>
      </species>
      <species id="M_co2_c" name="CO2" compartment="c" hasOnlySubstanceUnits="false" boundaryCondition="false" constant="false">
        <notes>
          <body xmlns="http://www.w3.org/1999/xhtml">
            <p>FORMULA: CO2</p>
          </body>
        </notes>
      </species>
      <species id="M_co2_m" name="CO2" compartment="m" hasOnlySubstanceUnits="false" boundaryCondition="false" constant="false">
        <notes>
          <body xmlns="http://www.w3.org/1999/xhtml">
            <p>FORMULA: CO2</p>
          </body>
        </notes>
      </species>
      <species id="M_co2_r" name="CO2" compartment="r" hasOnlySubstanceUnits="false" boundaryCondition="false" constant="false">
        <notes>
          <body xmlns="http://www.w3.org/1999/xhtml">
            <p>FORMULA: CO2</p>
          </body>
        </notes>
      </species>
      <species id="M_co2_x" name="CO2" compartment="x" hasOnlySubstanceUnits="false" boundaryCondition="false" constant="false">
        <notes>
          <body xmlns="http://www.w3.org/1999/xhtml">
            <p>FORMULA: CO2</p>
          </body>
        </notes>
      </species>
      <species id="M_coa_c" name="Coenzyme A" compartment="c" hasOnlySubstanceUnits="false" boundaryCondition="false" constant="false">
        <notes>
          <body xmlns="http://www.w3.org/1999/xhtml">
            <p>FORMULA: C21H32N7O16P3S</p>
          </body>
        </notes>
      </species>
      <species id="M_coa_m" name="Coenzyme A" compartment="m" hasOnlySubstanceUnits="false" boundaryCondition="false" constant="false">
        <notes>
          <body xmlns="http://www.w3.org/1999/xhtml">
            <p>FORMULA: C21H32N7O16P3S</p>
          </body>
        </notes>
      </species>
      <species id="M_coa_x" name="Coenzyme A" compartment="x" hasOnlySubstanceUnits="false" boundaryCondition="false" constant="false">
        <notes>
          <body xmlns="http://www.w3.org/1999/xhtml">
            <p>FORMULA: C21H32N7O16P3S</p>
          </body>
        </notes>
      </species>
      <species id="M_creat_c" name="Creatine" compartment="c" hasOnlySubstanceUnits="false" boundaryCondition="false" constant="false">
        <notes>
          <body xmlns="http://www.w3.org/1999/xhtml">
            <p>FORMULA: C4H9N3O2</p>
          </body>
        </notes>
      </species>
      <species id="M_creat_e" name="Creatine" compartment="e" hasOnlySubstanceUnits="false" boundaryCondition="false" constant="false">
        <notes>
          <body xmlns="http://www.w3.org/1999/xhtml">
            <p>FORMULA: C4H9N3O2</p>
          </body>
        </notes>
      </species>
      <species id="M_creat_m" name="Creatine" compartment="m" hasOnlySubstanceUnits="false" boundaryCondition="false" constant="false">
        <notes>
          <body xmlns="http://www.w3.org/1999/xhtml">
            <p>FORMULA: C4H9N3O2</p>
          </body>
        </notes>
      </species>
      <species id="M_crm_DASH_hs_c" name="ceramide (homo sapiens)" compartment="c" hasOnlySubstanceUnits="false" boundaryCondition="false" constant="false">
        <notes>
          <body xmlns="http://www.w3.org/1999/xhtml">
            <p>FORMULA: C18H36NO2FULLRCO</p>
          </body>
        </notes>
      </species>
      <species id="M_crm_DASH_hs_r" name="ceramide (homo sapiens)" compartment="r" hasOnlySubstanceUnits="false" boundaryCondition="false" constant="false">
        <notes>
          <body xmlns="http://www.w3.org/1999/xhtml">
            <p>FORMULA: C18H36NO2FULLRCO</p>
          </body>
        </notes>
      </species>
      <species id="M_crn_c" name="L-Carnitine" compartment="c" hasOnlySubstanceUnits="false" boundaryCondition="false" constant="false">
        <notes>
          <body xmlns="http://www.w3.org/1999/xhtml">
            <p>FORMULA: C7H15NO3</p>
          </body>
        </notes>
      </species>
      <species id="M_crn_m" name="L-Carnitine" compartment="m" hasOnlySubstanceUnits="false" boundaryCondition="false" constant="false">
        <notes>
          <body xmlns="http://www.w3.org/1999/xhtml">
            <p>FORMULA: C7H15NO3</p>
          </body>
        </notes>
      </species>
      <species id="M_crn_x" name="L-Carnitine" compartment="x" hasOnlySubstanceUnits="false" boundaryCondition="false" constant="false">
        <notes>
          <body xmlns="http://www.w3.org/1999/xhtml">
            <p>FORMULA: C7H15NO3</p>
          </body>
        </notes>
      </species>
      <species id="M_crvnc_c" name="cervonic acid, C22:6 n-3" compartment="c" hasOnlySubstanceUnits="false" boundaryCondition="false" constant="false">
        <notes>
          <body xmlns="http://www.w3.org/1999/xhtml">
            <p>FORMULA: C22H31O2</p>
          </body>
        </notes>
      </species>
      <species id="M_crvnc_e" name="cervonic acid, C22:6 n-3" compartment="e" hasOnlySubstanceUnits="false" boundaryCondition="false" constant="false">
        <notes>
          <body xmlns="http://www.w3.org/1999/xhtml">
            <p>FORMULA: C22H31O2</p>
          </body>
        </notes>
      </species>
      <species id="M_ctp_c" name="CTP" compartment="c" hasOnlySubstanceUnits="false" boundaryCondition="false" constant="false">
        <notes>
          <body xmlns="http://www.w3.org/1999/xhtml">
            <p>FORMULA: C9H12N3O14P3</p>
          </body>
        </notes>
      </species>
      <species id="M_ctp_n" name="CTP" compartment="n" hasOnlySubstanceUnits="false" boundaryCondition="false" constant="false">
        <notes>
          <body xmlns="http://www.w3.org/1999/xhtml">
            <p>FORMULA: C9H12N3O14P3</p>
          </body>
        </notes>
      </species>
      <species id="M_cys_DASH_DASH_DASH_L_c" name="L-Cysteine" compartment="c" hasOnlySubstanceUnits="false" boundaryCondition="false" constant="false">
        <notes>
          <body xmlns="http://www.w3.org/1999/xhtml">
            <p>FORMULA: C3H7NO2S</p>
          </body>
        </notes>
      </species>
      <species id="M_cyst_DASH_DASH_DASH_L_c" name="L-Cystathionine" compartment="c" hasOnlySubstanceUnits="false" boundaryCondition="false" constant="false">
        <notes>
          <body xmlns="http://www.w3.org/1999/xhtml">
            <p>FORMULA: C7H14N2O4S</p>
          </body>
        </notes>
      </species>
      <species id="M_dad_DASH_DASH_DASH_2_c" name="Deoxyadenosine" compartment="c" hasOnlySubstanceUnits="false" boundaryCondition="false" constant="false">
        <notes>
          <body xmlns="http://www.w3.org/1999/xhtml">
            <p>FORMULA: C10H13N5O3</p>
          </body>
        </notes>
      </species>
      <species id="M_dadp_c" name="dADP" compartment="c" hasOnlySubstanceUnits="false" boundaryCondition="false" constant="false">
        <notes>
          <body xmlns="http://www.w3.org/1999/xhtml">
            <p>FORMULA: C10H12N5O9P2</p>
          </body>
        </notes>
      </species>
      <species id="M_dadp_n" name="dADP" compartment="n" hasOnlySubstanceUnits="false" boundaryCondition="false" constant="false">
        <notes>
          <body xmlns="http://www.w3.org/1999/xhtml">
            <p>FORMULA: C10H12N5O9P2</p>
          </body>
        </notes>
      </species>
      <species id="M_dag_DASH_hs_c" name="diacylglycerol (homo sapiens)" compartment="c" hasOnlySubstanceUnits="false" boundaryCondition="false" constant="false">
        <notes>
          <body xmlns="http://www.w3.org/1999/xhtml">
            <p>FORMULA: C3H6OFULLRCO2FULLR2CO2</p>
          </body>
        </notes>
      </species>
      <species id="M_dag_DASH_hs_n" name="diacylglycerol (homo sapiens)" compartment="n" hasOnlySubstanceUnits="false" boundaryCondition="false" constant="false">
        <notes>
          <body xmlns="http://www.w3.org/1999/xhtml">
            <p>FORMULA: C3H6OFULLRCO2FULLR2CO2</p>
          </body>
        </notes>
      </species>
      <species id="M_damp_c" name="dAMP" compartment="c" hasOnlySubstanceUnits="false" boundaryCondition="false" constant="false">
        <notes>
          <body xmlns="http://www.w3.org/1999/xhtml">
            <p>FORMULA: C10H12N5O6P</p>
          </body>
        </notes>
      </species>
      <species id="M_datp_c" name="dATP" compartment="c" hasOnlySubstanceUnits="false" boundaryCondition="false" constant="false">
        <notes>
          <body xmlns="http://www.w3.org/1999/xhtml">
            <p>FORMULA: C10H12N5O12P3</p>
          </body>
        </notes>
      </species>
      <species id="M_datp_n" name="dATP" compartment="n" hasOnlySubstanceUnits="false" boundaryCondition="false" constant="false">
        <notes>
          <body xmlns="http://www.w3.org/1999/xhtml">
            <p>FORMULA: C10H12N5O12P3</p>
          </body>
        </notes>
      </species>
      <species id="M_dcacoa_c" name="Decanoyl-CoA (n-C10:0CoA)" compartment="c" hasOnlySubstanceUnits="false" boundaryCondition="false" constant="false">
        <notes>
          <body xmlns="http://www.w3.org/1999/xhtml">
            <p>FORMULA: C31H50N7O17P3S</p>
          </body>
        </notes>
      </species>
      <species id="M_dcamp_c" name="N6-(1,2-Dicarboxyethyl)-AMP" compartment="c" hasOnlySubstanceUnits="false" boundaryCondition="false" constant="false">
        <notes>
          <body xmlns="http://www.w3.org/1999/xhtml">
            <p>FORMULA: C14H14N5O11P</p>
          </body>
        </notes>
      </species>
      <species id="M_dcdp_c" name="dCDP" compartment="c" hasOnlySubstanceUnits="false" boundaryCondition="false" constant="false">
        <notes>
          <body xmlns="http://www.w3.org/1999/xhtml">
            <p>FORMULA: C9H12N3O10P2</p>
          </body>
        </notes>
      </species>
      <species id="M_dcdp_m" name="dCDP" compartment="m" hasOnlySubstanceUnits="false" boundaryCondition="false" constant="false">
        <notes>
          <body xmlns="http://www.w3.org/1999/xhtml">
            <p>FORMULA: C9H12N3O10P2</p>
          </body>
        </notes>
      </species>
      <species id="M_dcdp_n" name="dCDP" compartment="n" hasOnlySubstanceUnits="false" boundaryCondition="false" constant="false">
        <notes>
          <body xmlns="http://www.w3.org/1999/xhtml">
            <p>FORMULA: C9H12N3O10P2</p>
          </body>
        </notes>
      </species>
      <species id="M_dcmp_c" name="dCMP" compartment="c" hasOnlySubstanceUnits="false" boundaryCondition="false" constant="false">
        <notes>
          <body xmlns="http://www.w3.org/1999/xhtml">
            <p>FORMULA: C9H12N3O7P</p>
          </body>
        </notes>
      </species>
      <species id="M_dcmp_n" name="dCMP" compartment="n" hasOnlySubstanceUnits="false" boundaryCondition="false" constant="false">
        <notes>
          <body xmlns="http://www.w3.org/1999/xhtml">
            <p>FORMULA: C9H12N3O7P</p>
          </body>
        </notes>
      </species>
      <species id="M_dcsptn1_c" name="docosa-4,7,10,13,16-pentaenoic acid (n-6)" compartment="c" hasOnlySubstanceUnits="false" boundaryCondition="false" constant="false">
        <notes>
          <body xmlns="http://www.w3.org/1999/xhtml">
            <p>FORMULA: C22H33O2</p>
          </body>
        </notes>
      </species>
      <species id="M_dcsptn1_e" name="docosa-4,7,10,13,16-pentaenoic acid (n-6)" compartment="e" hasOnlySubstanceUnits="false" boundaryCondition="false" constant="false">
        <notes>
          <body xmlns="http://www.w3.org/1999/xhtml">
            <p>FORMULA: C22H33O2</p>
          </body>
        </notes>
      </species>
      <species id="M_dcsptn1coa_c" name="docosa-4,7,10,13,16-pentaenoyl coenzyme A" compartment="c" hasOnlySubstanceUnits="false" boundaryCondition="false" constant="false">
        <notes>
          <body xmlns="http://www.w3.org/1999/xhtml">
            <p>FORMULA: C43H64N7O17P3S</p>
          </body>
        </notes>
      </species>
      <species id="M_dcsptn1coa_m" name="docosa-4,7,10,13,16-pentaenoyl coenzyme A" compartment="m" hasOnlySubstanceUnits="false" boundaryCondition="false" constant="false">
        <notes>
          <body xmlns="http://www.w3.org/1999/xhtml">
            <p>FORMULA: C43H64N7O17P3S</p>
          </body>
        </notes>
      </species>
      <species id="M_dcsptn1crn_c" name="docosa-4,7,10,13,16-pentaenoyl carnitine" compartment="c" hasOnlySubstanceUnits="false" boundaryCondition="false" constant="false">
        <notes>
          <body xmlns="http://www.w3.org/1999/xhtml">
            <p>FORMULA: C29H47NO4</p>
          </body>
        </notes>
      </species>
      <species id="M_dcsptn1crn_m" name="docosa-4,7,10,13,16-pentaenoyl carnitine" compartment="m" hasOnlySubstanceUnits="false" boundaryCondition="false" constant="false">
        <notes>
          <body xmlns="http://www.w3.org/1999/xhtml">
            <p>FORMULA: C29H47NO4</p>
          </body>
        </notes>
      </species>
      <species id="M_dctp_c" name="dCTP" compartment="c" hasOnlySubstanceUnits="false" boundaryCondition="false" constant="false">
        <notes>
          <body xmlns="http://www.w3.org/1999/xhtml">
            <p>FORMULA: C9H12N3O13P3</p>
          </body>
        </notes>
      </species>
      <species id="M_dctp_n" name="dCTP" compartment="n" hasOnlySubstanceUnits="false" boundaryCondition="false" constant="false">
        <notes>
          <body xmlns="http://www.w3.org/1999/xhtml">
            <p>FORMULA: C9H12N3O13P3</p>
          </body>
        </notes>
      </species>
      <species id="M_ddcacoa_c" name="Dodecanoyl-CoA (n-C12:0CoA)" compartment="c" hasOnlySubstanceUnits="false" boundaryCondition="false" constant="false">
        <notes>
          <body xmlns="http://www.w3.org/1999/xhtml">
            <p>FORMULA: C33H54N7O17P3S</p>
          </body>
        </notes>
      </species>
      <species id="M_ddsmsterol_r" name="7-Dehydrodesmosterol" compartment="r" hasOnlySubstanceUnits="false" boundaryCondition="false" constant="false">
        <notes>
          <body xmlns="http://www.w3.org/1999/xhtml">
            <p>FORMULA: C27H42O</p>
          </body>
        </notes>
      </species>
      <species id="M_dgdp_c" name="dGDP" compartment="c" hasOnlySubstanceUnits="false" boundaryCondition="false" constant="false">
        <notes>
          <body xmlns="http://www.w3.org/1999/xhtml">
            <p>FORMULA: C10H12N5O10P2</p>
          </body>
        </notes>
      </species>
      <species id="M_dgdp_n" name="dGDP" compartment="n" hasOnlySubstanceUnits="false" boundaryCondition="false" constant="false">
        <notes>
          <body xmlns="http://www.w3.org/1999/xhtml">
            <p>FORMULA: C10H12N5O10P2</p>
          </body>
        </notes>
      </species>
      <species id="M_dgtp_c" name="dGTP" compartment="c" hasOnlySubstanceUnits="false" boundaryCondition="false" constant="false">
        <notes>
          <body xmlns="http://www.w3.org/1999/xhtml">
            <p>FORMULA: C10H12N5O13P3</p>
          </body>
        </notes>
      </species>
      <species id="M_dgtp_n" name="dGTP" compartment="n" hasOnlySubstanceUnits="false" boundaryCondition="false" constant="false">
        <notes>
          <body xmlns="http://www.w3.org/1999/xhtml">
            <p>FORMULA: C10H12N5O13P3</p>
          </body>
        </notes>
      </species>
      <species id="M_dhap_c" name="Dihydroxyacetone phosphate" compartment="c" hasOnlySubstanceUnits="false" boundaryCondition="false" constant="false">
        <notes>
          <body xmlns="http://www.w3.org/1999/xhtml">
            <p>FORMULA: C3H5O6P</p>
          </body>
        </notes>
      </species>
      <species id="M_dhbpt_c" name="6,7-Dihydrobiopterin" compartment="c" hasOnlySubstanceUnits="false" boundaryCondition="false" constant="false">
        <notes>
          <body xmlns="http://www.w3.org/1999/xhtml">
            <p>FORMULA: C9H13N5O3</p>
          </body>
        </notes>
      </species>
      <species id="M_dhcrm_DASH_hs_c" name="dihydroceramide (homo sapiens)" compartment="c" hasOnlySubstanceUnits="false" boundaryCondition="false" constant="false">
        <notes>
          <body xmlns="http://www.w3.org/1999/xhtml">
            <p>FORMULA: C18H38NO2FULLRCO</p>
          </body>
        </notes>
      </species>
      <species id="M_dhdascb_c" name="Dehydroascorbate" compartment="c" hasOnlySubstanceUnits="false" boundaryCondition="false" constant="false">
        <notes>
          <body xmlns="http://www.w3.org/1999/xhtml">
            <p>FORMULA: C6H6O6</p>
          </body>
        </notes>
      </species>
      <species id="M_dhdascb_e" name="Dehydroascorbate" compartment="e" hasOnlySubstanceUnits="false" boundaryCondition="false" constant="false">
        <notes>
          <body xmlns="http://www.w3.org/1999/xhtml">
            <p>FORMULA: C6H6O6</p>
          </body>
        </notes>
      </species>
      <species id="M_dhf_c" name="7,8-Dihydrofolate" compartment="c" hasOnlySubstanceUnits="false" boundaryCondition="false" constant="false">
        <notes>
          <body xmlns="http://www.w3.org/1999/xhtml">
            <p>FORMULA: C19H19N7O6</p>
          </body>
        </notes>
      </species>
      <species id="M_dhor_DASH_DASH_DASH_S_c" name="(S)-Dihydroorotate" compartment="c" hasOnlySubstanceUnits="false" boundaryCondition="false" constant="false">
        <notes>
          <body xmlns="http://www.w3.org/1999/xhtml">
            <p>FORMULA: C5H5N2O4</p>
          </body>
        </notes>
      </species>
      <species id="M_didp_c" name="dIDP" compartment="c" hasOnlySubstanceUnits="false" boundaryCondition="false" constant="false">
        <notes>
          <body xmlns="http://www.w3.org/1999/xhtml">
            <p>FORMULA: C10H11N4O10P2</p>
          </body>
        </notes>
      </species>
      <species id="M_didp_n" name="dIDP" compartment="n" hasOnlySubstanceUnits="false" boundaryCondition="false" constant="false">
        <notes>
          <body xmlns="http://www.w3.org/1999/xhtml">
            <p>FORMULA: C10H11N4O10P2</p>
          </body>
        </notes>
      </species>
      <species id="M_ditp_c" name="dITP" compartment="c" hasOnlySubstanceUnits="false" boundaryCondition="false" constant="false">
        <notes>
          <body xmlns="http://www.w3.org/1999/xhtml">
            <p>FORMULA: C10H11N4O13P3</p>
          </body>
        </notes>
      </species>
      <species id="M_ditp_n" name="dITP" compartment="n" hasOnlySubstanceUnits="false" boundaryCondition="false" constant="false">
        <notes>
          <body xmlns="http://www.w3.org/1999/xhtml">
            <p>FORMULA: C10H11N4O13P3</p>
          </body>
        </notes>
      </species>
      <species id="M_dkmpp_c" name="2,3-diketo-5-methylthio-1-phosphopentane" compartment="c" hasOnlySubstanceUnits="false" boundaryCondition="false" constant="false">
        <notes>
          <body xmlns="http://www.w3.org/1999/xhtml">
            <p>FORMULA: C6H9O6PS</p>
          </body>
        </notes>
      </species>
      <species id="M_dlnlcg_c" name="dihomo-gamma-linolenic acid (n-6)" compartment="c" hasOnlySubstanceUnits="false" boundaryCondition="false" constant="false">
        <notes>
          <body xmlns="http://www.w3.org/1999/xhtml">
            <p>FORMULA: C20H33O2</p>
          </body>
        </notes>
      </species>
      <species id="M_dlnlcg_e" name="dihomo-gamma-linolenic acid (n-6)" compartment="e" hasOnlySubstanceUnits="false" boundaryCondition="false" constant="false">
        <notes>
          <body xmlns="http://www.w3.org/1999/xhtml">
            <p>FORMULA: C20H33O2</p>
          </body>
        </notes>
      </species>
      <species id="M_dlnlcgcoa_c" name="dihomo-gamma-linolenyl coenzyme A" compartment="c" hasOnlySubstanceUnits="false" boundaryCondition="false" constant="false">
        <notes>
          <body xmlns="http://www.w3.org/1999/xhtml">
            <p>FORMULA: C41H64N7O17P3S</p>
          </body>
        </notes>
      </species>
      <species id="M_dlnlcgcoa_m" name="dihomo-gamma-linolenyl coenzyme A" compartment="m" hasOnlySubstanceUnits="false" boundaryCondition="false" constant="false">
        <notes>
          <body xmlns="http://www.w3.org/1999/xhtml">
            <p>FORMULA: C41H64N7O17P3S</p>
          </body>
        </notes>
      </species>
      <species id="M_dlnlcgcrn_c" name="dihomo-gamma-linolenyl carnitine" compartment="c" hasOnlySubstanceUnits="false" boundaryCondition="false" constant="false">
        <notes>
          <body xmlns="http://www.w3.org/1999/xhtml">
            <p>FORMULA: C27H47NO4</p>
          </body>
        </notes>
      </species>
      <species id="M_dlnlcgcrn_m" name="dihomo-gamma-linolenyl carnitine" compartment="m" hasOnlySubstanceUnits="false" boundaryCondition="false" constant="false">
        <notes>
          <body xmlns="http://www.w3.org/1999/xhtml">
            <p>FORMULA: C27H47NO4</p>
          </body>
        </notes>
      </species>
      <species id="M_dmgly_c" name="N,N-Dimethylglycine" compartment="c" hasOnlySubstanceUnits="false" boundaryCondition="false" constant="false">
        <notes>
          <body xmlns="http://www.w3.org/1999/xhtml">
            <p>FORMULA: C4H9NO2</p>
          </body>
        </notes>
      </species>
      <species id="M_dmgly_m" name="N,N-Dimethylglycine" compartment="m" hasOnlySubstanceUnits="false" boundaryCondition="false" constant="false">
        <notes>
          <body xmlns="http://www.w3.org/1999/xhtml">
            <p>FORMULA: C4H9NO2</p>
          </body>
        </notes>
      </species>
      <species id="M_dmpp_x" name="Dimethylallyl diphosphate" compartment="x" hasOnlySubstanceUnits="false" boundaryCondition="false" constant="false">
        <notes>
          <body xmlns="http://www.w3.org/1999/xhtml">
            <p>FORMULA: C5H9O7P2</p>
          </body>
        </notes>
      </species>
      <species id="M_dnad_c" name="Deamino-NAD+" compartment="c" hasOnlySubstanceUnits="false" boundaryCondition="false" constant="false">
        <notes>
          <body xmlns="http://www.w3.org/1999/xhtml">
            <p>FORMULA: C21H24N6O15P2</p>
          </body>
        </notes>
      </species>
      <species id="M_dopa_c" name="Dopamine" compartment="c" hasOnlySubstanceUnits="false" boundaryCondition="false" constant="false">
        <notes>
          <body xmlns="http://www.w3.org/1999/xhtml">
            <p>FORMULA: C8H12NO2</p>
          </body>
        </notes>
      </species>
      <species id="M_dopa_e" name="Dopamine" compartment="e" hasOnlySubstanceUnits="false" boundaryCondition="false" constant="false">
        <notes>
          <body xmlns="http://www.w3.org/1999/xhtml">
            <p>FORMULA: C8H12NO2</p>
          </body>
        </notes>
      </species>
      <species id="M_dopasf_c" name="Dopamine 3-O-sulfate" compartment="c" hasOnlySubstanceUnits="false" boundaryCondition="false" constant="false">
        <notes>
          <body xmlns="http://www.w3.org/1999/xhtml">
            <p>FORMULA: C8H11NO5S</p>
          </body>
        </notes>
      </species>
      <species id="M_dopasf_e" name="Dopamine 3-O-sulfate" compartment="e" hasOnlySubstanceUnits="false" boundaryCondition="false" constant="false">
        <notes>
          <body xmlns="http://www.w3.org/1999/xhtml">
            <p>FORMULA: C8H11NO5S</p>
          </body>
        </notes>
      </species>
      <species id="M_dsmsterol_r" name="Desmosterol" compartment="r" hasOnlySubstanceUnits="false" boundaryCondition="false" constant="false">
        <notes>
          <body xmlns="http://www.w3.org/1999/xhtml">
            <p>FORMULA: C27H44O</p>
          </body>
        </notes>
      </species>
      <species id="M_dtdp_c" name="dTDP" compartment="c" hasOnlySubstanceUnits="false" boundaryCondition="false" constant="false">
        <notes>
          <body xmlns="http://www.w3.org/1999/xhtml">
            <p>FORMULA: C10H13N2O11P2</p>
          </body>
        </notes>
      </species>
      <species id="M_dtdp_n" name="dTDP" compartment="n" hasOnlySubstanceUnits="false" boundaryCondition="false" constant="false">
        <notes>
          <body xmlns="http://www.w3.org/1999/xhtml">
            <p>FORMULA: C10H13N2O11P2</p>
          </body>
        </notes>
      </species>
      <species id="M_dttp_c" name="dTTP" compartment="c" hasOnlySubstanceUnits="false" boundaryCondition="false" constant="false">
        <notes>
          <body xmlns="http://www.w3.org/1999/xhtml">
            <p>FORMULA: C10H13N2O14P3</p>
          </body>
        </notes>
      </species>
      <species id="M_dttp_n" name="dTTP" compartment="n" hasOnlySubstanceUnits="false" boundaryCondition="false" constant="false">
        <notes>
          <body xmlns="http://www.w3.org/1999/xhtml">
            <p>FORMULA: C10H13N2O14P3</p>
          </body>
        </notes>
      </species>
      <species id="M_dudp_c" name="dUDP" compartment="c" hasOnlySubstanceUnits="false" boundaryCondition="false" constant="false">
        <notes>
          <body xmlns="http://www.w3.org/1999/xhtml">
            <p>FORMULA: C9H11N2O11P2</p>
          </body>
        </notes>
      </species>
      <species id="M_dudp_m" name="dUDP" compartment="m" hasOnlySubstanceUnits="false" boundaryCondition="false" constant="false">
        <notes>
          <body xmlns="http://www.w3.org/1999/xhtml">
            <p>FORMULA: C9H11N2O11P2</p>
          </body>
        </notes>
      </species>
      <species id="M_dudp_n" name="dUDP" compartment="n" hasOnlySubstanceUnits="false" boundaryCondition="false" constant="false">
        <notes>
          <body xmlns="http://www.w3.org/1999/xhtml">
            <p>FORMULA: C9H11N2O11P2</p>
          </body>
        </notes>
      </species>
      <species id="M_dump_c" name="dUMP" compartment="c" hasOnlySubstanceUnits="false" boundaryCondition="false" constant="false">
        <notes>
          <body xmlns="http://www.w3.org/1999/xhtml">
            <p>FORMULA: C9H11N2O8P</p>
          </body>
        </notes>
      </species>
      <species id="M_dump_m" name="dUMP" compartment="m" hasOnlySubstanceUnits="false" boundaryCondition="false" constant="false">
        <notes>
          <body xmlns="http://www.w3.org/1999/xhtml">
            <p>FORMULA: C9H11N2O8P</p>
          </body>
        </notes>
      </species>
      <species id="M_dump_n" name="dUMP" compartment="n" hasOnlySubstanceUnits="false" boundaryCondition="false" constant="false">
        <notes>
          <body xmlns="http://www.w3.org/1999/xhtml">
            <p>FORMULA: C9H11N2O8P</p>
          </body>
        </notes>
      </species>
      <species id="M_duri_c" name="Deoxyuridine" compartment="c" hasOnlySubstanceUnits="false" boundaryCondition="false" constant="false">
        <notes>
          <body xmlns="http://www.w3.org/1999/xhtml">
            <p>FORMULA: C9H12N2O5</p>
          </body>
        </notes>
      </species>
      <species id="M_duri_e" name="Deoxyuridine" compartment="e" hasOnlySubstanceUnits="false" boundaryCondition="false" constant="false">
        <notes>
          <body xmlns="http://www.w3.org/1999/xhtml">
            <p>FORMULA: C9H12N2O5</p>
          </body>
        </notes>
      </species>
      <species id="M_dutp_c" name="dUTP" compartment="c" hasOnlySubstanceUnits="false" boundaryCondition="false" constant="false">
        <notes>
          <body xmlns="http://www.w3.org/1999/xhtml">
            <p>FORMULA: C9H11N2O14P3</p>
          </body>
        </notes>
      </species>
      <species id="M_dutp_m" name="dUTP" compartment="m" hasOnlySubstanceUnits="false" boundaryCondition="false" constant="false">
        <notes>
          <body xmlns="http://www.w3.org/1999/xhtml">
            <p>FORMULA: C9H11N2O14P3</p>
          </body>
        </notes>
      </species>
      <species id="M_dutp_n" name="dUTP" compartment="n" hasOnlySubstanceUnits="false" boundaryCondition="false" constant="false">
        <notes>
          <body xmlns="http://www.w3.org/1999/xhtml">
            <p>FORMULA: C9H11N2O14P3</p>
          </body>
        </notes>
      </species>
      <species id="M_dxtrn_c" name="phosphorylase-limit dextrin (glycogenin-1,6{4[1,4-Glc], 4[1,4-Glc]})" compartment="c" hasOnlySubstanceUnits="false" boundaryCondition="false" constant="false">
        <notes>
          <body xmlns="http://www.w3.org/1999/xhtml">
            <p>FORMULA: C48H81O41X</p>
          </body>
        </notes>
      </species>
      <species id="M_e4p_c" name="D-Erythrose 4-phosphate" compartment="c" hasOnlySubstanceUnits="false" boundaryCondition="false" constant="false">
        <notes>
          <body xmlns="http://www.w3.org/1999/xhtml">
            <p>FORMULA: C4H7O7P</p>
          </body>
        </notes>
      </species>
      <species id="M_eandrstrn_r" name="epiandrosterone" compartment="r" hasOnlySubstanceUnits="false" boundaryCondition="false" constant="false">
        <notes>
          <body xmlns="http://www.w3.org/1999/xhtml">
            <p>FORMULA: C19H28O3</p>
          </body>
        </notes>
      </species>
      <species id="M_eicostet_c" name="eicosatetranoic acid" compartment="c" hasOnlySubstanceUnits="false" boundaryCondition="false" constant="false">
        <notes>
          <body xmlns="http://www.w3.org/1999/xhtml">
            <p>FORMULA: C20H31O2</p>
          </body>
        </notes>
      </species>
      <species id="M_eicostet_e" name="eicosatetranoic acid" compartment="e" hasOnlySubstanceUnits="false" boundaryCondition="false" constant="false">
        <notes>
          <body xmlns="http://www.w3.org/1999/xhtml">
            <p>FORMULA: C20H31O2</p>
          </body>
        </notes>
      </species>
      <species id="M_eicostetcoa_c" name="eicosatetranoyl coenzyme A" compartment="c" hasOnlySubstanceUnits="false" boundaryCondition="false" constant="false">
        <notes>
          <body xmlns="http://www.w3.org/1999/xhtml">
            <p>FORMULA: C41H62N7O17P3S</p>
          </body>
        </notes>
      </species>
      <species id="M_eicostetcoa_m" name="eicosatetranoyl coenzyme A" compartment="m" hasOnlySubstanceUnits="false" boundaryCondition="false" constant="false">
        <notes>
          <body xmlns="http://www.w3.org/1999/xhtml">
            <p>FORMULA: C41H62N7O17P3S</p>
          </body>
        </notes>
      </species>
      <species id="M_eicostetcrn_c" name="Eicosatetranoyl carnitine" compartment="c" hasOnlySubstanceUnits="false" boundaryCondition="false" constant="false">
        <notes>
          <body xmlns="http://www.w3.org/1999/xhtml">
            <p>FORMULA: C27H45NO4</p>
          </body>
        </notes>
      </species>
      <species id="M_eicostetcrn_m" name="Eicosatetranoyl carnitine" compartment="m" hasOnlySubstanceUnits="false" boundaryCondition="false" constant="false">
        <notes>
          <body xmlns="http://www.w3.org/1999/xhtml">
            <p>FORMULA: C27H45NO4</p>
          </body>
        </notes>
      </species>
      <species id="M_elaid_c" name="elaidic acid" compartment="c" hasOnlySubstanceUnits="false" boundaryCondition="false" constant="false">
        <notes>
          <body xmlns="http://www.w3.org/1999/xhtml">
            <p>FORMULA: C18H33O2</p>
          </body>
        </notes>
      </species>
      <species id="M_elaid_e" name="elaidic acid" compartment="e" hasOnlySubstanceUnits="false" boundaryCondition="false" constant="false">
        <notes>
          <body xmlns="http://www.w3.org/1999/xhtml">
            <p>FORMULA: C18H33O2</p>
          </body>
        </notes>
      </species>
      <species id="M_elaidcrn_c" name="Elaidic carnitine" compartment="c" hasOnlySubstanceUnits="false" boundaryCondition="false" constant="false">
        <notes>
          <body xmlns="http://www.w3.org/1999/xhtml">
            <p>FORMULA: C25H47NO4</p>
          </body>
        </notes>
      </species>
      <species id="M_elaidcrn_m" name="Elaidic carnitine" compartment="m" hasOnlySubstanceUnits="false" boundaryCondition="false" constant="false">
        <notes>
          <body xmlns="http://www.w3.org/1999/xhtml">
            <p>FORMULA: C25H47NO4</p>
          </body>
        </notes>
      </species>
      <species id="M_estradiol_r" name="Estradiol" compartment="r" hasOnlySubstanceUnits="false" boundaryCondition="false" constant="false">
        <notes>
          <body xmlns="http://www.w3.org/1999/xhtml">
            <p>FORMULA: C18H24O2</p>
          </body>
        </notes>
      </species>
      <species id="M_estrone_c" name="Estrone" compartment="c" hasOnlySubstanceUnits="false" boundaryCondition="false" constant="false">
        <notes>
          <body xmlns="http://www.w3.org/1999/xhtml">
            <p>FORMULA: C18H22O2</p>
          </body>
        </notes>
      </species>
      <species id="M_estrone_r" name="Estrone" compartment="r" hasOnlySubstanceUnits="false" boundaryCondition="false" constant="false">
        <notes>
          <body xmlns="http://www.w3.org/1999/xhtml">
            <p>FORMULA: C18H22O2</p>
          </body>
        </notes>
      </species>
      <species id="M_estrones_c" name="Estrone 3-sulfate" compartment="c" hasOnlySubstanceUnits="false" boundaryCondition="false" constant="false">
        <notes>
          <body xmlns="http://www.w3.org/1999/xhtml">
            <p>FORMULA: C18H21O5S</p>
          </body>
        </notes>
      </species>
      <species id="M_estrones_e" name="Estrone 3-sulfate" compartment="e" hasOnlySubstanceUnits="false" boundaryCondition="false" constant="false">
        <notes>
          <body xmlns="http://www.w3.org/1999/xhtml">
            <p>FORMULA: C18H21O5S</p>
          </body>
        </notes>
      </species>
      <species id="M_etoh_c" name="Ethanol" compartment="c" hasOnlySubstanceUnits="false" boundaryCondition="false" constant="false">
        <notes>
          <body xmlns="http://www.w3.org/1999/xhtml">
            <p>FORMULA: C2H6O</p>
          </body>
        </notes>
      </species>
      <species id="M_etoh_e" name="Ethanol" compartment="e" hasOnlySubstanceUnits="false" boundaryCondition="false" constant="false">
        <notes>
          <body xmlns="http://www.w3.org/1999/xhtml">
            <p>FORMULA: C2H6O</p>
          </body>
        </notes>
      </species>
      <species id="M_etoh_x" name="Ethanol" compartment="x" hasOnlySubstanceUnits="false" boundaryCondition="false" constant="false">
        <notes>
          <body xmlns="http://www.w3.org/1999/xhtml">
            <p>FORMULA: C2H6O</p>
          </body>
        </notes>
      </species>
      <species id="M_f1p_c" name="D-Fructose 1-phosphate" compartment="c" hasOnlySubstanceUnits="false" boundaryCondition="false" constant="false">
        <notes>
          <body xmlns="http://www.w3.org/1999/xhtml">
            <p>FORMULA: C6H11O9P</p>
          </body>
        </notes>
      </species>
      <species id="M_f26bp_c" name="D-Fructose 2,6-bisphosphate" compartment="c" hasOnlySubstanceUnits="false" boundaryCondition="false" constant="false">
        <notes>
          <body xmlns="http://www.w3.org/1999/xhtml">
            <p>FORMULA: C6H10O12P2</p>
          </body>
        </notes>
      </species>
      <species id="M_f6p_c" name="D-Fructose 6-phosphate" compartment="c" hasOnlySubstanceUnits="false" boundaryCondition="false" constant="false">
        <notes>
          <body xmlns="http://www.w3.org/1999/xhtml">
            <p>FORMULA: C6H11O9P</p>
          </body>
        </notes>
      </species>
      <species id="M_fad_c" name="Flavin adenine dinucleotide oxidized" compartment="c" hasOnlySubstanceUnits="false" boundaryCondition="false" constant="false">
        <notes>
          <body xmlns="http://www.w3.org/1999/xhtml">
            <p>FORMULA: C27H31N9O15P2</p>
          </body>
        </notes>
      </species>
      <species id="M_fad_m" name="Flavin adenine dinucleotide oxidized" compartment="m" hasOnlySubstanceUnits="false" boundaryCondition="false" constant="false">
        <notes>
          <body xmlns="http://www.w3.org/1999/xhtml">
            <p>FORMULA: C27H31N9O15P2</p>
          </body>
        </notes>
      </species>
      <species id="M_fad_r" name="Flavin adenine dinucleotide oxidized" compartment="r" hasOnlySubstanceUnits="false" boundaryCondition="false" constant="false">
        <notes>
          <body xmlns="http://www.w3.org/1999/xhtml">
            <p>FORMULA: C27H31N9O15P2</p>
          </body>
        </notes>
      </species>
      <species id="M_fadh2_c" name="Flavin adenine dinucleotide reduced" compartment="c" hasOnlySubstanceUnits="false" boundaryCondition="false" constant="false">
        <notes>
          <body xmlns="http://www.w3.org/1999/xhtml">
            <p>FORMULA: C27H33N9O15P2</p>
          </body>
        </notes>
      </species>
      <species id="M_fadh2_m" name="Flavin adenine dinucleotide reduced" compartment="m" hasOnlySubstanceUnits="false" boundaryCondition="false" constant="false">
        <notes>
          <body xmlns="http://www.w3.org/1999/xhtml">
            <p>FORMULA: C27H33N9O15P2</p>
          </body>
        </notes>
      </species>
      <species id="M_fadh2_r" name="Flavin adenine dinucleotide reduced" compartment="r" hasOnlySubstanceUnits="false" boundaryCondition="false" constant="false">
        <notes>
          <body xmlns="http://www.w3.org/1999/xhtml">
            <p>FORMULA: C27H33N9O15P2</p>
          </body>
        </notes>
      </species>
      <species id="M_fald_c" name="Formaldehyde" compartment="c" hasOnlySubstanceUnits="false" boundaryCondition="false" constant="false">
        <notes>
          <body xmlns="http://www.w3.org/1999/xhtml">
            <p>FORMULA: CH2O</p>
          </body>
        </notes>
      </species>
      <species id="M_fald_m" name="Formaldehyde" compartment="m" hasOnlySubstanceUnits="false" boundaryCondition="false" constant="false">
        <notes>
          <body xmlns="http://www.w3.org/1999/xhtml">
            <p>FORMULA: CH2O</p>
          </body>
        </notes>
      </species>
      <species id="M_fdp_c" name="D-Fructose 1,6-bisphosphate" compartment="c" hasOnlySubstanceUnits="false" boundaryCondition="false" constant="false">
        <notes>
          <body xmlns="http://www.w3.org/1999/xhtml">
            <p>FORMULA: C6H10O12P2</p>
          </body>
        </notes>
      </species>
      <species id="M_fe2_e" name="Fe2+" compartment="e" hasOnlySubstanceUnits="false" boundaryCondition="false" constant="false">
        <notes>
          <body xmlns="http://www.w3.org/1999/xhtml">
            <p>FORMULA: Fe</p>
          </body>
        </notes>
      </species>
      <species id="M_fe3_e" name="Fe3+" compartment="e" hasOnlySubstanceUnits="false" boundaryCondition="false" constant="false">
        <notes>
          <body xmlns="http://www.w3.org/1999/xhtml">
            <p>FORMULA: Fe</p>
          </body>
        </notes>
      </species>
      <species id="M_fgam_c" name="N2-Formyl-N1-(5-phospho-D-ribosyl)glycinamide" compartment="c" hasOnlySubstanceUnits="false" boundaryCondition="false" constant="false">
        <notes>
          <body xmlns="http://www.w3.org/1999/xhtml">
            <p>FORMULA: C8H13N2O9P</p>
          </body>
        </notes>
      </species>
      <species id="M_ficytC_m" name="Ferricytochrome c" compartment="m" hasOnlySubstanceUnits="false" boundaryCondition="false" constant="false">
        <notes>
          <body xmlns="http://www.w3.org/1999/xhtml">
            <p>FORMULA: C42H54FeN8O6S2</p>
          </body>
        </notes>
      </species>
      <species id="M_fmn_c" name="FMN" compartment="c" hasOnlySubstanceUnits="false" boundaryCondition="false" constant="false">
        <notes>
          <body xmlns="http://www.w3.org/1999/xhtml">
            <p>FORMULA: C17H19N4O9P</p>
          </body>
        </notes>
      </species>
      <species id="M_focytC_m" name="Ferrocytochrome C" compartment="m" hasOnlySubstanceUnits="false" boundaryCondition="false" constant="false">
        <notes>
          <body xmlns="http://www.w3.org/1999/xhtml">
            <p>FORMULA: C42H54FeN8O6S2</p>
          </body>
        </notes>
      </species>
      <species id="M_fol_c" name="Folate" compartment="c" hasOnlySubstanceUnits="false" boundaryCondition="false" constant="false">
        <notes>
          <body xmlns="http://www.w3.org/1999/xhtml">
            <p>FORMULA: C19H18N7O6</p>
          </body>
        </notes>
      </species>
      <species id="M_fol_e" name="Folate" compartment="e" hasOnlySubstanceUnits="false" boundaryCondition="false" constant="false">
        <notes>
          <body xmlns="http://www.w3.org/1999/xhtml">
            <p>FORMULA: C19H18N7O6</p>
          </body>
        </notes>
      </species>
      <species id="M_for_c" name="Formate" compartment="c" hasOnlySubstanceUnits="false" boundaryCondition="false" constant="false">
        <notes>
          <body xmlns="http://www.w3.org/1999/xhtml">
            <p>FORMULA: CH1O2</p>
          </body>
        </notes>
      </species>
      <species id="M_for_r" name="Formate" compartment="r" hasOnlySubstanceUnits="false" boundaryCondition="false" constant="false">
        <notes>
          <body xmlns="http://www.w3.org/1999/xhtml">
            <p>FORMULA: CH1O2</p>
          </body>
        </notes>
      </species>
      <species id="M_fpram_c" name="2-(Formamido)-N1-(5-phospho-D-ribosyl)acetamidine" compartment="c" hasOnlySubstanceUnits="false" boundaryCondition="false" constant="false">
        <notes>
          <body xmlns="http://www.w3.org/1999/xhtml">
            <p>FORMULA: C8H15N3O8P</p>
          </body>
        </notes>
      </species>
      <species id="M_fprica_c" name="5-Formamido-1-(5-phospho-D-ribosyl)imidazole-4-carboxamide" compartment="c" hasOnlySubstanceUnits="false" boundaryCondition="false" constant="false">
        <notes>
          <body xmlns="http://www.w3.org/1999/xhtml">
            <p>FORMULA: C10H13N4O9P</p>
          </body>
        </notes>
      </species>
      <species id="M_frdp_r" name="Farnesyl diphosphate" compartment="r" hasOnlySubstanceUnits="false" boundaryCondition="false" constant="false">
        <notes>
          <body xmlns="http://www.w3.org/1999/xhtml">
            <p>FORMULA: C15H25O7P2</p>
          </body>
        </notes>
      </species>
      <species id="M_frdp_x" name="Farnesyl diphosphate" compartment="x" hasOnlySubstanceUnits="false" boundaryCondition="false" constant="false">
        <notes>
          <body xmlns="http://www.w3.org/1999/xhtml">
            <p>FORMULA: C15H25O7P2</p>
          </body>
        </notes>
      </species>
      <species id="M_fru_c" name="D-Fructose" compartment="c" hasOnlySubstanceUnits="false" boundaryCondition="false" constant="false">
        <notes>
          <body xmlns="http://www.w3.org/1999/xhtml">
            <p>FORMULA: C6H12O6</p>
          </body>
        </notes>
      </species>
      <species id="M_fru_e" name="D-Fructose" compartment="e" hasOnlySubstanceUnits="false" boundaryCondition="false" constant="false">
        <notes>
          <body xmlns="http://www.w3.org/1999/xhtml">
            <p>FORMULA: C6H12O6</p>
          </body>
        </notes>
      </species>
      <species id="M_fum_c" name="Fumarate" compartment="c" hasOnlySubstanceUnits="false" boundaryCondition="false" constant="false">
        <notes>
          <body xmlns="http://www.w3.org/1999/xhtml">
            <p>FORMULA: C4H2O4</p>
          </body>
        </notes>
      </species>
      <species id="M_fum_m" name="Fumarate" compartment="m" hasOnlySubstanceUnits="false" boundaryCondition="false" constant="false">
        <notes>
          <body xmlns="http://www.w3.org/1999/xhtml">
            <p>FORMULA: C4H2O4</p>
          </body>
        </notes>
      </species>
      <species id="M_g1p_c" name="D-Glucose 1-phosphate" compartment="c" hasOnlySubstanceUnits="false" boundaryCondition="false" constant="false">
        <notes>
          <body xmlns="http://www.w3.org/1999/xhtml">
            <p>FORMULA: C6H11O9P</p>
          </body>
        </notes>
      </species>
      <species id="M_g3p_c" name="Glyceraldehyde 3-phosphate" compartment="c" hasOnlySubstanceUnits="false" boundaryCondition="false" constant="false">
        <notes>
          <body xmlns="http://www.w3.org/1999/xhtml">
            <p>FORMULA: C3H5O6P</p>
          </body>
        </notes>
      </species>
      <species id="M_g6p_c" name="D-Glucose 6-phosphate" compartment="c" hasOnlySubstanceUnits="false" boundaryCondition="false" constant="false">
        <notes>
          <body xmlns="http://www.w3.org/1999/xhtml">
            <p>FORMULA: C6H11O9P</p>
          </body>
        </notes>
      </species>
      <species id="M_g6p_r" name="D-Glucose 6-phosphate" compartment="r" hasOnlySubstanceUnits="false" boundaryCondition="false" constant="false">
        <notes>
          <body xmlns="http://www.w3.org/1999/xhtml">
            <p>FORMULA: C6H11O9P</p>
          </body>
        </notes>
      </species>
      <species id="M_gal_c" name="D-Galactose" compartment="c" hasOnlySubstanceUnits="false" boundaryCondition="false" constant="false">
        <notes>
          <body xmlns="http://www.w3.org/1999/xhtml">
            <p>FORMULA: C6H12O6</p>
          </body>
        </notes>
      </species>
      <species id="M_gal_e" name="D-Galactose" compartment="e" hasOnlySubstanceUnits="false" boundaryCondition="false" constant="false">
        <notes>
          <body xmlns="http://www.w3.org/1999/xhtml">
            <p>FORMULA: C6H12O6</p>
          </body>
        </notes>
      </species>
      <species id="M_gam6p_c" name="D-Glucosamine 6-phosphate" compartment="c" hasOnlySubstanceUnits="false" boundaryCondition="false" constant="false">
        <notes>
          <body xmlns="http://www.w3.org/1999/xhtml">
            <p>FORMULA: C6H13NO8P</p>
          </body>
        </notes>
      </species>
      <species id="M_gam_c" name="D-Glucosamine" compartment="c" hasOnlySubstanceUnits="false" boundaryCondition="false" constant="false">
        <notes>
          <body xmlns="http://www.w3.org/1999/xhtml">
            <p>FORMULA: C6H14NO5</p>
          </body>
        </notes>
      </species>
      <species id="M_gam_e" name="D-Glucosamine" compartment="e" hasOnlySubstanceUnits="false" boundaryCondition="false" constant="false">
        <notes>
          <body xmlns="http://www.w3.org/1999/xhtml">
            <p>FORMULA: C6H14NO5</p>
          </body>
        </notes>
      </species>
      <species id="M_gar_c" name="N1-(5-Phospho-D-ribosyl)glycinamide" compartment="c" hasOnlySubstanceUnits="false" boundaryCondition="false" constant="false">
        <notes>
          <body xmlns="http://www.w3.org/1999/xhtml">
            <p>FORMULA: C7H14N2O8P</p>
          </body>
        </notes>
      </species>
      <species id="M_gcald_c" name="Glycolaldehyde" compartment="c" hasOnlySubstanceUnits="false" boundaryCondition="false" constant="false">
        <notes>
          <body xmlns="http://www.w3.org/1999/xhtml">
            <p>FORMULA: C2H4O2</p>
          </body>
        </notes>
      </species>
      <species id="M_gchola_c" name="glycocholate" compartment="c" hasOnlySubstanceUnits="false" boundaryCondition="false" constant="false">
        <notes>
          <body xmlns="http://www.w3.org/1999/xhtml">
            <p>FORMULA: C26H43NO6</p>
          </body>
        </notes>
      </species>
      <species id="M_gchola_e" name="glycocholate" compartment="e" hasOnlySubstanceUnits="false" boundaryCondition="false" constant="false">
        <notes>
          <body xmlns="http://www.w3.org/1999/xhtml">
            <p>FORMULA: C26H43NO6</p>
          </body>
        </notes>
      </species>
      <species id="M_gdp_c" name="GDP" compartment="c" hasOnlySubstanceUnits="false" boundaryCondition="false" constant="false">
        <notes>
          <body xmlns="http://www.w3.org/1999/xhtml">
            <p>FORMULA: C10H12N5O11P2</p>
          </body>
        </notes>
      </species>
      <species id="M_gdp_m" name="GDP" compartment="m" hasOnlySubstanceUnits="false" boundaryCondition="false" constant="false">
        <notes>
          <body xmlns="http://www.w3.org/1999/xhtml">
            <p>FORMULA: C10H12N5O11P2</p>
          </body>
        </notes>
      </species>
      <species id="M_gdp_n" name="GDP" compartment="n" hasOnlySubstanceUnits="false" boundaryCondition="false" constant="false">
        <notes>
          <body xmlns="http://www.w3.org/1999/xhtml">
            <p>FORMULA: C10H12N5O11P2</p>
          </body>
        </notes>
      </species>
      <species id="M_ggn_c" name="primed glycogenin (glycogenin-8[1,4-Glc])" compartment="c" hasOnlySubstanceUnits="false" boundaryCondition="false" constant="false">
        <notes>
          <body xmlns="http://www.w3.org/1999/xhtml">
            <p>FORMULA: C48H81O41X</p>
          </body>
        </notes>
      </species>
      <species id="M_glc_DASH_DASH_DASH_D_c" name="D-Glucose" compartment="c" hasOnlySubstanceUnits="false" boundaryCondition="false" constant="false">
        <notes>
          <body xmlns="http://www.w3.org/1999/xhtml">
            <p>FORMULA: C6H12O6</p>
          </body>
        </notes>
      </species>
      <species id="M_glc_DASH_DASH_DASH_D_e" name="D-Glucose" compartment="e" hasOnlySubstanceUnits="false" boundaryCondition="false" constant="false">
        <notes>
          <body xmlns="http://www.w3.org/1999/xhtml">
            <p>FORMULA: C6H12O6</p>
          </body>
        </notes>
      </species>
      <species id="M_glc_DASH_DASH_DASH_D_r" name="D-Glucose" compartment="r" hasOnlySubstanceUnits="false" boundaryCondition="false" constant="false">
        <notes>
          <body xmlns="http://www.w3.org/1999/xhtml">
            <p>FORMULA: C6H12O6</p>
          </body>
        </notes>
      </species>
      <species id="M_gln_DASH_DASH_DASH_L_c" name="L-Glutamine" compartment="c" hasOnlySubstanceUnits="false" boundaryCondition="false" constant="false">
        <notes>
          <body xmlns="http://www.w3.org/1999/xhtml">
            <p>FORMULA: C5H10N2O3</p>
          </body>
        </notes>
      </species>
      <species id="M_gln_DASH_DASH_DASH_L_e" name="L-Glutamine" compartment="e" hasOnlySubstanceUnits="false" boundaryCondition="false" constant="false">
        <notes>
          <body xmlns="http://www.w3.org/1999/xhtml">
            <p>FORMULA: C5H10N2O3</p>
          </body>
        </notes>
      </species>
      <species id="M_gln_DASH_DASH_DASH_L_m" name="L-Glutamine" compartment="m" hasOnlySubstanceUnits="false" boundaryCondition="false" constant="false">
        <notes>
          <body xmlns="http://www.w3.org/1999/xhtml">
            <p>FORMULA: C5H10N2O3</p>
          </body>
        </notes>
      </species>
      <species id="M_glu5p_m" name="L-Glutamate 5-phosphate" compartment="m" hasOnlySubstanceUnits="false" boundaryCondition="false" constant="false">
        <notes>
          <body xmlns="http://www.w3.org/1999/xhtml">
            <p>FORMULA: C5H8NO7P</p>
          </body>
        </notes>
      </species>
      <species id="M_glu5sa_m" name="L-Glutamate 5-semialdehyde" compartment="m" hasOnlySubstanceUnits="false" boundaryCondition="false" constant="false">
        <notes>
          <body xmlns="http://www.w3.org/1999/xhtml">
            <p>FORMULA: C5H9NO3</p>
          </body>
        </notes>
      </species>
      <species id="M_glu_DASH_DASH_DASH_L_c" name="L-Glutamate" compartment="c" hasOnlySubstanceUnits="false" boundaryCondition="false" constant="false">
        <notes>
          <body xmlns="http://www.w3.org/1999/xhtml">
            <p>FORMULA: C5H8NO4</p>
          </body>
        </notes>
      </species>
      <species id="M_glu_DASH_DASH_DASH_L_e" name="L-Glutamate" compartment="e" hasOnlySubstanceUnits="false" boundaryCondition="false" constant="false">
        <notes>
          <body xmlns="http://www.w3.org/1999/xhtml">
            <p>FORMULA: C5H8NO4</p>
          </body>
        </notes>
      </species>
      <species id="M_glu_DASH_DASH_DASH_L_m" name="L-Glutamate" compartment="m" hasOnlySubstanceUnits="false" boundaryCondition="false" constant="false">
        <notes>
          <body xmlns="http://www.w3.org/1999/xhtml">
            <p>FORMULA: C5H8NO4</p>
          </body>
        </notes>
      </species>
      <species id="M_gluala_e" name="5-L-Glutamyl-L-alanine" compartment="e" hasOnlySubstanceUnits="false" boundaryCondition="false" constant="false">
        <notes>
          <body xmlns="http://www.w3.org/1999/xhtml">
            <p>FORMULA: C8H13N2O5</p>
          </body>
        </notes>
      </species>
      <species id="M_gluside_DASH_hs_c" name="glucocerebroside (homo sapiens)" compartment="c" hasOnlySubstanceUnits="false" boundaryCondition="false" constant="false">
        <notes>
          <body xmlns="http://www.w3.org/1999/xhtml">
            <p>FORMULA: C24H46NO7FULLRCO</p>
          </body>
        </notes>
      </species>
      <species id="M_gluside_DASH_hs_r" name="glucocerebroside (homo sapiens)" compartment="r" hasOnlySubstanceUnits="false" boundaryCondition="false" constant="false">
        <notes>
          <body xmlns="http://www.w3.org/1999/xhtml">
            <p>FORMULA: C24H46NO7FULLRCO</p>
          </body>
        </notes>
      </species>
      <species id="M_glx_c" name="Glyoxylate" compartment="c" hasOnlySubstanceUnits="false" boundaryCondition="false" constant="false">
        <notes>
          <body xmlns="http://www.w3.org/1999/xhtml">
            <p>FORMULA: C2H1O3</p>
          </body>
        </notes>
      </species>
      <species id="M_glx_x" name="Glyoxylate" compartment="x" hasOnlySubstanceUnits="false" boundaryCondition="false" constant="false">
        <notes>
          <body xmlns="http://www.w3.org/1999/xhtml">
            <p>FORMULA: C2H1O3</p>
          </body>
        </notes>
      </species>
      <species id="M_gly_c" name="Glycine" compartment="c" hasOnlySubstanceUnits="false" boundaryCondition="false" constant="false">
        <notes>
          <body xmlns="http://www.w3.org/1999/xhtml">
            <p>FORMULA: C2H5NO2</p>
          </body>
        </notes>
      </species>
      <species id="M_gly_e" name="Glycine" compartment="e" hasOnlySubstanceUnits="false" boundaryCondition="false" constant="false">
        <notes>
          <body xmlns="http://www.w3.org/1999/xhtml">
            <p>FORMULA: C2H5NO2</p>
          </body>
        </notes>
      </species>
      <species id="M_gly_m" name="Glycine" compartment="m" hasOnlySubstanceUnits="false" boundaryCondition="false" constant="false">
        <notes>
          <body xmlns="http://www.w3.org/1999/xhtml">
            <p>FORMULA: C2H5NO2</p>
          </body>
        </notes>
      </species>
      <species id="M_glyald_c" name="D-Glyceraldehyde" compartment="c" hasOnlySubstanceUnits="false" boundaryCondition="false" constant="false">
        <notes>
          <body xmlns="http://www.w3.org/1999/xhtml">
            <p>FORMULA: C3H6O3</p>
          </body>
        </notes>
      </species>
      <species id="M_glyb_c" name="Glycine betaine" compartment="c" hasOnlySubstanceUnits="false" boundaryCondition="false" constant="false">
        <notes>
          <body xmlns="http://www.w3.org/1999/xhtml">
            <p>FORMULA: C5H11NO2</p>
          </body>
        </notes>
      </species>
      <species id="M_glyb_m" name="Glycine betaine" compartment="m" hasOnlySubstanceUnits="false" boundaryCondition="false" constant="false">
        <notes>
          <body xmlns="http://www.w3.org/1999/xhtml">
            <p>FORMULA: C5H11NO2</p>
          </body>
        </notes>
      </species>
      <species id="M_glyc3p_c" name="Glycerol 3-phosphate" compartment="c" hasOnlySubstanceUnits="false" boundaryCondition="false" constant="false">
        <notes>
          <body xmlns="http://www.w3.org/1999/xhtml">
            <p>FORMULA: C3H7O6P</p>
          </body>
        </notes>
      </species>
      <species id="M_glyc_c" name="Glycerol" compartment="c" hasOnlySubstanceUnits="false" boundaryCondition="false" constant="false">
        <notes>
          <body xmlns="http://www.w3.org/1999/xhtml">
            <p>FORMULA: C3H8O3</p>
          </body>
        </notes>
      </species>
      <species id="M_glyc_e" name="Glycerol" compartment="e" hasOnlySubstanceUnits="false" boundaryCondition="false" constant="false">
        <notes>
          <body xmlns="http://www.w3.org/1999/xhtml">
            <p>FORMULA: C3H8O3</p>
          </body>
        </notes>
      </species>
      <species id="M_glyclt_c" name="Glycolate" compartment="c" hasOnlySubstanceUnits="false" boundaryCondition="false" constant="false">
        <notes>
          <body xmlns="http://www.w3.org/1999/xhtml">
            <p>FORMULA: C2H3O3</p>
          </body>
        </notes>
      </species>
      <species id="M_glyclt_x" name="Glycolate" compartment="x" hasOnlySubstanceUnits="false" boundaryCondition="false" constant="false">
        <notes>
          <body xmlns="http://www.w3.org/1999/xhtml">
            <p>FORMULA: C2H3O3</p>
          </body>
        </notes>
      </species>
      <species id="M_glygn1_c" name="glycogen, structure 1 (glycogenin-11[1,4-Glc])" compartment="c" hasOnlySubstanceUnits="false" boundaryCondition="false" constant="false">
        <notes>
          <body xmlns="http://www.w3.org/1999/xhtml">
            <p>FORMULA: C66H111O56X</p>
          </body>
        </notes>
      </species>
      <species id="M_glygn2_c" name="glycogen, structure 2 (glycogenin-1,6-{7[1,4-Glc], 4[1,4-Glc]})" compartment="c" hasOnlySubstanceUnits="false" boundaryCondition="false" constant="false">
        <notes>
          <body xmlns="http://www.w3.org/1999/xhtml">
            <p>FORMULA: C66H111O56X</p>
          </body>
        </notes>
      </species>
      <species id="M_glygn2_e" name="glycogen, structure 2 (glycogenin-1,6-{7[1,4-Glc], 4[1,4-Glc]})" compartment="e" hasOnlySubstanceUnits="false" boundaryCondition="false" constant="false">
        <notes>
          <body xmlns="http://www.w3.org/1999/xhtml">
            <p>FORMULA: C66H111O56X</p>
          </body>
        </notes>
      </species>
      <species id="M_glygn3_c" name="glycogen, structure 3 (glycogenin-7[1,4-Glc])" compartment="c" hasOnlySubstanceUnits="false" boundaryCondition="false" constant="false">
        <notes>
          <body xmlns="http://www.w3.org/1999/xhtml">
            <p>FORMULA: C42H71O36X</p>
          </body>
        </notes>
      </species>
      <species id="M_glygn4_e" name="glycogen, structure 4 (glycogenin-1,6-{2[1,4-Glc], [1,4-Glc]})" compartment="e" hasOnlySubstanceUnits="false" boundaryCondition="false" constant="false">
        <notes>
          <body xmlns="http://www.w3.org/1999/xhtml">
            <p>FORMULA: C18H31O16X</p>
          </body>
        </notes>
      </species>
      <species id="M_gmp_c" name="GMP" compartment="c" hasOnlySubstanceUnits="false" boundaryCondition="false" constant="false">
        <notes>
          <body xmlns="http://www.w3.org/1999/xhtml">
            <p>FORMULA: C10H12N5O8P</p>
          </body>
        </notes>
      </species>
      <species id="M_grdp_x" name="Geranyl diphosphate" compartment="x" hasOnlySubstanceUnits="false" boundaryCondition="false" constant="false">
        <notes>
          <body xmlns="http://www.w3.org/1999/xhtml">
            <p>FORMULA: C10H17O7P2</p>
          </body>
        </notes>
      </species>
      <species id="M_gsn_c" name="Guanosine" compartment="c" hasOnlySubstanceUnits="false" boundaryCondition="false" constant="false">
        <notes>
          <body xmlns="http://www.w3.org/1999/xhtml">
            <p>FORMULA: C10H13N5O5</p>
          </body>
        </notes>
      </species>
      <species id="M_gthox_c" name="Oxidized glutathione" compartment="c" hasOnlySubstanceUnits="false" boundaryCondition="false" constant="false">
        <notes>
          <body xmlns="http://www.w3.org/1999/xhtml">
            <p>FORMULA: C20H30N6O12S2</p>
          </body>
        </notes>
      </species>
      <species id="M_gthox_e" name="Oxidized glutathione" compartment="e" hasOnlySubstanceUnits="false" boundaryCondition="false" constant="false">
        <notes>
          <body xmlns="http://www.w3.org/1999/xhtml">
            <p>FORMULA: C20H30N6O12S2</p>
          </body>
        </notes>
      </species>
      <species id="M_gthox_m" name="Oxidized glutathione" compartment="m" hasOnlySubstanceUnits="false" boundaryCondition="false" constant="false">
        <notes>
          <body xmlns="http://www.w3.org/1999/xhtml">
            <p>FORMULA: C20H30N6O12S2</p>
          </body>
        </notes>
      </species>
      <species id="M_gthrd_c" name="Reduced glutathione" compartment="c" hasOnlySubstanceUnits="false" boundaryCondition="false" constant="false">
        <notes>
          <body xmlns="http://www.w3.org/1999/xhtml">
            <p>FORMULA: C10H16N3O6S</p>
          </body>
        </notes>
      </species>
      <species id="M_gthrd_e" name="Reduced glutathione" compartment="e" hasOnlySubstanceUnits="false" boundaryCondition="false" constant="false">
        <notes>
          <body xmlns="http://www.w3.org/1999/xhtml">
            <p>FORMULA: C10H16N3O6S</p>
          </body>
        </notes>
      </species>
      <species id="M_gthrd_m" name="Reduced glutathione" compartment="m" hasOnlySubstanceUnits="false" boundaryCondition="false" constant="false">
        <notes>
          <body xmlns="http://www.w3.org/1999/xhtml">
            <p>FORMULA: C10H16N3O6S</p>
          </body>
        </notes>
      </species>
      <species id="M_gtp_c" name="GTP" compartment="c" hasOnlySubstanceUnits="false" boundaryCondition="false" constant="false">
        <notes>
          <body xmlns="http://www.w3.org/1999/xhtml">
            <p>FORMULA: C10H12N5O14P3</p>
          </body>
        </notes>
      </species>
      <species id="M_gtp_m" name="GTP" compartment="m" hasOnlySubstanceUnits="false" boundaryCondition="false" constant="false">
        <notes>
          <body xmlns="http://www.w3.org/1999/xhtml">
            <p>FORMULA: C10H12N5O14P3</p>
          </body>
        </notes>
      </species>
      <species id="M_gtp_n" name="GTP" compartment="n" hasOnlySubstanceUnits="false" boundaryCondition="false" constant="false">
        <notes>
          <body xmlns="http://www.w3.org/1999/xhtml">
            <p>FORMULA: C10H12N5O14P3</p>
          </body>
        </notes>
      </species>
      <species id="M_gua_c" name="Guanine" compartment="c" hasOnlySubstanceUnits="false" boundaryCondition="false" constant="false">
        <notes>
          <body xmlns="http://www.w3.org/1999/xhtml">
            <p>FORMULA: C5H5N5O</p>
          </body>
        </notes>
      </species>
      <species id="M_gudac_c" name="Guanidinoacetate" compartment="c" hasOnlySubstanceUnits="false" boundaryCondition="false" constant="false">
        <notes>
          <body xmlns="http://www.w3.org/1999/xhtml">
            <p>FORMULA: C3H7N3O2</p>
          </body>
        </notes>
      </species>
      <species id="M_h2co3_c" name="carbonic acid" compartment="c" hasOnlySubstanceUnits="false" boundaryCondition="false" constant="false">
        <notes>
          <body xmlns="http://www.w3.org/1999/xhtml">
            <p>FORMULA: H2CO3</p>
          </body>
        </notes>
      </species>
      <species id="M_h2o2_c" name="Hydrogen peroxide" compartment="c" hasOnlySubstanceUnits="false" boundaryCondition="false" constant="false">
        <notes>
          <body xmlns="http://www.w3.org/1999/xhtml">
            <p>FORMULA: H2O2</p>
          </body>
        </notes>
      </species>
      <species id="M_h2o2_e" name="Hydrogen peroxide" compartment="e" hasOnlySubstanceUnits="false" boundaryCondition="false" constant="false">
        <notes>
          <body xmlns="http://www.w3.org/1999/xhtml">
            <p>FORMULA: H2O2</p>
          </body>
        </notes>
      </species>
      <species id="M_h2o2_m" name="Hydrogen peroxide" compartment="m" hasOnlySubstanceUnits="false" boundaryCondition="false" constant="false">
        <notes>
          <body xmlns="http://www.w3.org/1999/xhtml">
            <p>FORMULA: H2O2</p>
          </body>
        </notes>
      </species>
      <species id="M_h2o2_n" name="Hydrogen peroxide" compartment="n" hasOnlySubstanceUnits="false" boundaryCondition="false" constant="false">
        <notes>
          <body xmlns="http://www.w3.org/1999/xhtml">
            <p>FORMULA: H2O2</p>
          </body>
        </notes>
      </species>
      <species id="M_h2o2_x" name="Hydrogen peroxide" compartment="x" hasOnlySubstanceUnits="false" boundaryCondition="false" constant="false">
        <notes>
          <body xmlns="http://www.w3.org/1999/xhtml">
            <p>FORMULA: H2O2</p>
          </body>
        </notes>
      </species>
      <species id="M_h2o_c" name="H2O" compartment="c" hasOnlySubstanceUnits="false" boundaryCondition="false" constant="false">
        <notes>
          <body xmlns="http://www.w3.org/1999/xhtml">
            <p>FORMULA: H2O</p>
          </body>
        </notes>
      </species>
      <species id="M_h2o_e" name="H2O" compartment="e" hasOnlySubstanceUnits="false" boundaryCondition="false" constant="false">
        <notes>
          <body xmlns="http://www.w3.org/1999/xhtml">
            <p>FORMULA: H2O</p>
          </body>
        </notes>
      </species>
      <species id="M_h2o_m" name="H2O" compartment="m" hasOnlySubstanceUnits="false" boundaryCondition="false" constant="false">
        <notes>
          <body xmlns="http://www.w3.org/1999/xhtml">
            <p>FORMULA: H2O</p>
          </body>
        </notes>
      </species>
      <species id="M_h2o_n" name="H2O" compartment="n" hasOnlySubstanceUnits="false" boundaryCondition="false" constant="false">
        <notes>
          <body xmlns="http://www.w3.org/1999/xhtml">
            <p>FORMULA: H2O</p>
          </body>
        </notes>
      </species>
      <species id="M_h2o_r" name="H2O" compartment="r" hasOnlySubstanceUnits="false" boundaryCondition="false" constant="false">
        <notes>
          <body xmlns="http://www.w3.org/1999/xhtml">
            <p>FORMULA: H2O</p>
          </body>
        </notes>
      </species>
      <species id="M_h2o_x" name="H2O" compartment="x" hasOnlySubstanceUnits="false" boundaryCondition="false" constant="false">
        <notes>
          <body xmlns="http://www.w3.org/1999/xhtml">
            <p>FORMULA: H2O</p>
          </body>
        </notes>
      </species>
      <species id="M_h_c" name="H+" compartment="c" hasOnlySubstanceUnits="false" boundaryCondition="false" constant="false">
        <notes>
          <body xmlns="http://www.w3.org/1999/xhtml">
            <p>FORMULA: H</p>
          </body>
        </notes>
      </species>
      <species id="M_h_e" name="H+" compartment="e" hasOnlySubstanceUnits="false" boundaryCondition="false" constant="false">
        <notes>
          <body xmlns="http://www.w3.org/1999/xhtml">
            <p>FORMULA: H</p>
          </body>
        </notes>
      </species>
      <species id="M_h_m" name="H+" compartment="m" hasOnlySubstanceUnits="false" boundaryCondition="false" constant="false">
        <notes>
          <body xmlns="http://www.w3.org/1999/xhtml">
            <p>FORMULA: H</p>
          </body>
        </notes>
      </species>
      <species id="M_h_n" name="H+" compartment="n" hasOnlySubstanceUnits="false" boundaryCondition="false" constant="false">
        <notes>
          <body xmlns="http://www.w3.org/1999/xhtml">
            <p>FORMULA: H</p>
          </body>
        </notes>
      </species>
      <species id="M_h_r" name="H+" compartment="r" hasOnlySubstanceUnits="false" boundaryCondition="false" constant="false">
        <notes>
          <body xmlns="http://www.w3.org/1999/xhtml">
            <p>FORMULA: H</p>
          </body>
        </notes>
      </species>
      <species id="M_h_x" name="H+" compartment="x" hasOnlySubstanceUnits="false" boundaryCondition="false" constant="false">
        <notes>
          <body xmlns="http://www.w3.org/1999/xhtml">
            <p>FORMULA: H</p>
          </body>
        </notes>
      </species>
      <species id="M_hco3_c" name="Bicarbonate" compartment="c" hasOnlySubstanceUnits="false" boundaryCondition="false" constant="false">
        <notes>
          <body xmlns="http://www.w3.org/1999/xhtml">
            <p>FORMULA: CHO3</p>
          </body>
        </notes>
      </species>
      <species id="M_hco3_e" name="Bicarbonate" compartment="e" hasOnlySubstanceUnits="false" boundaryCondition="false" constant="false">
        <notes>
          <body xmlns="http://www.w3.org/1999/xhtml">
            <p>FORMULA: CHO3</p>
          </body>
        </notes>
      </species>
      <species id="M_hco3_m" name="Bicarbonate" compartment="m" hasOnlySubstanceUnits="false" boundaryCondition="false" constant="false">
        <notes>
          <body xmlns="http://www.w3.org/1999/xhtml">
            <p>FORMULA: CHO3</p>
          </body>
        </notes>
      </species>
      <species id="M_hcys_DASH_DASH_DASH_L_c" name="L-Homocysteine" compartment="c" hasOnlySubstanceUnits="false" boundaryCondition="false" constant="false">
        <notes>
          <body xmlns="http://www.w3.org/1999/xhtml">
            <p>FORMULA: C4H9NO2S</p>
          </body>
        </notes>
      </species>
      <species id="M_hdca_c" name="Hexadecanoate (n-C16:0)" compartment="c" hasOnlySubstanceUnits="false" boundaryCondition="false" constant="false">
        <notes>
          <body xmlns="http://www.w3.org/1999/xhtml">
            <p>FORMULA: C16H31O2</p>
          </body>
        </notes>
      </species>
      <species id="M_hdcea_c" name="Hexadecenoate (n-C16:1)" compartment="c" hasOnlySubstanceUnits="false" boundaryCondition="false" constant="false">
        <notes>
          <body xmlns="http://www.w3.org/1999/xhtml">
            <p>FORMULA: C16H29O2</p>
          </body>
        </notes>
      </species>
      <species id="M_hdcea_e" name="Hexadecenoate (n-C16:1)" compartment="e" hasOnlySubstanceUnits="false" boundaryCondition="false" constant="false">
        <notes>
          <body xmlns="http://www.w3.org/1999/xhtml">
            <p>FORMULA: C16H29O2</p>
          </body>
        </notes>
      </species>
      <species id="M_hdcecrn_c" name="Hexadecenoyl carnitine" compartment="c" hasOnlySubstanceUnits="false" boundaryCondition="false" constant="false">
        <notes>
          <body xmlns="http://www.w3.org/1999/xhtml">
            <p>FORMULA: C23H43NO4</p>
          </body>
        </notes>
      </species>
      <species id="M_hdcecrn_m" name="Hexadecenoyl carnitine" compartment="m" hasOnlySubstanceUnits="false" boundaryCondition="false" constant="false">
        <notes>
          <body xmlns="http://www.w3.org/1999/xhtml">
            <p>FORMULA: C23H43NO4</p>
          </body>
        </notes>
      </species>
      <species id="M_hdcoa_c" name="Hexadecenoyl-CoA (n-C16:1CoA)" compartment="c" hasOnlySubstanceUnits="false" boundaryCondition="false" constant="false">
        <notes>
          <body xmlns="http://www.w3.org/1999/xhtml">
            <p>FORMULA: C37H60N7O17P3S</p>
          </body>
        </notes>
      </species>
      <species id="M_hdcoa_m" name="Hexadecenoyl-CoA (n-C16:1CoA)" compartment="m" hasOnlySubstanceUnits="false" boundaryCondition="false" constant="false">
        <notes>
          <body xmlns="http://www.w3.org/1999/xhtml">
            <p>FORMULA: C37H60N7O17P3S</p>
          </body>
        </notes>
      </species>
      <species id="M_hdd2coa_c" name="trans-Hexadec-2-enoyl-CoA" compartment="c" hasOnlySubstanceUnits="false" boundaryCondition="false" constant="false">
        <notes>
          <body xmlns="http://www.w3.org/1999/xhtml">
            <p>FORMULA: C37H60N7O17P3S</p>
          </body>
        </notes>
      </species>
      <species id="M_hdd2coa_m" name="trans-Hexadec-2-enoyl-CoA" compartment="m" hasOnlySubstanceUnits="false" boundaryCondition="false" constant="false">
        <notes>
          <body xmlns="http://www.w3.org/1999/xhtml">
            <p>FORMULA: C37H60N7O17P3S</p>
          </body>
        </notes>
      </species>
      <species id="M_hdd2coa_x" name="trans-Hexadec-2-enoyl-CoA" compartment="x" hasOnlySubstanceUnits="false" boundaryCondition="false" constant="false">
        <notes>
          <body xmlns="http://www.w3.org/1999/xhtml">
            <p>FORMULA: C37H60N7O17P3S</p>
          </body>
        </notes>
      </species>
      <species id="M_hdd2crn_c" name="trans-Hexadec-2-enoyl carnitine" compartment="c" hasOnlySubstanceUnits="false" boundaryCondition="false" constant="false">
        <notes>
          <body xmlns="http://www.w3.org/1999/xhtml">
            <p>FORMULA: C23H43NO4</p>
          </body>
        </notes>
      </species>
      <species id="M_hdd2crn_m" name="trans-Hexadec-2-enoyl carnitine" compartment="m" hasOnlySubstanceUnits="false" boundaryCondition="false" constant="false">
        <notes>
          <body xmlns="http://www.w3.org/1999/xhtml">
            <p>FORMULA: C23H43NO4</p>
          </body>
        </notes>
      </species>
      <species id="M_hestratriol_c" name="4,17 dihydroxy estradiol" compartment="c" hasOnlySubstanceUnits="false" boundaryCondition="false" constant="false">
        <notes>
          <body xmlns="http://www.w3.org/1999/xhtml">
            <p>FORMULA: C18H24O3</p>
          </body>
        </notes>
      </species>
      <species id="M_hestratriol_e" name="4,17 dihydroxy estradiol" compartment="e" hasOnlySubstanceUnits="false" boundaryCondition="false" constant="false">
        <notes>
          <body xmlns="http://www.w3.org/1999/xhtml">
            <p>FORMULA: C18H24O3</p>
          </body>
        </notes>
      </species>
      <species id="M_hestratriol_r" name="4,17 dihydroxy estradiol" compartment="r" hasOnlySubstanceUnits="false" boundaryCondition="false" constant="false">
        <notes>
          <body xmlns="http://www.w3.org/1999/xhtml">
            <p>FORMULA: C18H24O3</p>
          </body>
        </notes>
      </species>
      <species id="M_hexc_c" name="hexacosanoate (n-C26:0)" compartment="c" hasOnlySubstanceUnits="false" boundaryCondition="false" constant="false">
        <notes>
          <body xmlns="http://www.w3.org/1999/xhtml">
            <p>FORMULA: C26H51O2</p>
          </body>
        </notes>
      </species>
      <species id="M_hexc_e" name="hexacosanoate (n-C26:0)" compartment="e" hasOnlySubstanceUnits="false" boundaryCondition="false" constant="false">
        <notes>
          <body xmlns="http://www.w3.org/1999/xhtml">
            <p>FORMULA: C26H51O2</p>
          </body>
        </notes>
      </species>
      <species id="M_hexccoa_c" name="Hexacosanoyl-CoA (n-C26:0CoA)" compartment="c" hasOnlySubstanceUnits="false" boundaryCondition="false" constant="false">
        <notes>
          <body xmlns="http://www.w3.org/1999/xhtml">
            <p>FORMULA: C47H82N7O17P3S</p>
          </body>
        </notes>
      </species>
      <species id="M_his_DASH_DASH_DASH_L_c" name="L-Histidine" compartment="c" hasOnlySubstanceUnits="false" boundaryCondition="false" constant="false">
        <notes>
          <body xmlns="http://www.w3.org/1999/xhtml">
            <p>FORMULA: C6H9N3O2</p>
          </body>
        </notes>
      </species>
      <species id="M_his_DASH_DASH_DASH_L_e" name="L-Histidine" compartment="e" hasOnlySubstanceUnits="false" boundaryCondition="false" constant="false">
        <notes>
          <body xmlns="http://www.w3.org/1999/xhtml">
            <p>FORMULA: C6H9N3O2</p>
          </body>
        </notes>
      </species>
      <species id="M_hista_c" name="Histamine" compartment="c" hasOnlySubstanceUnits="false" boundaryCondition="false" constant="false">
        <notes>
          <body xmlns="http://www.w3.org/1999/xhtml">
            <p>FORMULA: C5H10N3</p>
          </body>
        </notes>
      </species>
      <species id="M_hista_e" name="Histamine" compartment="e" hasOnlySubstanceUnits="false" boundaryCondition="false" constant="false">
        <notes>
          <body xmlns="http://www.w3.org/1999/xhtml">
            <p>FORMULA: C5H10N3</p>
          </body>
        </notes>
      </species>
      <species id="M_hmgcoa_c" name="Hydroxymethylglutaryl-CoA" compartment="c" hasOnlySubstanceUnits="false" boundaryCondition="false" constant="false">
        <notes>
          <body xmlns="http://www.w3.org/1999/xhtml">
            <p>FORMULA: C27H39N7O20P3S</p>
          </body>
        </notes>
      </species>
      <species id="M_hmgcoa_m" name="Hydroxymethylglutaryl-CoA" compartment="m" hasOnlySubstanceUnits="false" boundaryCondition="false" constant="false">
        <notes>
          <body xmlns="http://www.w3.org/1999/xhtml">
            <p>FORMULA: C27H39N7O20P3S</p>
          </body>
        </notes>
      </species>
      <species id="M_hmgcoa_x" name="Hydroxymethylglutaryl-CoA" compartment="x" hasOnlySubstanceUnits="false" boundaryCondition="false" constant="false">
        <notes>
          <body xmlns="http://www.w3.org/1999/xhtml">
            <p>FORMULA: C27H39N7O20P3S</p>
          </body>
        </notes>
      </species>
      <species id="M_hpdca_c" name="heptadecanoate" compartment="c" hasOnlySubstanceUnits="false" boundaryCondition="false" constant="false">
        <notes>
          <body xmlns="http://www.w3.org/1999/xhtml">
            <p>FORMULA: C17H33O2</p>
          </body>
        </notes>
      </species>
      <species id="M_hpdca_e" name="heptadecanoate" compartment="e" hasOnlySubstanceUnits="false" boundaryCondition="false" constant="false">
        <notes>
          <body xmlns="http://www.w3.org/1999/xhtml">
            <p>FORMULA: C17H33O2</p>
          </body>
        </notes>
      </species>
      <species id="M_hpdcacoa_c" name="heptadecanoyl coa" compartment="c" hasOnlySubstanceUnits="false" boundaryCondition="false" constant="false">
        <notes>
          <body xmlns="http://www.w3.org/1999/xhtml">
            <p>FORMULA: C38H64N7O17P3S</p>
          </body>
        </notes>
      </species>
      <species id="M_hpdcacoa_m" name="heptadecanoyl coa" compartment="m" hasOnlySubstanceUnits="false" boundaryCondition="false" constant="false">
        <notes>
          <body xmlns="http://www.w3.org/1999/xhtml">
            <p>FORMULA: C38H64N7O17P3S</p>
          </body>
        </notes>
      </species>
      <species id="M_hpdcacrn_c" name="heptadecanoyl carnitine" compartment="c" hasOnlySubstanceUnits="false" boundaryCondition="false" constant="false">
        <notes>
          <body xmlns="http://www.w3.org/1999/xhtml">
            <p>FORMULA: C24H47NO4</p>
          </body>
        </notes>
      </species>
      <species id="M_hpdcacrn_m" name="heptadecanoyl carnitine" compartment="m" hasOnlySubstanceUnits="false" boundaryCondition="false" constant="false">
        <notes>
          <body xmlns="http://www.w3.org/1999/xhtml">
            <p>FORMULA: C24H47NO4</p>
          </body>
        </notes>
      </species>
      <species id="M_hxan_c" name="Hypoxanthine" compartment="c" hasOnlySubstanceUnits="false" boundaryCondition="false" constant="false">
        <notes>
          <body xmlns="http://www.w3.org/1999/xhtml">
            <p>FORMULA: C5H4N4O</p>
          </body>
        </notes>
      </species>
      <species id="M_hyptaur_c" name="Hypotaurine" compartment="c" hasOnlySubstanceUnits="false" boundaryCondition="false" constant="false">
        <notes>
          <body xmlns="http://www.w3.org/1999/xhtml">
            <p>FORMULA: C2H6NO2S</p>
          </body>
        </notes>
      </species>
      <species id="M_ibcoa_m" name="Isobutyryl-CoA" compartment="m" hasOnlySubstanceUnits="false" boundaryCondition="false" constant="false">
        <notes>
          <body xmlns="http://www.w3.org/1999/xhtml">
            <p>FORMULA: C25H38N7O17P3S</p>
          </body>
        </notes>
      </species>
      <species id="M_icit_c" name="Isocitrate" compartment="c" hasOnlySubstanceUnits="false" boundaryCondition="false" constant="false">
        <notes>
          <body xmlns="http://www.w3.org/1999/xhtml">
            <p>FORMULA: C6H5O7</p>
          </body>
        </notes>
      </species>
      <species id="M_icit_m" name="Isocitrate" compartment="m" hasOnlySubstanceUnits="false" boundaryCondition="false" constant="false">
        <notes>
          <body xmlns="http://www.w3.org/1999/xhtml">
            <p>FORMULA: C6H5O7</p>
          </body>
        </notes>
      </species>
      <species id="M_idp_c" name="IDP" compartment="c" hasOnlySubstanceUnits="false" boundaryCondition="false" constant="false">
        <notes>
          <body xmlns="http://www.w3.org/1999/xhtml">
            <p>FORMULA: C10H11N4O11P2</p>
          </body>
        </notes>
      </species>
      <species id="M_idp_n" name="IDP" compartment="n" hasOnlySubstanceUnits="false" boundaryCondition="false" constant="false">
        <notes>
          <body xmlns="http://www.w3.org/1999/xhtml">
            <p>FORMULA: C10H11N4O11P2</p>
          </body>
        </notes>
      </species>
      <species id="M_ile_DASH_DASH_DASH_L_c" name="L-Isoleucine" compartment="c" hasOnlySubstanceUnits="false" boundaryCondition="false" constant="false">
        <notes>
          <body xmlns="http://www.w3.org/1999/xhtml">
            <p>FORMULA: C6H13NO2</p>
          </body>
        </notes>
      </species>
      <species id="M_ile_DASH_DASH_DASH_L_e" name="L-Isoleucine" compartment="e" hasOnlySubstanceUnits="false" boundaryCondition="false" constant="false">
        <notes>
          <body xmlns="http://www.w3.org/1999/xhtml">
            <p>FORMULA: C6H13NO2</p>
          </body>
        </notes>
      </species>
      <species id="M_imp_c" name="IMP" compartment="c" hasOnlySubstanceUnits="false" boundaryCondition="false" constant="false">
        <notes>
          <body xmlns="http://www.w3.org/1999/xhtml">
            <p>FORMULA: C10H11N4O8P</p>
          </body>
        </notes>
      </species>
      <species id="M_inost_c" name="myo-Inositol" compartment="c" hasOnlySubstanceUnits="false" boundaryCondition="false" constant="false">
        <notes>
          <body xmlns="http://www.w3.org/1999/xhtml">
            <p>FORMULA: C6H12O6</p>
          </body>
        </notes>
      </species>
      <species id="M_inost_e" name="myo-Inositol" compartment="e" hasOnlySubstanceUnits="false" boundaryCondition="false" constant="false">
        <notes>
          <body xmlns="http://www.w3.org/1999/xhtml">
            <p>FORMULA: C6H12O6</p>
          </body>
        </notes>
      </species>
      <species id="M_ins_c" name="Inosine" compartment="c" hasOnlySubstanceUnits="false" boundaryCondition="false" constant="false">
        <notes>
          <body xmlns="http://www.w3.org/1999/xhtml">
            <p>FORMULA: C10H12N4O5</p>
          </body>
        </notes>
      </species>
      <species id="M_ipdp_x" name="Isopentenyl diphosphate" compartment="x" hasOnlySubstanceUnits="false" boundaryCondition="false" constant="false">
        <notes>
          <body xmlns="http://www.w3.org/1999/xhtml">
            <p>FORMULA: C5H9O7P2</p>
          </body>
        </notes>
      </species>
      <species id="M_itaccoa_m" name="Itaconyl-CoA" compartment="m" hasOnlySubstanceUnits="false" boundaryCondition="false" constant="false">
        <notes>
          <body xmlns="http://www.w3.org/1999/xhtml">
            <p>FORMULA: C26H35N7O19P3S</p>
          </body>
        </notes>
      </species>
      <species id="M_itacon_m" name="Itaconate" compartment="m" hasOnlySubstanceUnits="false" boundaryCondition="false" constant="false">
        <notes>
          <body xmlns="http://www.w3.org/1999/xhtml">
            <p>FORMULA: C5H4O4</p>
          </body>
        </notes>
      </species>
      <species id="M_itp_c" name="ITP" compartment="c" hasOnlySubstanceUnits="false" boundaryCondition="false" constant="false">
        <notes>
          <body xmlns="http://www.w3.org/1999/xhtml">
            <p>FORMULA: C10H11N4O14P3</p>
          </body>
        </notes>
      </species>
      <species id="M_itp_n" name="ITP" compartment="n" hasOnlySubstanceUnits="false" boundaryCondition="false" constant="false">
        <notes>
          <body xmlns="http://www.w3.org/1999/xhtml">
            <p>FORMULA: C10H11N4O14P3</p>
          </body>
        </notes>
      </species>
      <species id="M_k_c" name="potassium" compartment="c" hasOnlySubstanceUnits="false" boundaryCondition="false" constant="false">
        <notes>
          <body xmlns="http://www.w3.org/1999/xhtml">
            <p>FORMULA: K</p>
          </body>
        </notes>
      </species>
      <species id="M_k_e" name="potassium" compartment="e" hasOnlySubstanceUnits="false" boundaryCondition="false" constant="false">
        <notes>
          <body xmlns="http://www.w3.org/1999/xhtml">
            <p>FORMULA: K</p>
          </body>
        </notes>
      </species>
      <species id="M_lac_DASH_DASH_DASH_D_c" name="D-Lactate" compartment="c" hasOnlySubstanceUnits="false" boundaryCondition="false" constant="false">
        <notes>
          <body xmlns="http://www.w3.org/1999/xhtml">
            <p>FORMULA: C3H5O3</p>
          </body>
        </notes>
      </species>
      <species id="M_lac_DASH_DASH_DASH_D_e" name="D-Lactate" compartment="e" hasOnlySubstanceUnits="false" boundaryCondition="false" constant="false">
        <notes>
          <body xmlns="http://www.w3.org/1999/xhtml">
            <p>FORMULA: C3H5O3</p>
          </body>
        </notes>
      </species>
      <species id="M_lac_DASH_DASH_DASH_L_c" name="L-Lactate" compartment="c" hasOnlySubstanceUnits="false" boundaryCondition="false" constant="false">
        <notes>
          <body xmlns="http://www.w3.org/1999/xhtml">
            <p>FORMULA: C3H5O3</p>
          </body>
        </notes>
      </species>
      <species id="M_lac_DASH_DASH_DASH_L_e" name="L-Lactate" compartment="e" hasOnlySubstanceUnits="false" boundaryCondition="false" constant="false">
        <notes>
          <body xmlns="http://www.w3.org/1999/xhtml">
            <p>FORMULA: C3H5O3</p>
          </body>
        </notes>
      </species>
      <species id="M_lac_DASH_DASH_DASH_L_m" name="L-Lactate" compartment="m" hasOnlySubstanceUnits="false" boundaryCondition="false" constant="false">
        <notes>
          <body xmlns="http://www.w3.org/1999/xhtml">
            <p>FORMULA: C3H5O3</p>
          </body>
        </notes>
      </species>
      <species id="M_lald_DASH_DASH_DASH_D_c" name="D-Lactaldehyde" compartment="c" hasOnlySubstanceUnits="false" boundaryCondition="false" constant="false">
        <notes>
          <body xmlns="http://www.w3.org/1999/xhtml">
            <p>FORMULA: C3H6O2</p>
          </body>
        </notes>
      </species>
      <species id="M_lald_DASH_DASH_DASH_L_c" name="L-Lactaldehyde" compartment="c" hasOnlySubstanceUnits="false" boundaryCondition="false" constant="false">
        <notes>
          <body xmlns="http://www.w3.org/1999/xhtml">
            <p>FORMULA: C3H6O2</p>
          </body>
        </notes>
      </species>
      <species id="M_lanost_r" name="Lanosterol" compartment="r" hasOnlySubstanceUnits="false" boundaryCondition="false" constant="false">
        <notes>
          <body xmlns="http://www.w3.org/1999/xhtml">
            <p>FORMULA: C30H50O</p>
          </body>
        </notes>
      </species>
      <species id="M_leu_DASH_DASH_DASH_L_c" name="L-Leucine" compartment="c" hasOnlySubstanceUnits="false" boundaryCondition="false" constant="false">
        <notes>
          <body xmlns="http://www.w3.org/1999/xhtml">
            <p>FORMULA: C6H13NO2</p>
          </body>
        </notes>
      </species>
      <species id="M_leu_DASH_DASH_DASH_L_e" name="L-Leucine" compartment="e" hasOnlySubstanceUnits="false" boundaryCondition="false" constant="false">
        <notes>
          <body xmlns="http://www.w3.org/1999/xhtml">
            <p>FORMULA: C6H13NO2</p>
          </body>
        </notes>
      </species>
      <species id="M_leu_DASH_DASH_DASH_L_m" name="L-Leucine" compartment="m" hasOnlySubstanceUnits="false" boundaryCondition="false" constant="false">
        <notes>
          <body xmlns="http://www.w3.org/1999/xhtml">
            <p>FORMULA: C6H13NO2</p>
          </body>
        </notes>
      </species>
      <species id="M_lgnc_c" name="lignoceric acid" compartment="c" hasOnlySubstanceUnits="false" boundaryCondition="false" constant="false">
        <notes>
          <body xmlns="http://www.w3.org/1999/xhtml">
            <p>FORMULA: C24H47O2</p>
          </body>
        </notes>
      </species>
      <species id="M_lgnc_e" name="lignoceric acid" compartment="e" hasOnlySubstanceUnits="false" boundaryCondition="false" constant="false">
        <notes>
          <body xmlns="http://www.w3.org/1999/xhtml">
            <p>FORMULA: C24H47O2</p>
          </body>
        </notes>
      </species>
      <species id="M_lgnccoa_c" name="lignocericyl coenzyme A" compartment="c" hasOnlySubstanceUnits="false" boundaryCondition="false" constant="false">
        <notes>
          <body xmlns="http://www.w3.org/1999/xhtml">
            <p>FORMULA: C45H78N7O17P3S</p>
          </body>
        </notes>
      </species>
      <species id="M_lgt_DASH_DASH_DASH_S_c" name="(R)-S-Lactoylglutathione" compartment="c" hasOnlySubstanceUnits="false" boundaryCondition="false" constant="false">
        <notes>
          <body xmlns="http://www.w3.org/1999/xhtml">
            <p>FORMULA: C13H20N3O8S</p>
          </body>
        </notes>
      </species>
      <species id="M_lneldc_c" name="linoelaidic acid (all trans C18:2)" compartment="c" hasOnlySubstanceUnits="false" boundaryCondition="false" constant="false">
        <notes>
          <body xmlns="http://www.w3.org/1999/xhtml">
            <p>FORMULA: C18H31O2</p>
          </body>
        </notes>
      </species>
      <species id="M_lneldc_e" name="linoelaidic acid (all trans C18:2)" compartment="e" hasOnlySubstanceUnits="false" boundaryCondition="false" constant="false">
        <notes>
          <body xmlns="http://www.w3.org/1999/xhtml">
            <p>FORMULA: C18H31O2</p>
          </body>
        </notes>
      </species>
      <species id="M_lneldccoa_c" name="linoelaidyl coenzyme A" compartment="c" hasOnlySubstanceUnits="false" boundaryCondition="false" constant="false">
        <notes>
          <body xmlns="http://www.w3.org/1999/xhtml">
            <p>FORMULA: C39H62N7O17P3S</p>
          </body>
        </notes>
      </species>
      <species id="M_lneldccoa_m" name="linoelaidyl coenzyme A" compartment="m" hasOnlySubstanceUnits="false" boundaryCondition="false" constant="false">
        <notes>
          <body xmlns="http://www.w3.org/1999/xhtml">
            <p>FORMULA: C39H62N7O17P3S</p>
          </body>
        </notes>
      </species>
      <species id="M_lneldccrn_c" name="Linoelaidyl carnitine" compartment="c" hasOnlySubstanceUnits="false" boundaryCondition="false" constant="false">
        <notes>
          <body xmlns="http://www.w3.org/1999/xhtml">
            <p>FORMULA: C25H45NO4</p>
          </body>
        </notes>
      </species>
      <species id="M_lneldccrn_m" name="Linoelaidyl carnitine" compartment="m" hasOnlySubstanceUnits="false" boundaryCondition="false" constant="false">
        <notes>
          <body xmlns="http://www.w3.org/1999/xhtml">
            <p>FORMULA: C25H45NO4</p>
          </body>
        </notes>
      </species>
      <species id="M_lnlc_c" name="linoleic acid (all cis C18:2) n-6" compartment="c" hasOnlySubstanceUnits="false" boundaryCondition="false" constant="false">
        <notes>
          <body xmlns="http://www.w3.org/1999/xhtml">
            <p>FORMULA: C18H31O2</p>
          </body>
        </notes>
      </species>
      <species id="M_lnlc_e" name="linoleic acid (all cis C18:2) n-6" compartment="e" hasOnlySubstanceUnits="false" boundaryCondition="false" constant="false">
        <notes>
          <body xmlns="http://www.w3.org/1999/xhtml">
            <p>FORMULA: C18H31O2</p>
          </body>
        </notes>
      </species>
      <species id="M_lnlccoa_c" name="linoleic coenzyme A" compartment="c" hasOnlySubstanceUnits="false" boundaryCondition="false" constant="false">
        <notes>
          <body xmlns="http://www.w3.org/1999/xhtml">
            <p>FORMULA: C39H62N7O17P3S</p>
          </body>
        </notes>
      </species>
      <species id="M_lnlccoa_m" name="linoleic coenzyme A" compartment="m" hasOnlySubstanceUnits="false" boundaryCondition="false" constant="false">
        <notes>
          <body xmlns="http://www.w3.org/1999/xhtml">
            <p>FORMULA: C39H62N7O17P3S</p>
          </body>
        </notes>
      </species>
      <species id="M_lnlccrn_c" name="Linoleyl carnitine" compartment="c" hasOnlySubstanceUnits="false" boundaryCondition="false" constant="false">
        <notes>
          <body xmlns="http://www.w3.org/1999/xhtml">
            <p>FORMULA: C25H45NO4</p>
          </body>
        </notes>
      </species>
      <species id="M_lnlccrn_m" name="Linoleyl carnitine" compartment="m" hasOnlySubstanceUnits="false" boundaryCondition="false" constant="false">
        <notes>
          <body xmlns="http://www.w3.org/1999/xhtml">
            <p>FORMULA: C25H45NO4</p>
          </body>
        </notes>
      </species>
      <species id="M_lnlnca_c" name="alpha-Linolenic acid, C18:3, n-3" compartment="c" hasOnlySubstanceUnits="false" boundaryCondition="false" constant="false">
        <notes>
          <body xmlns="http://www.w3.org/1999/xhtml">
            <p>FORMULA: C18H29O2</p>
          </body>
        </notes>
      </species>
      <species id="M_lnlnca_e" name="alpha-Linolenic acid, C18:3, n-3" compartment="e" hasOnlySubstanceUnits="false" boundaryCondition="false" constant="false">
        <notes>
          <body xmlns="http://www.w3.org/1999/xhtml">
            <p>FORMULA: C18H29O2</p>
          </body>
        </notes>
      </species>
      <species id="M_lnlncacoa_c" name="alpha-Linolenoyl-CoA" compartment="c" hasOnlySubstanceUnits="false" boundaryCondition="false" constant="false">
        <notes>
          <body xmlns="http://www.w3.org/1999/xhtml">
            <p>FORMULA: C39H60N7O17P3S</p>
          </body>
        </notes>
      </species>
      <species id="M_lnlncacoa_m" name="alpha-Linolenoyl-CoA" compartment="m" hasOnlySubstanceUnits="false" boundaryCondition="false" constant="false">
        <notes>
          <body xmlns="http://www.w3.org/1999/xhtml">
            <p>FORMULA: C39H60N7O17P3S</p>
          </body>
        </notes>
      </species>
      <species id="M_lnlncacrn_c" name="alpha-linolenyl carnitine" compartment="c" hasOnlySubstanceUnits="false" boundaryCondition="false" constant="false">
        <notes>
          <body xmlns="http://www.w3.org/1999/xhtml">
            <p>FORMULA: C25H43NO4</p>
          </body>
        </notes>
      </species>
      <species id="M_lnlncacrn_m" name="alpha-linolenyl carnitine" compartment="m" hasOnlySubstanceUnits="false" boundaryCondition="false" constant="false">
        <notes>
          <body xmlns="http://www.w3.org/1999/xhtml">
            <p>FORMULA: C25H43NO4</p>
          </body>
        </notes>
      </species>
      <species id="M_lnlncg_c" name="gamma-linolenic acid" compartment="c" hasOnlySubstanceUnits="false" boundaryCondition="false" constant="false">
        <notes>
          <body xmlns="http://www.w3.org/1999/xhtml">
            <p>FORMULA: C18H29O2</p>
          </body>
        </notes>
      </species>
      <species id="M_lnlncg_e" name="gamma-linolenic acid" compartment="e" hasOnlySubstanceUnits="false" boundaryCondition="false" constant="false">
        <notes>
          <body xmlns="http://www.w3.org/1999/xhtml">
            <p>FORMULA: C18H29O2</p>
          </body>
        </notes>
      </species>
      <species id="M_lnlncgcoa_c" name="gamma-linolenoyl-CoA" compartment="c" hasOnlySubstanceUnits="false" boundaryCondition="false" constant="false">
        <notes>
          <body xmlns="http://www.w3.org/1999/xhtml">
            <p>FORMULA: C39H60N7O17P3S</p>
          </body>
        </notes>
      </species>
      <species id="M_lnlncgcoa_m" name="gamma-linolenoyl-CoA" compartment="m" hasOnlySubstanceUnits="false" boundaryCondition="false" constant="false">
        <notes>
          <body xmlns="http://www.w3.org/1999/xhtml">
            <p>FORMULA: C39H60N7O17P3S</p>
          </body>
        </notes>
      </species>
      <species id="M_lnlncgcrn_c" name="gamma-linolenyl carnitine" compartment="c" hasOnlySubstanceUnits="false" boundaryCondition="false" constant="false">
        <notes>
          <body xmlns="http://www.w3.org/1999/xhtml">
            <p>FORMULA: C25H43NO4</p>
          </body>
        </notes>
      </species>
      <species id="M_lnlncgcrn_m" name="gamma-linolenyl carnitine" compartment="m" hasOnlySubstanceUnits="false" boundaryCondition="false" constant="false">
        <notes>
          <body xmlns="http://www.w3.org/1999/xhtml">
            <p>FORMULA: C25H43NO4</p>
          </body>
        </notes>
      </species>
      <species id="M_lpchol_DASH_hs_e" name="lysophosphatidylcholine (homo sapiens)" compartment="e" hasOnlySubstanceUnits="false" boundaryCondition="false" constant="false">
        <notes>
          <body xmlns="http://www.w3.org/1999/xhtml">
            <p>FORMULA: C8H19NO5PFULLRCO2</p>
          </body>
        </notes>
      </species>
      <species id="M_lthstrl_r" name="5alpha-Cholest-7-en-3beta-ol" compartment="r" hasOnlySubstanceUnits="false" boundaryCondition="false" constant="false">
        <notes>
          <body xmlns="http://www.w3.org/1999/xhtml">
            <p>FORMULA: C27H46O</p>
          </body>
        </notes>
      </species>
      <species id="M_lys_DASH_DASH_DASH_L_c" name="L-Lysine" compartment="c" hasOnlySubstanceUnits="false" boundaryCondition="false" constant="false">
        <notes>
          <body xmlns="http://www.w3.org/1999/xhtml">
            <p>FORMULA: C6H15N2O2</p>
          </body>
        </notes>
      </species>
      <species id="M_lys_DASH_DASH_DASH_L_e" name="L-Lysine" compartment="e" hasOnlySubstanceUnits="false" boundaryCondition="false" constant="false">
        <notes>
          <body xmlns="http://www.w3.org/1999/xhtml">
            <p>FORMULA: C6H15N2O2</p>
          </body>
        </notes>
      </species>
      <species id="M_mag_DASH_hs_c" name="monoacylglycerol 2 (homo sapiens)" compartment="c" hasOnlySubstanceUnits="false" boundaryCondition="false" constant="false">
        <notes>
          <body xmlns="http://www.w3.org/1999/xhtml">
            <p>FORMULA: C3H7O2FULLR2CO2</p>
          </body>
        </notes>
      </species>
      <species id="M_mal_DASH_DASH_DASH_L_c" name="L-Malate" compartment="c" hasOnlySubstanceUnits="false" boundaryCondition="false" constant="false">
        <notes>
          <body xmlns="http://www.w3.org/1999/xhtml">
            <p>FORMULA: C4H4O5</p>
          </body>
        </notes>
      </species>
      <species id="M_mal_DASH_DASH_DASH_L_m" name="L-Malate" compartment="m" hasOnlySubstanceUnits="false" boundaryCondition="false" constant="false">
        <notes>
          <body xmlns="http://www.w3.org/1999/xhtml">
            <p>FORMULA: C4H4O5</p>
          </body>
        </notes>
      </species>
      <species id="M_malcoa_c" name="Malonyl-CoA" compartment="c" hasOnlySubstanceUnits="false" boundaryCondition="false" constant="false">
        <notes>
          <body xmlns="http://www.w3.org/1999/xhtml">
            <p>FORMULA: C24H33N7O19P3S</p>
          </body>
        </notes>
      </species>
      <species id="M_malcoa_m" name="Malonyl-CoA" compartment="m" hasOnlySubstanceUnits="false" boundaryCondition="false" constant="false">
        <notes>
          <body xmlns="http://www.w3.org/1999/xhtml">
            <p>FORMULA: C24H33N7O19P3S</p>
          </body>
        </notes>
      </species>
      <species id="M_malt_c" name="Maltose" compartment="c" hasOnlySubstanceUnits="false" boundaryCondition="false" constant="false">
        <notes>
          <body xmlns="http://www.w3.org/1999/xhtml">
            <p>FORMULA: C12H22O11</p>
          </body>
        </notes>
      </species>
      <species id="M_malt_e" name="Maltose" compartment="e" hasOnlySubstanceUnits="false" boundaryCondition="false" constant="false">
        <notes>
          <body xmlns="http://www.w3.org/1999/xhtml">
            <p>FORMULA: C12H22O11</p>
          </body>
        </notes>
      </species>
      <species id="M_man6p_c" name="D-Mannose 6-phosphate" compartment="c" hasOnlySubstanceUnits="false" boundaryCondition="false" constant="false">
        <notes>
          <body xmlns="http://www.w3.org/1999/xhtml">
            <p>FORMULA: C6H11O9P</p>
          </body>
        </notes>
      </species>
      <species id="M_man_c" name="D-Mannose" compartment="c" hasOnlySubstanceUnits="false" boundaryCondition="false" constant="false">
        <notes>
          <body xmlns="http://www.w3.org/1999/xhtml">
            <p>FORMULA: C6H12O6</p>
          </body>
        </notes>
      </species>
      <species id="M_man_e" name="D-Mannose" compartment="e" hasOnlySubstanceUnits="false" boundaryCondition="false" constant="false">
        <notes>
          <body xmlns="http://www.w3.org/1999/xhtml">
            <p>FORMULA: C6H12O6</p>
          </body>
        </notes>
      </species>
      <species id="M_meoh_c" name="Methanol" compartment="c" hasOnlySubstanceUnits="false" boundaryCondition="false" constant="false">
        <notes>
          <body xmlns="http://www.w3.org/1999/xhtml">
            <p>FORMULA: CH4O1</p>
          </body>
        </notes>
      </species>
      <species id="M_meoh_e" name="Methanol" compartment="e" hasOnlySubstanceUnits="false" boundaryCondition="false" constant="false">
        <notes>
          <body xmlns="http://www.w3.org/1999/xhtml">
            <p>FORMULA: CH4O1</p>
          </body>
        </notes>
      </species>
      <species id="M_mercplac_c" name="3-Mercaptolactate" compartment="c" hasOnlySubstanceUnits="false" boundaryCondition="false" constant="false">
        <notes>
          <body xmlns="http://www.w3.org/1999/xhtml">
            <p>FORMULA: C3H5O3S</p>
          </body>
        </notes>
      </species>
      <species id="M_mercplaccys_c" name="3-mercaptolactate-cysteine disulfide" compartment="c" hasOnlySubstanceUnits="false" boundaryCondition="false" constant="false">
        <notes>
          <body xmlns="http://www.w3.org/1999/xhtml">
            <p>FORMULA: C6H10O5S2N</p>
          </body>
        </notes>
      </species>
      <species id="M_mercplaccys_e" name="3-mercaptolactate-cysteine disulfide" compartment="e" hasOnlySubstanceUnits="false" boundaryCondition="false" constant="false">
        <notes>
          <body xmlns="http://www.w3.org/1999/xhtml">
            <p>FORMULA: C6H10O5S2N</p>
          </body>
        </notes>
      </species>
      <species id="M_mercppyr_c" name="Mercaptopyruvate" compartment="c" hasOnlySubstanceUnits="false" boundaryCondition="false" constant="false">
        <notes>
          <body xmlns="http://www.w3.org/1999/xhtml">
            <p>FORMULA: C3H3O3S</p>
          </body>
        </notes>
      </species>
      <species id="M_mescoa_m" name="Mesaconyl-CoA" compartment="m" hasOnlySubstanceUnits="false" boundaryCondition="false" constant="false">
        <notes>
          <body xmlns="http://www.w3.org/1999/xhtml">
            <p>FORMULA: C26H35N7O19P3S</p>
          </body>
        </notes>
      </species>
      <species id="M_mescon_m" name="Mesaconate" compartment="m" hasOnlySubstanceUnits="false" boundaryCondition="false" constant="false">
        <notes>
          <body xmlns="http://www.w3.org/1999/xhtml">
            <p>FORMULA: C5H4O4</p>
          </body>
        </notes>
      </species>
      <species id="M_met_DASH_DASH_DASH_L_c" name="L-Methionine" compartment="c" hasOnlySubstanceUnits="false" boundaryCondition="false" constant="false">
        <notes>
          <body xmlns="http://www.w3.org/1999/xhtml">
            <p>FORMULA: C5H11NO2S</p>
          </body>
        </notes>
      </species>
      <species id="M_met_DASH_DASH_DASH_L_e" name="L-Methionine" compartment="e" hasOnlySubstanceUnits="false" boundaryCondition="false" constant="false">
        <notes>
          <body xmlns="http://www.w3.org/1999/xhtml">
            <p>FORMULA: C5H11NO2S</p>
          </body>
        </notes>
      </species>
      <species id="M_methf_c" name="5,10-Methenyltetrahydrofolate" compartment="c" hasOnlySubstanceUnits="false" boundaryCondition="false" constant="false">
        <notes>
          <body xmlns="http://www.w3.org/1999/xhtml">
            <p>FORMULA: C20H20N7O6</p>
          </body>
        </notes>
      </species>
      <species id="M_methf_m" name="5,10-Methenyltetrahydrofolate" compartment="m" hasOnlySubstanceUnits="false" boundaryCondition="false" constant="false">
        <notes>
          <body xmlns="http://www.w3.org/1999/xhtml">
            <p>FORMULA: C20H20N7O6</p>
          </body>
        </notes>
      </species>
      <species id="M_mev_DASH_DASH_DASH_R_x" name="(R)-Mevalonate" compartment="x" hasOnlySubstanceUnits="false" boundaryCondition="false" constant="false">
        <notes>
          <body xmlns="http://www.w3.org/1999/xhtml">
            <p>FORMULA: C6H11O4</p>
          </body>
        </notes>
      </species>
      <species id="M_mhista_c" name="N-Methylhistamine" compartment="c" hasOnlySubstanceUnits="false" boundaryCondition="false" constant="false">
        <notes>
          <body xmlns="http://www.w3.org/1999/xhtml">
            <p>FORMULA: C6H12N3</p>
          </body>
        </notes>
      </species>
      <species id="M_mi1345p_c" name="1D-myo-Inositol 1,3,4,5-tetrakisphosphate" compartment="c" hasOnlySubstanceUnits="false" boundaryCondition="false" constant="false">
        <notes>
          <body xmlns="http://www.w3.org/1999/xhtml">
            <p>FORMULA: C6H8O18P4</p>
          </body>
        </notes>
      </species>
      <species id="M_mi134p_c" name="1D-myo-Inositol 1,3,4-trisphosphate" compartment="c" hasOnlySubstanceUnits="false" boundaryCondition="false" constant="false">
        <notes>
          <body xmlns="http://www.w3.org/1999/xhtml">
            <p>FORMULA: C6H9O15P3</p>
          </body>
        </notes>
      </species>
      <species id="M_mi145p_c" name="1D-myo-Inositol 1,4,5-trisphosphate" compartment="c" hasOnlySubstanceUnits="false" boundaryCondition="false" constant="false">
        <notes>
          <body xmlns="http://www.w3.org/1999/xhtml">
            <p>FORMULA: C6H9O15P3</p>
          </body>
        </notes>
      </species>
      <species id="M_mi14p_c" name="1D-myo-Inositol 1,4-bisphosphate" compartment="c" hasOnlySubstanceUnits="false" boundaryCondition="false" constant="false">
        <notes>
          <body xmlns="http://www.w3.org/1999/xhtml">
            <p>FORMULA: C6H10O12P2</p>
          </body>
        </notes>
      </species>
      <species id="M_mi14p_n" name="1D-myo-Inositol 1,4-bisphosphate" compartment="n" hasOnlySubstanceUnits="false" boundaryCondition="false" constant="false">
        <notes>
          <body xmlns="http://www.w3.org/1999/xhtml">
            <p>FORMULA: C6H10O12P2</p>
          </body>
        </notes>
      </species>
      <species id="M_mi1p_DASH_DASH_DASH_D_c" name="1D-myo-Inositol 1-phosphate" compartment="c" hasOnlySubstanceUnits="false" boundaryCondition="false" constant="false">
        <notes>
          <body xmlns="http://www.w3.org/1999/xhtml">
            <p>FORMULA: C6H11O9P</p>
          </body>
        </notes>
      </species>
      <species id="M_mi1p_DASH_DASH_DASH_D_n" name="1D-myo-Inositol 1-phosphate" compartment="n" hasOnlySubstanceUnits="false" boundaryCondition="false" constant="false">
        <notes>
          <body xmlns="http://www.w3.org/1999/xhtml">
            <p>FORMULA: C6H11O9P</p>
          </body>
        </notes>
      </species>
      <species id="M_mi34p_c" name="1D-myo-Inositol 3,4-bisphosphate" compartment="c" hasOnlySubstanceUnits="false" boundaryCondition="false" constant="false">
        <notes>
          <body xmlns="http://www.w3.org/1999/xhtml">
            <p>FORMULA: C6H10O12P2</p>
          </body>
        </notes>
      </species>
      <species id="M_mi3p_DASH_DASH_DASH_D_c" name="1D-myo-Inositol 3-phosphate" compartment="c" hasOnlySubstanceUnits="false" boundaryCondition="false" constant="false">
        <notes>
          <body xmlns="http://www.w3.org/1999/xhtml">
            <p>FORMULA: C6H11O9P</p>
          </body>
        </notes>
      </species>
      <species id="M_mi4p_DASH_DASH_DASH_D_c" name="1D-myo-Inositol 4-phosphate" compartment="c" hasOnlySubstanceUnits="false" boundaryCondition="false" constant="false">
        <notes>
          <body xmlns="http://www.w3.org/1999/xhtml">
            <p>FORMULA: C6H11O9P</p>
          </body>
        </notes>
      </species>
      <species id="M_mlthf_c" name="5,10-Methylenetetrahydrofolate" compartment="c" hasOnlySubstanceUnits="false" boundaryCondition="false" constant="false">
        <notes>
          <body xmlns="http://www.w3.org/1999/xhtml">
            <p>FORMULA: C20H21N7O6</p>
          </body>
        </notes>
      </species>
      <species id="M_mlthf_m" name="5,10-Methylenetetrahydrofolate" compartment="m" hasOnlySubstanceUnits="false" boundaryCondition="false" constant="false">
        <notes>
          <body xmlns="http://www.w3.org/1999/xhtml">
            <p>FORMULA: C20H21N7O6</p>
          </body>
        </notes>
      </species>
      <species id="M_mma_c" name="Methylamine" compartment="c" hasOnlySubstanceUnits="false" boundaryCondition="false" constant="false">
        <notes>
          <body xmlns="http://www.w3.org/1999/xhtml">
            <p>FORMULA: C1H6N</p>
          </body>
        </notes>
      </species>
      <species id="M_mmcoa_DASH_DASH_DASH_R_m" name="(R)-Methylmalonyl-CoA" compartment="m" hasOnlySubstanceUnits="false" boundaryCondition="false" constant="false">
        <notes>
          <body xmlns="http://www.w3.org/1999/xhtml">
            <p>FORMULA: C25H35N7O19P3S</p>
          </body>
        </notes>
      </species>
      <species id="M_mmcoa_DASH_DASH_DASH_S_m" name="(S)-Methylmalonyl-CoA" compartment="m" hasOnlySubstanceUnits="false" boundaryCondition="false" constant="false">
        <notes>
          <body xmlns="http://www.w3.org/1999/xhtml">
            <p>FORMULA: C25H35N7O19P3S</p>
          </body>
        </notes>
      </species>
      <species id="M_msa_m" name="Malonate semialdehyde" compartment="m" hasOnlySubstanceUnits="false" boundaryCondition="false" constant="false">
        <notes>
          <body xmlns="http://www.w3.org/1999/xhtml">
            <p>FORMULA: C3H3O3</p>
          </body>
        </notes>
      </species>
      <species id="M_mthgxl_c" name="Methylglyoxal" compartment="c" hasOnlySubstanceUnits="false" boundaryCondition="false" constant="false">
        <notes>
          <body xmlns="http://www.w3.org/1999/xhtml">
            <p>FORMULA: C3H4O2</p>
          </body>
        </notes>
      </species>
      <species id="M_na1_c" name="Sodium" compartment="c" hasOnlySubstanceUnits="false" boundaryCondition="false" constant="false">
        <notes>
          <body xmlns="http://www.w3.org/1999/xhtml">
            <p>FORMULA: Na</p>
          </body>
        </notes>
      </species>
      <species id="M_na1_e" name="Sodium" compartment="e" hasOnlySubstanceUnits="false" boundaryCondition="false" constant="false">
        <notes>
          <body xmlns="http://www.w3.org/1999/xhtml">
            <p>FORMULA: Na</p>
          </body>
        </notes>
      </species>
      <species id="M_nad_c" name="Nicotinamide adenine dinucleotide" compartment="c" hasOnlySubstanceUnits="false" boundaryCondition="false" constant="false">
        <notes>
          <body xmlns="http://www.w3.org/1999/xhtml">
            <p>FORMULA: C21H26N7O14P2</p>
          </body>
        </notes>
      </species>
      <species id="M_nad_m" name="Nicotinamide adenine dinucleotide" compartment="m" hasOnlySubstanceUnits="false" boundaryCondition="false" constant="false">
        <notes>
          <body xmlns="http://www.w3.org/1999/xhtml">
            <p>FORMULA: C21H26N7O14P2</p>
          </body>
        </notes>
      </species>
      <species id="M_nad_r" name="Nicotinamide adenine dinucleotide" compartment="r" hasOnlySubstanceUnits="false" boundaryCondition="false" constant="false">
        <notes>
          <body xmlns="http://www.w3.org/1999/xhtml">
            <p>FORMULA: C21H26N7O14P2</p>
          </body>
        </notes>
      </species>
      <species id="M_nadh_c" name="Nicotinamide adenine dinucleotide - reduced" compartment="c" hasOnlySubstanceUnits="false" boundaryCondition="false" constant="false">
        <notes>
          <body xmlns="http://www.w3.org/1999/xhtml">
            <p>FORMULA: C21H27N7O14P2</p>
          </body>
        </notes>
      </species>
      <species id="M_nadh_m" name="Nicotinamide adenine dinucleotide - reduced" compartment="m" hasOnlySubstanceUnits="false" boundaryCondition="false" constant="false">
        <notes>
          <body xmlns="http://www.w3.org/1999/xhtml">
            <p>FORMULA: C21H27N7O14P2</p>
          </body>
        </notes>
      </species>
      <species id="M_nadh_r" name="Nicotinamide adenine dinucleotide - reduced" compartment="r" hasOnlySubstanceUnits="false" boundaryCondition="false" constant="false">
        <notes>
          <body xmlns="http://www.w3.org/1999/xhtml">
            <p>FORMULA: C21H27N7O14P2</p>
          </body>
        </notes>
      </species>
      <species id="M_nadp_c" name="Nicotinamide adenine dinucleotide phosphate" compartment="c" hasOnlySubstanceUnits="false" boundaryCondition="false" constant="false">
        <notes>
          <body xmlns="http://www.w3.org/1999/xhtml">
            <p>FORMULA: C21H25N7O17P3</p>
          </body>
        </notes>
      </species>
      <species id="M_nadp_m" name="Nicotinamide adenine dinucleotide phosphate" compartment="m" hasOnlySubstanceUnits="false" boundaryCondition="false" constant="false">
        <notes>
          <body xmlns="http://www.w3.org/1999/xhtml">
            <p>FORMULA: C21H25N7O17P3</p>
          </body>
        </notes>
      </species>
      <species id="M_nadp_r" name="Nicotinamide adenine dinucleotide phosphate" compartment="r" hasOnlySubstanceUnits="false" boundaryCondition="false" constant="false">
        <notes>
          <body xmlns="http://www.w3.org/1999/xhtml">
            <p>FORMULA: C21H25N7O17P3</p>
          </body>
        </notes>
      </species>
      <species id="M_nadp_x" name="Nicotinamide adenine dinucleotide phosphate" compartment="x" hasOnlySubstanceUnits="false" boundaryCondition="false" constant="false">
        <notes>
          <body xmlns="http://www.w3.org/1999/xhtml">
            <p>FORMULA: C21H25N7O17P3</p>
          </body>
        </notes>
      </species>
      <species id="M_nadph_c" name="Nicotinamide adenine dinucleotide phosphate - reduced" compartment="c" hasOnlySubstanceUnits="false" boundaryCondition="false" constant="false">
        <notes>
          <body xmlns="http://www.w3.org/1999/xhtml">
            <p>FORMULA: C21H26N7O17P3</p>
          </body>
        </notes>
      </species>
      <species id="M_nadph_m" name="Nicotinamide adenine dinucleotide phosphate - reduced" compartment="m" hasOnlySubstanceUnits="false" boundaryCondition="false" constant="false">
        <notes>
          <body xmlns="http://www.w3.org/1999/xhtml">
            <p>FORMULA: C21H26N7O17P3</p>
          </body>
        </notes>
      </species>
      <species id="M_nadph_r" name="Nicotinamide adenine dinucleotide phosphate - reduced" compartment="r" hasOnlySubstanceUnits="false" boundaryCondition="false" constant="false">
        <notes>
          <body xmlns="http://www.w3.org/1999/xhtml">
            <p>FORMULA: C21H26N7O17P3</p>
          </body>
        </notes>
      </species>
      <species id="M_nadph_x" name="Nicotinamide adenine dinucleotide phosphate - reduced" compartment="x" hasOnlySubstanceUnits="false" boundaryCondition="false" constant="false">
        <notes>
          <body xmlns="http://www.w3.org/1999/xhtml">
            <p>FORMULA: C21H26N7O17P3</p>
          </body>
        </notes>
      </species>
      <species id="M_nh4_c" name="Ammonium" compartment="c" hasOnlySubstanceUnits="false" boundaryCondition="false" constant="false">
        <notes>
          <body xmlns="http://www.w3.org/1999/xhtml">
            <p>FORMULA: H4N</p>
          </body>
        </notes>
      </species>
      <species id="M_nh4_e" name="Ammonium" compartment="e" hasOnlySubstanceUnits="false" boundaryCondition="false" constant="false">
        <notes>
          <body xmlns="http://www.w3.org/1999/xhtml">
            <p>FORMULA: H4N</p>
          </body>
        </notes>
      </species>
      <species id="M_nh4_m" name="Ammonium" compartment="m" hasOnlySubstanceUnits="false" boundaryCondition="false" constant="false">
        <notes>
          <body xmlns="http://www.w3.org/1999/xhtml">
            <p>FORMULA: H4N</p>
          </body>
        </notes>
      </species>
      <species id="M_nh4_x" name="Ammonium" compartment="x" hasOnlySubstanceUnits="false" boundaryCondition="false" constant="false">
        <notes>
          <body xmlns="http://www.w3.org/1999/xhtml">
            <p>FORMULA: H4N</p>
          </body>
        </notes>
      </species>
      <species id="M_nicrns_c" name="Nicotinate D-ribonucleoside" compartment="c" hasOnlySubstanceUnits="false" boundaryCondition="false" constant="false">
        <notes>
          <body xmlns="http://www.w3.org/1999/xhtml">
            <p>FORMULA: C11H13NO6</p>
          </body>
        </notes>
      </species>
      <species id="M_nicrnt_c" name="Nicotinate D-ribonucleotide" compartment="c" hasOnlySubstanceUnits="false" boundaryCondition="false" constant="false">
        <notes>
          <body xmlns="http://www.w3.org/1999/xhtml">
            <p>FORMULA: C11H12NO9P</p>
          </body>
        </notes>
      </species>
      <species id="M_no_c" name="Nitric oxide" compartment="c" hasOnlySubstanceUnits="false" boundaryCondition="false" constant="false">
        <notes>
          <body xmlns="http://www.w3.org/1999/xhtml">
            <p>FORMULA: NO</p>
          </body>
        </notes>
      </species>
      <species id="M_no_e" name="Nitric oxide" compartment="e" hasOnlySubstanceUnits="false" boundaryCondition="false" constant="false">
        <notes>
          <body xmlns="http://www.w3.org/1999/xhtml">
            <p>FORMULA: NO</p>
          </body>
        </notes>
      </species>
      <species id="M_nrpphr_c" name="Norepinephrine" compartment="c" hasOnlySubstanceUnits="false" boundaryCondition="false" constant="false">
        <notes>
          <body xmlns="http://www.w3.org/1999/xhtml">
            <p>FORMULA: C8H12NO3</p>
          </body>
        </notes>
      </species>
      <species id="M_nrpphr_e" name="Norepinephrine" compartment="e" hasOnlySubstanceUnits="false" boundaryCondition="false" constant="false">
        <notes>
          <body xmlns="http://www.w3.org/1999/xhtml">
            <p>FORMULA: C8H12NO3</p>
          </body>
        </notes>
      </species>
      <species id="M_nrpphrsf_c" name="Sulfate derivative of norepinephrine" compartment="c" hasOnlySubstanceUnits="false" boundaryCondition="false" constant="false">
        <notes>
          <body xmlns="http://www.w3.org/1999/xhtml">
            <p>FORMULA: C8H11NO6S</p>
          </body>
        </notes>
      </species>
      <species id="M_nrpphrsf_e" name="Sulfate derivative of norepinephrine" compartment="e" hasOnlySubstanceUnits="false" boundaryCondition="false" constant="false">
        <notes>
          <body xmlns="http://www.w3.org/1999/xhtml">
            <p>FORMULA: C8H11NO6S</p>
          </body>
        </notes>
      </species>
      <species id="M_nrvnc_c" name="nervonic acid" compartment="c" hasOnlySubstanceUnits="false" boundaryCondition="false" constant="false">
        <notes>
          <body xmlns="http://www.w3.org/1999/xhtml">
            <p>FORMULA: C24H45O2</p>
          </body>
        </notes>
      </species>
      <species id="M_nrvnc_e" name="nervonic acid" compartment="e" hasOnlySubstanceUnits="false" boundaryCondition="false" constant="false">
        <notes>
          <body xmlns="http://www.w3.org/1999/xhtml">
            <p>FORMULA: C24H45O2</p>
          </body>
        </notes>
      </species>
      <species id="M_nrvnccoa_c" name="nervonyl coenzyme A" compartment="c" hasOnlySubstanceUnits="false" boundaryCondition="false" constant="false">
        <notes>
          <body xmlns="http://www.w3.org/1999/xhtml">
            <p>FORMULA: C45H76N7O17P3S</p>
          </body>
        </notes>
      </species>
      <species id="M_nwharg_c" name="N-(omega)-Hydroxyarginine" compartment="c" hasOnlySubstanceUnits="false" boundaryCondition="false" constant="false">
        <notes>
          <body xmlns="http://www.w3.org/1999/xhtml">
            <p>FORMULA: C6H15N4O3</p>
          </body>
        </notes>
      </species>
      <species id="M_o2_c" name="O2" compartment="c" hasOnlySubstanceUnits="false" boundaryCondition="false" constant="false">
        <notes>
          <body xmlns="http://www.w3.org/1999/xhtml">
            <p>FORMULA: O2</p>
          </body>
        </notes>
      </species>
      <species id="M_o2_m" name="O2" compartment="m" hasOnlySubstanceUnits="false" boundaryCondition="false" constant="false">
        <notes>
          <body xmlns="http://www.w3.org/1999/xhtml">
            <p>FORMULA: O2</p>
          </body>
        </notes>
      </species>
      <species id="M_o2_n" name="O2" compartment="n" hasOnlySubstanceUnits="false" boundaryCondition="false" constant="false">
        <notes>
          <body xmlns="http://www.w3.org/1999/xhtml">
            <p>FORMULA: O2</p>
          </body>
        </notes>
      </species>
      <species id="M_o2_r" name="O2" compartment="r" hasOnlySubstanceUnits="false" boundaryCondition="false" constant="false">
        <notes>
          <body xmlns="http://www.w3.org/1999/xhtml">
            <p>FORMULA: O2</p>
          </body>
        </notes>
      </species>
      <species id="M_o2_x" name="O2" compartment="x" hasOnlySubstanceUnits="false" boundaryCondition="false" constant="false">
        <notes>
          <body xmlns="http://www.w3.org/1999/xhtml">
            <p>FORMULA: O2</p>
          </body>
        </notes>
      </species>
      <species id="M_o2s_c" name="Superoxide anion" compartment="c" hasOnlySubstanceUnits="false" boundaryCondition="false" constant="false">
        <notes>
          <body xmlns="http://www.w3.org/1999/xhtml">
            <p>FORMULA: O2</p>
          </body>
        </notes>
      </species>
      <species id="M_o2s_e" name="Superoxide anion" compartment="e" hasOnlySubstanceUnits="false" boundaryCondition="false" constant="false">
        <notes>
          <body xmlns="http://www.w3.org/1999/xhtml">
            <p>FORMULA: O2</p>
          </body>
        </notes>
      </species>
      <species id="M_o2s_m" name="Superoxide anion" compartment="m" hasOnlySubstanceUnits="false" boundaryCondition="false" constant="false">
        <notes>
          <body xmlns="http://www.w3.org/1999/xhtml">
            <p>FORMULA: O2</p>
          </body>
        </notes>
      </species>
      <species id="M_o2s_n" name="Superoxide anion" compartment="n" hasOnlySubstanceUnits="false" boundaryCondition="false" constant="false">
        <notes>
          <body xmlns="http://www.w3.org/1999/xhtml">
            <p>FORMULA: O2</p>
          </body>
        </notes>
      </species>
      <species id="M_o2s_x" name="Superoxide anion" compartment="x" hasOnlySubstanceUnits="false" boundaryCondition="false" constant="false">
        <notes>
          <body xmlns="http://www.w3.org/1999/xhtml">
            <p>FORMULA: O2</p>
          </body>
        </notes>
      </species>
      <species id="M_oaa_c" name="Oxaloacetate" compartment="c" hasOnlySubstanceUnits="false" boundaryCondition="false" constant="false">
        <notes>
          <body xmlns="http://www.w3.org/1999/xhtml">
            <p>FORMULA: C4H2O5</p>
          </body>
        </notes>
      </species>
      <species id="M_oaa_m" name="Oxaloacetate" compartment="m" hasOnlySubstanceUnits="false" boundaryCondition="false" constant="false">
        <notes>
          <body xmlns="http://www.w3.org/1999/xhtml">
            <p>FORMULA: C4H2O5</p>
          </body>
        </notes>
      </species>
      <species id="M_occoa_c" name="Octanoyl-CoA (n-C8:0CoA)" compartment="c" hasOnlySubstanceUnits="false" boundaryCondition="false" constant="false">
        <notes>
          <body xmlns="http://www.w3.org/1999/xhtml">
            <p>FORMULA: C29H46N7O17P3S</p>
          </body>
        </notes>
      </species>
      <species id="M_occoa_m" name="Octanoyl-CoA (n-C8:0CoA)" compartment="m" hasOnlySubstanceUnits="false" boundaryCondition="false" constant="false">
        <notes>
          <body xmlns="http://www.w3.org/1999/xhtml">
            <p>FORMULA: C29H46N7O17P3S</p>
          </body>
        </notes>
      </species>
      <species id="M_ocdca_c" name="octadecanoate (n-C18:0)" compartment="c" hasOnlySubstanceUnits="false" boundaryCondition="false" constant="false">
        <notes>
          <body xmlns="http://www.w3.org/1999/xhtml">
            <p>FORMULA: C18H35O2</p>
          </body>
        </notes>
      </species>
      <species id="M_ocdca_e" name="octadecanoate (n-C18:0)" compartment="e" hasOnlySubstanceUnits="false" boundaryCondition="false" constant="false">
        <notes>
          <body xmlns="http://www.w3.org/1999/xhtml">
            <p>FORMULA: C18H35O2</p>
          </body>
        </notes>
      </species>
      <species id="M_ocdcea_c" name="octadecenoate (n-C18:1)" compartment="c" hasOnlySubstanceUnits="false" boundaryCondition="false" constant="false">
        <notes>
          <body xmlns="http://www.w3.org/1999/xhtml">
            <p>FORMULA: C18H33O2</p>
          </body>
        </notes>
      </species>
      <species id="M_ocdcea_e" name="octadecenoate (n-C18:1)" compartment="e" hasOnlySubstanceUnits="false" boundaryCondition="false" constant="false">
        <notes>
          <body xmlns="http://www.w3.org/1999/xhtml">
            <p>FORMULA: C18H33O2</p>
          </body>
        </notes>
      </species>
      <species id="M_octa_c" name="octanoate (n-C8:0)" compartment="c" hasOnlySubstanceUnits="false" boundaryCondition="false" constant="false">
        <notes>
          <body xmlns="http://www.w3.org/1999/xhtml">
            <p>FORMULA: C8H15O2</p>
          </body>
        </notes>
      </species>
      <species id="M_octa_e" name="octanoate (n-C8:0)" compartment="e" hasOnlySubstanceUnits="false" boundaryCondition="false" constant="false">
        <notes>
          <body xmlns="http://www.w3.org/1999/xhtml">
            <p>FORMULA: C8H15O2</p>
          </body>
        </notes>
      </species>
      <species id="M_od2coa_c" name="trans-Octadec-2-enoyl-CoA" compartment="c" hasOnlySubstanceUnits="false" boundaryCondition="false" constant="false">
        <notes>
          <body xmlns="http://www.w3.org/1999/xhtml">
            <p>FORMULA: C39H64N7O17P3S</p>
          </body>
        </notes>
      </species>
      <species id="M_od2coa_m" name="trans-Octadec-2-enoyl-CoA" compartment="m" hasOnlySubstanceUnits="false" boundaryCondition="false" constant="false">
        <notes>
          <body xmlns="http://www.w3.org/1999/xhtml">
            <p>FORMULA: C39H64N7O17P3S</p>
          </body>
        </notes>
      </species>
      <species id="M_odecoa_c" name="Octadecenoyl-CoA (n-C18:1CoA)" compartment="c" hasOnlySubstanceUnits="false" boundaryCondition="false" constant="false">
        <notes>
          <body xmlns="http://www.w3.org/1999/xhtml">
            <p>FORMULA: C39H64N7O17P3S</p>
          </body>
        </notes>
      </species>
      <species id="M_odecoa_m" name="Octadecenoyl-CoA (n-C18:1CoA)" compartment="m" hasOnlySubstanceUnits="false" boundaryCondition="false" constant="false">
        <notes>
          <body xmlns="http://www.w3.org/1999/xhtml">
            <p>FORMULA: C39H64N7O17P3S</p>
          </body>
        </notes>
      </species>
      <species id="M_odecrn_c" name="octadecenoyl carnitine" compartment="c" hasOnlySubstanceUnits="false" boundaryCondition="false" constant="false">
        <notes>
          <body xmlns="http://www.w3.org/1999/xhtml">
            <p>FORMULA: C25H47NO4</p>
          </body>
        </notes>
      </species>
      <species id="M_odecrn_m" name="octadecenoyl carnitine" compartment="m" hasOnlySubstanceUnits="false" boundaryCondition="false" constant="false">
        <notes>
          <body xmlns="http://www.w3.org/1999/xhtml">
            <p>FORMULA: C25H47NO4</p>
          </body>
        </notes>
      </species>
      <species id="M_oh1_c" name="hydroxide ion" compartment="c" hasOnlySubstanceUnits="false" boundaryCondition="false" constant="false">
        <notes>
          <body xmlns="http://www.w3.org/1999/xhtml">
            <p>FORMULA: HO</p>
          </body>
        </notes>
      </species>
      <species id="M_oh1_e" name="hydroxide ion" compartment="e" hasOnlySubstanceUnits="false" boundaryCondition="false" constant="false">
        <notes>
          <body xmlns="http://www.w3.org/1999/xhtml">
            <p>FORMULA: HO</p>
          </body>
        </notes>
      </species>
      <species id="M_orn_c" name="Ornithine" compartment="c" hasOnlySubstanceUnits="false" boundaryCondition="false" constant="false">
        <notes>
          <body xmlns="http://www.w3.org/1999/xhtml">
            <p>FORMULA: C5H13N2O2</p>
          </body>
        </notes>
      </species>
      <species id="M_orn_e" name="Ornithine" compartment="e" hasOnlySubstanceUnits="false" boundaryCondition="false" constant="false">
        <notes>
          <body xmlns="http://www.w3.org/1999/xhtml">
            <p>FORMULA: C5H13N2O2</p>
          </body>
        </notes>
      </species>
      <species id="M_orn_m" name="Ornithine" compartment="m" hasOnlySubstanceUnits="false" boundaryCondition="false" constant="false">
        <notes>
          <body xmlns="http://www.w3.org/1999/xhtml">
            <p>FORMULA: C5H13N2O2</p>
          </body>
        </notes>
      </species>
      <species id="M_orot5p_c" name="Orotidine 5&apos;-phosphate" compartment="c" hasOnlySubstanceUnits="false" boundaryCondition="false" constant="false">
        <notes>
          <body xmlns="http://www.w3.org/1999/xhtml">
            <p>FORMULA: C10H10N2O11P</p>
          </body>
        </notes>
      </species>
      <species id="M_orot_c" name="Orotate" compartment="c" hasOnlySubstanceUnits="false" boundaryCondition="false" constant="false">
        <notes>
          <body xmlns="http://www.w3.org/1999/xhtml">
            <p>FORMULA: C5H3N2O4</p>
          </body>
        </notes>
      </species>
      <species id="M_oxa_c" name="Oxalate" compartment="c" hasOnlySubstanceUnits="false" boundaryCondition="false" constant="false">
        <notes>
          <body xmlns="http://www.w3.org/1999/xhtml">
            <p>FORMULA: C2O4</p>
          </body>
        </notes>
      </species>
      <species id="M_oxa_e" name="Oxalate" compartment="e" hasOnlySubstanceUnits="false" boundaryCondition="false" constant="false">
        <notes>
          <body xmlns="http://www.w3.org/1999/xhtml">
            <p>FORMULA: C2O4</p>
          </body>
        </notes>
      </species>
      <species id="M_pa_DASH_hs_c" name="phosphatidic acid (homo sapiens)" compartment="c" hasOnlySubstanceUnits="false" boundaryCondition="false" constant="false">
        <notes>
          <body xmlns="http://www.w3.org/1999/xhtml">
            <p>FORMULA: C3H5O4PFULLRCO2FULLR2CO2</p>
          </body>
        </notes>
      </species>
      <species id="M_pa_DASH_hs_n" name="phosphatidic acid (homo sapiens)" compartment="n" hasOnlySubstanceUnits="false" boundaryCondition="false" constant="false">
        <notes>
          <body xmlns="http://www.w3.org/1999/xhtml">
            <p>FORMULA: C3H5O4PFULLRCO2FULLR2CO2</p>
          </body>
        </notes>
      </species>
      <species id="M_pac_c" name="Phenylacetic acid" compartment="c" hasOnlySubstanceUnits="false" boundaryCondition="false" constant="false">
        <notes>
          <body xmlns="http://www.w3.org/1999/xhtml">
            <p>FORMULA: C8H7O2</p>
          </body>
        </notes>
      </species>
      <species id="M_pacald_c" name="Phenylacetaldehyde" compartment="c" hasOnlySubstanceUnits="false" boundaryCondition="false" constant="false">
        <notes>
          <body xmlns="http://www.w3.org/1999/xhtml">
            <p>FORMULA: C8H8O</p>
          </body>
        </notes>
      </species>
      <species id="M_pail345p_DASH_hs_c" name="phosphatidylinositol-3,4,5-trisphosphate (Homo sapiens)" compartment="c" hasOnlySubstanceUnits="false" boundaryCondition="false" constant="false">
        <notes>
          <body xmlns="http://www.w3.org/1999/xhtml">
            <p>FORMULA: C9H13O18P4FULLRCO2FULLR2CO2</p>
          </body>
        </notes>
      </species>
      <species id="M_pail345p_DASH_hs_n" name="phosphatidylinositol-3,4,5-trisphosphate (Homo sapiens)" compartment="n" hasOnlySubstanceUnits="false" boundaryCondition="false" constant="false">
        <notes>
          <body xmlns="http://www.w3.org/1999/xhtml">
            <p>FORMULA: C9H13O18P4FULLRCO2FULLR2CO2</p>
          </body>
        </notes>
      </species>
      <species id="M_pail34p_DASH_hs_c" name="phosphatidylinositol-3,4-bisphosphate (Homo sapiens)" compartment="c" hasOnlySubstanceUnits="false" boundaryCondition="false" constant="false">
        <notes>
          <body xmlns="http://www.w3.org/1999/xhtml">
            <p>FORMULA: C9H14O15P3FULLRCO2FULLR2CO2</p>
          </body>
        </notes>
      </species>
      <species id="M_pail35p_DASH_hs_c" name="phosphatidylinositol-3,5-bisphosphate (Homo sapiens)" compartment="c" hasOnlySubstanceUnits="false" boundaryCondition="false" constant="false">
        <notes>
          <body xmlns="http://www.w3.org/1999/xhtml">
            <p>FORMULA: C9H14O15P3FULLRCO2FULLR2CO2</p>
          </body>
        </notes>
      </species>
      <species id="M_pail3p_DASH_hs_c" name="1-Phosphatidyl-1D-myo-inositol 3-phosphate (Homo sapiens)" compartment="c" hasOnlySubstanceUnits="false" boundaryCondition="false" constant="false">
        <notes>
          <body xmlns="http://www.w3.org/1999/xhtml">
            <p>FORMULA: C9H15O12P2FULLRCO2FULLR2CO2</p>
          </body>
        </notes>
      </species>
      <species id="M_pail45p_DASH_hs_c" name="phosphatidylinositol 4,5-bisphosphate (Homo sapiens)" compartment="c" hasOnlySubstanceUnits="false" boundaryCondition="false" constant="false">
        <notes>
          <body xmlns="http://www.w3.org/1999/xhtml">
            <p>FORMULA: C9H14O15P3FULLRCO2FULLR2CO2</p>
          </body>
        </notes>
      </species>
      <species id="M_pail45p_DASH_hs_n" name="phosphatidylinositol 4,5-bisphosphate (Homo sapiens)" compartment="n" hasOnlySubstanceUnits="false" boundaryCondition="false" constant="false">
        <notes>
          <body xmlns="http://www.w3.org/1999/xhtml">
            <p>FORMULA: C9H14O15P3FULLRCO2FULLR2CO2</p>
          </body>
        </notes>
      </species>
      <species id="M_pail4p_DASH_hs_c" name="1-Phosphatidyl-1D-myo-inositol 4-phosphate (Homo sapiens)" compartment="c" hasOnlySubstanceUnits="false" boundaryCondition="false" constant="false">
        <notes>
          <body xmlns="http://www.w3.org/1999/xhtml">
            <p>FORMULA: C9H15O12P2FULLRCO2FULLR2CO2</p>
          </body>
        </notes>
      </species>
      <species id="M_pail4p_DASH_hs_n" name="1-Phosphatidyl-1D-myo-inositol 4-phosphate (Homo sapiens)" compartment="n" hasOnlySubstanceUnits="false" boundaryCondition="false" constant="false">
        <notes>
          <body xmlns="http://www.w3.org/1999/xhtml">
            <p>FORMULA: C9H15O12P2FULLRCO2FULLR2CO2</p>
          </body>
        </notes>
      </species>
      <species id="M_pail5p_DASH_hs_c" name="1-Phosphatidyl-1D-myo-inositol 5-phosphate (Homo sapiens)" compartment="c" hasOnlySubstanceUnits="false" boundaryCondition="false" constant="false">
        <notes>
          <body xmlns="http://www.w3.org/1999/xhtml">
            <p>FORMULA: C9H15O12P2FULLRCO2FULLR2CO2</p>
          </body>
        </notes>
      </species>
      <species id="M_pail_DASH_hs_c" name="phosphatidylinositol (homo sapiens)" compartment="c" hasOnlySubstanceUnits="false" boundaryCondition="false" constant="false">
        <notes>
          <body xmlns="http://www.w3.org/1999/xhtml">
            <p>FORMULA: C9H16O9PFULLRCO2FULLR2CO2</p>
          </body>
        </notes>
      </species>
      <species id="M_pail_DASH_hs_n" name="phosphatidylinositol (homo sapiens)" compartment="n" hasOnlySubstanceUnits="false" boundaryCondition="false" constant="false">
        <notes>
          <body xmlns="http://www.w3.org/1999/xhtml">
            <p>FORMULA: C9H16O9PFULLRCO2FULLR2CO2</p>
          </body>
        </notes>
      </species>
      <species id="M_pap_c" name="Adenosine 3&apos;,5&apos;-bisphosphate" compartment="c" hasOnlySubstanceUnits="false" boundaryCondition="false" constant="false">
        <notes>
          <body xmlns="http://www.w3.org/1999/xhtml">
            <p>FORMULA: C10H11N5O10P2</p>
          </body>
        </notes>
      </species>
      <species id="M_paps_c" name="3&apos;-Phosphoadenylyl sulfate" compartment="c" hasOnlySubstanceUnits="false" boundaryCondition="false" constant="false">
        <notes>
          <body xmlns="http://www.w3.org/1999/xhtml">
            <p>FORMULA: C10H11N5O13P2S</p>
          </body>
        </notes>
      </species>
      <species id="M_pchol_DASH_hs_c" name="Phosphatidylcholine (homo sapiens)" compartment="c" hasOnlySubstanceUnits="false" boundaryCondition="false" constant="false">
        <notes>
          <body xmlns="http://www.w3.org/1999/xhtml">
            <p>FORMULA: C8H18NO4PFULLRCO2FULLR2CO2</p>
          </body>
        </notes>
      </species>
      <species id="M_pchol_DASH_hs_e" name="Phosphatidylcholine (homo sapiens)" compartment="e" hasOnlySubstanceUnits="false" boundaryCondition="false" constant="false">
        <notes>
          <body xmlns="http://www.w3.org/1999/xhtml">
            <p>FORMULA: C8H18NO4PFULLRCO2FULLR2CO2</p>
          </body>
        </notes>
      </species>
      <species id="M_pchol_DASH_hs_m" name="Phosphatidylcholine (homo sapiens)" compartment="m" hasOnlySubstanceUnits="false" boundaryCondition="false" constant="false">
        <notes>
          <body xmlns="http://www.w3.org/1999/xhtml">
            <p>FORMULA: C8H18NO4PFULLRCO2FULLR2CO2</p>
          </body>
        </notes>
      </species>
      <species id="M_pcreat_c" name="Phosphocreatine" compartment="c" hasOnlySubstanceUnits="false" boundaryCondition="false" constant="false">
        <notes>
          <body xmlns="http://www.w3.org/1999/xhtml">
            <p>FORMULA: C4H9N3O5P</p>
          </body>
        </notes>
      </species>
      <species id="M_pcreat_m" name="Phosphocreatine" compartment="m" hasOnlySubstanceUnits="false" boundaryCondition="false" constant="false">
        <notes>
          <body xmlns="http://www.w3.org/1999/xhtml">
            <p>FORMULA: C4H9N3O5P</p>
          </body>
        </notes>
      </species>
      <species id="M_pdx5p_c" name="Pyridoxine 5&apos;-phosphate" compartment="c" hasOnlySubstanceUnits="false" boundaryCondition="false" constant="false">
        <notes>
          <body xmlns="http://www.w3.org/1999/xhtml">
            <p>FORMULA: C8H10NO6P</p>
          </body>
        </notes>
      </species>
      <species id="M_pe_DASH_hs_c" name="phosphatidylethanolamine (homo sapiens)" compartment="c" hasOnlySubstanceUnits="false" boundaryCondition="false" constant="false">
        <notes>
          <body xmlns="http://www.w3.org/1999/xhtml">
            <p>FORMULA: C5H12NO4PFULLRCO2FULLR2CO2</p>
          </body>
        </notes>
      </species>
      <species id="M_pe_DASH_hs_e" name="phosphatidylethanolamine (homo sapiens)" compartment="e" hasOnlySubstanceUnits="false" boundaryCondition="false" constant="false">
        <notes>
          <body xmlns="http://www.w3.org/1999/xhtml">
            <p>FORMULA: C5H12NO4PFULLRCO2FULLR2CO2</p>
          </body>
        </notes>
      </species>
      <species id="M_pe_DASH_hs_m" name="phosphatidylethanolamine (homo sapiens)" compartment="m" hasOnlySubstanceUnits="false" boundaryCondition="false" constant="false">
        <notes>
          <body xmlns="http://www.w3.org/1999/xhtml">
            <p>FORMULA: C5H12NO4PFULLRCO2FULLR2CO2</p>
          </body>
        </notes>
      </species>
      <species id="M_peamn_c" name="Phenethylamine" compartment="c" hasOnlySubstanceUnits="false" boundaryCondition="false" constant="false">
        <notes>
          <body xmlns="http://www.w3.org/1999/xhtml">
            <p>FORMULA: C8H12N</p>
          </body>
        </notes>
      </species>
      <species id="M_pep_c" name="Phosphoenolpyruvate" compartment="c" hasOnlySubstanceUnits="false" boundaryCondition="false" constant="false">
        <notes>
          <body xmlns="http://www.w3.org/1999/xhtml">
            <p>FORMULA: C3H2O6P</p>
          </body>
        </notes>
      </species>
      <species id="M_phaccoa_c" name="Phenylacetyl-CoA" compartment="c" hasOnlySubstanceUnits="false" boundaryCondition="false" constant="false">
        <notes>
          <body xmlns="http://www.w3.org/1999/xhtml">
            <p>FORMULA: C29H38N7O17P3S</p>
          </body>
        </notes>
      </species>
      <species id="M_phe_DASH_DASH_DASH_L_c" name="L-Phenylalanine" compartment="c" hasOnlySubstanceUnits="false" boundaryCondition="false" constant="false">
        <notes>
          <body xmlns="http://www.w3.org/1999/xhtml">
            <p>FORMULA: C9H11NO2</p>
          </body>
        </notes>
      </species>
      <species id="M_phe_DASH_DASH_DASH_L_e" name="L-Phenylalanine" compartment="e" hasOnlySubstanceUnits="false" boundaryCondition="false" constant="false">
        <notes>
          <body xmlns="http://www.w3.org/1999/xhtml">
            <p>FORMULA: C9H11NO2</p>
          </body>
        </notes>
      </species>
      <species id="M_pheacgln_c" name="alpha-N-Phenylacetyl-L-glutamine" compartment="c" hasOnlySubstanceUnits="false" boundaryCondition="false" constant="false">
        <notes>
          <body xmlns="http://www.w3.org/1999/xhtml">
            <p>FORMULA: C13H16N2O4</p>
          </body>
        </notes>
      </species>
      <species id="M_pheacgln_e" name="alpha-N-Phenylacetyl-L-glutamine" compartment="e" hasOnlySubstanceUnits="false" boundaryCondition="false" constant="false">
        <notes>
          <body xmlns="http://www.w3.org/1999/xhtml">
            <p>FORMULA: C13H16N2O4</p>
          </body>
        </notes>
      </species>
      <species id="M_pi_c" name="Phosphate" compartment="c" hasOnlySubstanceUnits="false" boundaryCondition="false" constant="false">
        <notes>
          <body xmlns="http://www.w3.org/1999/xhtml">
            <p>FORMULA: HO4P</p>
          </body>
        </notes>
      </species>
      <species id="M_pi_e" name="Phosphate" compartment="e" hasOnlySubstanceUnits="false" boundaryCondition="false" constant="false">
        <notes>
          <body xmlns="http://www.w3.org/1999/xhtml">
            <p>FORMULA: HO4P</p>
          </body>
        </notes>
      </species>
      <species id="M_pi_m" name="Phosphate" compartment="m" hasOnlySubstanceUnits="false" boundaryCondition="false" constant="false">
        <notes>
          <body xmlns="http://www.w3.org/1999/xhtml">
            <p>FORMULA: HO4P</p>
          </body>
        </notes>
      </species>
      <species id="M_pi_n" name="Phosphate" compartment="n" hasOnlySubstanceUnits="false" boundaryCondition="false" constant="false">
        <notes>
          <body xmlns="http://www.w3.org/1999/xhtml">
            <p>FORMULA: HO4P</p>
          </body>
        </notes>
      </species>
      <species id="M_pi_r" name="Phosphate" compartment="r" hasOnlySubstanceUnits="false" boundaryCondition="false" constant="false">
        <notes>
          <body xmlns="http://www.w3.org/1999/xhtml">
            <p>FORMULA: HO4P</p>
          </body>
        </notes>
      </species>
      <species id="M_pi_x" name="Phosphate" compartment="x" hasOnlySubstanceUnits="false" boundaryCondition="false" constant="false">
        <notes>
          <body xmlns="http://www.w3.org/1999/xhtml">
            <p>FORMULA: HO4P</p>
          </body>
        </notes>
      </species>
      <species id="M_pmtcoa_c" name="Palmitoyl-CoA (n-C16:0CoA)" compartment="c" hasOnlySubstanceUnits="false" boundaryCondition="false" constant="false">
        <notes>
          <body xmlns="http://www.w3.org/1999/xhtml">
            <p>FORMULA: C37H62N7O17P3S</p>
          </body>
        </notes>
      </species>
      <species id="M_pmtcoa_m" name="Palmitoyl-CoA (n-C16:0CoA)" compartment="m" hasOnlySubstanceUnits="false" boundaryCondition="false" constant="false">
        <notes>
          <body xmlns="http://www.w3.org/1999/xhtml">
            <p>FORMULA: C37H62N7O17P3S</p>
          </body>
        </notes>
      </species>
      <species id="M_pmtcoa_x" name="Palmitoyl-CoA (n-C16:0CoA)" compartment="x" hasOnlySubstanceUnits="false" boundaryCondition="false" constant="false">
        <notes>
          <body xmlns="http://www.w3.org/1999/xhtml">
            <p>FORMULA: C37H62N7O17P3S</p>
          </body>
        </notes>
      </species>
      <species id="M_pmtcrn_c" name="L-Palmitoylcarnitine" compartment="c" hasOnlySubstanceUnits="false" boundaryCondition="false" constant="false">
        <notes>
          <body xmlns="http://www.w3.org/1999/xhtml">
            <p>FORMULA: C23H45NO4</p>
          </body>
        </notes>
      </species>
      <species id="M_pmtcrn_m" name="L-Palmitoylcarnitine" compartment="m" hasOnlySubstanceUnits="false" boundaryCondition="false" constant="false">
        <notes>
          <body xmlns="http://www.w3.org/1999/xhtml">
            <p>FORMULA: C23H45NO4</p>
          </body>
        </notes>
      </species>
      <species id="M_ppcoa_m" name="Propanoyl-CoA" compartment="m" hasOnlySubstanceUnits="false" boundaryCondition="false" constant="false">
        <notes>
          <body xmlns="http://www.w3.org/1999/xhtml">
            <p>FORMULA: C24H36N7O17P3S</p>
          </body>
        </notes>
      </species>
      <species id="M_ppi_c" name="Diphosphate" compartment="c" hasOnlySubstanceUnits="false" boundaryCondition="false" constant="false">
        <notes>
          <body xmlns="http://www.w3.org/1999/xhtml">
            <p>FORMULA: HO7P2</p>
          </body>
        </notes>
      </species>
      <species id="M_ppi_m" name="Diphosphate" compartment="m" hasOnlySubstanceUnits="false" boundaryCondition="false" constant="false">
        <notes>
          <body xmlns="http://www.w3.org/1999/xhtml">
            <p>FORMULA: HO7P2</p>
          </body>
        </notes>
      </species>
      <species id="M_ppi_n" name="Diphosphate" compartment="n" hasOnlySubstanceUnits="false" boundaryCondition="false" constant="false">
        <notes>
          <body xmlns="http://www.w3.org/1999/xhtml">
            <p>FORMULA: HO7P2</p>
          </body>
        </notes>
      </species>
      <species id="M_ppi_r" name="Diphosphate" compartment="r" hasOnlySubstanceUnits="false" boundaryCondition="false" constant="false">
        <notes>
          <body xmlns="http://www.w3.org/1999/xhtml">
            <p>FORMULA: HO7P2</p>
          </body>
        </notes>
      </species>
      <species id="M_ppi_x" name="Diphosphate" compartment="x" hasOnlySubstanceUnits="false" boundaryCondition="false" constant="false">
        <notes>
          <body xmlns="http://www.w3.org/1999/xhtml">
            <p>FORMULA: HO7P2</p>
          </body>
        </notes>
      </species>
      <species id="M_pram_c" name="5-Phospho-beta-D-ribosylamine" compartment="c" hasOnlySubstanceUnits="false" boundaryCondition="false" constant="false">
        <notes>
          <body xmlns="http://www.w3.org/1999/xhtml">
            <p>FORMULA: C5H11NO7P</p>
          </body>
        </notes>
      </species>
      <species id="M_prist_c" name="pristanic acid" compartment="c" hasOnlySubstanceUnits="false" boundaryCondition="false" constant="false">
        <notes>
          <body xmlns="http://www.w3.org/1999/xhtml">
            <p>FORMULA: C19H37O2</p>
          </body>
        </notes>
      </species>
      <species id="M_prist_x" name="pristanic acid" compartment="x" hasOnlySubstanceUnits="false" boundaryCondition="false" constant="false">
        <notes>
          <body xmlns="http://www.w3.org/1999/xhtml">
            <p>FORMULA: C19H37O2</p>
          </body>
        </notes>
      </species>
      <species id="M_pristcoa_c" name="pristanoyl coa" compartment="c" hasOnlySubstanceUnits="false" boundaryCondition="false" constant="false">
        <notes>
          <body xmlns="http://www.w3.org/1999/xhtml">
            <p>FORMULA: C40H68N7O17P3S</p>
          </body>
        </notes>
      </species>
      <species id="M_pristcoa_x" name="pristanoyl coa" compartment="x" hasOnlySubstanceUnits="false" boundaryCondition="false" constant="false">
        <notes>
          <body xmlns="http://www.w3.org/1999/xhtml">
            <p>FORMULA: C40H68N7O17P3S</p>
          </body>
        </notes>
      </species>
      <species id="M_pro_DASH_DASH_DASH_L_c" name="L-Proline" compartment="c" hasOnlySubstanceUnits="false" boundaryCondition="false" constant="false">
        <notes>
          <body xmlns="http://www.w3.org/1999/xhtml">
            <p>FORMULA: C5H9NO2</p>
          </body>
        </notes>
      </species>
      <species id="M_pro_DASH_DASH_DASH_L_e" name="L-Proline" compartment="e" hasOnlySubstanceUnits="false" boundaryCondition="false" constant="false">
        <notes>
          <body xmlns="http://www.w3.org/1999/xhtml">
            <p>FORMULA: C5H9NO2</p>
          </body>
        </notes>
      </species>
      <species id="M_pro_DASH_DASH_DASH_L_m" name="L-Proline" compartment="m" hasOnlySubstanceUnits="false" boundaryCondition="false" constant="false">
        <notes>
          <body xmlns="http://www.w3.org/1999/xhtml">
            <p>FORMULA: C5H9NO2</p>
          </body>
        </notes>
      </species>
      <species id="M_prostgd2_c" name="Prostaglandin D2" compartment="c" hasOnlySubstanceUnits="false" boundaryCondition="false" constant="false">
        <notes>
          <body xmlns="http://www.w3.org/1999/xhtml">
            <p>FORMULA: C20H31O5</p>
          </body>
        </notes>
      </species>
      <species id="M_prostgd2_e" name="Prostaglandin D2" compartment="e" hasOnlySubstanceUnits="false" boundaryCondition="false" constant="false">
        <notes>
          <body xmlns="http://www.w3.org/1999/xhtml">
            <p>FORMULA: C20H31O5</p>
          </body>
        </notes>
      </species>
      <species id="M_prostge2_c" name="Prostaglandin E2" compartment="c" hasOnlySubstanceUnits="false" boundaryCondition="false" constant="false">
        <notes>
          <body xmlns="http://www.w3.org/1999/xhtml">
            <p>FORMULA: C20H31O5</p>
          </body>
        </notes>
      </species>
      <species id="M_prostge2_e" name="Prostaglandin E2" compartment="e" hasOnlySubstanceUnits="false" boundaryCondition="false" constant="false">
        <notes>
          <body xmlns="http://www.w3.org/1999/xhtml">
            <p>FORMULA: C20H31O5</p>
          </body>
        </notes>
      </species>
      <species id="M_prostgf2_c" name="Prostaglandin F2alpha" compartment="c" hasOnlySubstanceUnits="false" boundaryCondition="false" constant="false">
        <notes>
          <body xmlns="http://www.w3.org/1999/xhtml">
            <p>FORMULA: C20H33O5</p>
          </body>
        </notes>
      </species>
      <species id="M_prostgf2_e" name="Prostaglandin F2alpha" compartment="e" hasOnlySubstanceUnits="false" boundaryCondition="false" constant="false">
        <notes>
          <body xmlns="http://www.w3.org/1999/xhtml">
            <p>FORMULA: C20H33O5</p>
          </body>
        </notes>
      </species>
      <species id="M_prostgh2_c" name="Prostaglandin H2" compartment="c" hasOnlySubstanceUnits="false" boundaryCondition="false" constant="false">
        <notes>
          <body xmlns="http://www.w3.org/1999/xhtml">
            <p>FORMULA: C20H31O5</p>
          </body>
        </notes>
      </species>
      <species id="M_prpp_c" name="5-Phospho-alpha-D-ribose 1-diphosphate" compartment="c" hasOnlySubstanceUnits="false" boundaryCondition="false" constant="false">
        <notes>
          <body xmlns="http://www.w3.org/1999/xhtml">
            <p>FORMULA: C5H8O14P3</p>
          </body>
        </notes>
      </species>
      <species id="M_ps_DASH_hs_c" name="phosphatidylserine (homo sapiens)" compartment="c" hasOnlySubstanceUnits="false" boundaryCondition="false" constant="false">
        <notes>
          <body xmlns="http://www.w3.org/1999/xhtml">
            <p>FORMULA: C6H11NO6PFULLRCO2FULLR2CO2</p>
          </body>
        </notes>
      </species>
      <species id="M_ps_DASH_hs_e" name="phosphatidylserine (homo sapiens)" compartment="e" hasOnlySubstanceUnits="false" boundaryCondition="false" constant="false">
        <notes>
          <body xmlns="http://www.w3.org/1999/xhtml">
            <p>FORMULA: C6H11NO6PFULLRCO2FULLR2CO2</p>
          </body>
        </notes>
      </species>
      <species id="M_ps_DASH_hs_m" name="phosphatidylserine (homo sapiens)" compartment="m" hasOnlySubstanceUnits="false" boundaryCondition="false" constant="false">
        <notes>
          <body xmlns="http://www.w3.org/1999/xhtml">
            <p>FORMULA: C6H11NO6PFULLRCO2FULLR2CO2</p>
          </body>
        </notes>
      </species>
      <species id="M_pser_DASH_DASH_DASH_L_c" name="O-Phospho-L-serine" compartment="c" hasOnlySubstanceUnits="false" boundaryCondition="false" constant="false">
        <notes>
          <body xmlns="http://www.w3.org/1999/xhtml">
            <p>FORMULA: C3H6NO6P</p>
          </body>
        </notes>
      </species>
      <species id="M_ptdca_c" name="pentadecanoate" compartment="c" hasOnlySubstanceUnits="false" boundaryCondition="false" constant="false">
        <notes>
          <body xmlns="http://www.w3.org/1999/xhtml">
            <p>FORMULA: C15H29O2</p>
          </body>
        </notes>
      </species>
      <species id="M_ptdca_e" name="pentadecanoate" compartment="e" hasOnlySubstanceUnits="false" boundaryCondition="false" constant="false">
        <notes>
          <body xmlns="http://www.w3.org/1999/xhtml">
            <p>FORMULA: C15H29O2</p>
          </body>
        </notes>
      </species>
      <species id="M_ptdcacoa_c" name="pentadecanoyl Coenzyme A" compartment="c" hasOnlySubstanceUnits="false" boundaryCondition="false" constant="false">
        <notes>
          <body xmlns="http://www.w3.org/1999/xhtml">
            <p>FORMULA: C36H60N7O17P3S</p>
          </body>
        </notes>
      </species>
      <species id="M_ptdcacoa_m" name="pentadecanoyl Coenzyme A" compartment="m" hasOnlySubstanceUnits="false" boundaryCondition="false" constant="false">
        <notes>
          <body xmlns="http://www.w3.org/1999/xhtml">
            <p>FORMULA: C36H60N7O17P3S</p>
          </body>
        </notes>
      </species>
      <species id="M_ptdcacrn_c" name="pendtadenoyl carnitine" compartment="c" hasOnlySubstanceUnits="false" boundaryCondition="false" constant="false">
        <notes>
          <body xmlns="http://www.w3.org/1999/xhtml">
            <p>FORMULA: C22H43NO4</p>
          </body>
        </notes>
      </species>
      <species id="M_ptdcacrn_m" name="pendtadenoyl carnitine" compartment="m" hasOnlySubstanceUnits="false" boundaryCondition="false" constant="false">
        <notes>
          <body xmlns="http://www.w3.org/1999/xhtml">
            <p>FORMULA: C22H43NO4</p>
          </body>
        </notes>
      </species>
      <species id="M_ptrc_c" name="Putrescine" compartment="c" hasOnlySubstanceUnits="false" boundaryCondition="false" constant="false">
        <notes>
          <body xmlns="http://www.w3.org/1999/xhtml">
            <p>FORMULA: C4H14N2</p>
          </body>
        </notes>
      </species>
      <species id="M_pyam5p_c" name="Pyridoxamine 5&apos;-phosphate" compartment="c" hasOnlySubstanceUnits="false" boundaryCondition="false" constant="false">
        <notes>
          <body xmlns="http://www.w3.org/1999/xhtml">
            <p>FORMULA: C8H12N2O5P</p>
          </body>
        </notes>
      </species>
      <species id="M_pydam_c" name="Pyridoxamine" compartment="c" hasOnlySubstanceUnits="false" boundaryCondition="false" constant="false">
        <notes>
          <body xmlns="http://www.w3.org/1999/xhtml">
            <p>FORMULA: C8H13N2O2</p>
          </body>
        </notes>
      </species>
      <species id="M_pydx5p_c" name="Pyridoxal 5&apos;-phosphate" compartment="c" hasOnlySubstanceUnits="false" boundaryCondition="false" constant="false">
        <notes>
          <body xmlns="http://www.w3.org/1999/xhtml">
            <p>FORMULA: C8H8NO6P</p>
          </body>
        </notes>
      </species>
      <species id="M_pydx_c" name="Pyridoxal" compartment="c" hasOnlySubstanceUnits="false" boundaryCondition="false" constant="false">
        <notes>
          <body xmlns="http://www.w3.org/1999/xhtml">
            <p>FORMULA: C8H9NO3</p>
          </body>
        </notes>
      </species>
      <species id="M_pydxn_c" name="Pyridoxine" compartment="c" hasOnlySubstanceUnits="false" boundaryCondition="false" constant="false">
        <notes>
          <body xmlns="http://www.w3.org/1999/xhtml">
            <p>FORMULA: C8H11NO3</p>
          </body>
        </notes>
      </species>
      <species id="M_pyr_c" name="Pyruvate" compartment="c" hasOnlySubstanceUnits="false" boundaryCondition="false" constant="false">
        <notes>
          <body xmlns="http://www.w3.org/1999/xhtml">
            <p>FORMULA: C3H3O3</p>
          </body>
        </notes>
      </species>
      <species id="M_pyr_e" name="Pyruvate" compartment="e" hasOnlySubstanceUnits="false" boundaryCondition="false" constant="false">
        <notes>
          <body xmlns="http://www.w3.org/1999/xhtml">
            <p>FORMULA: C3H3O3</p>
          </body>
        </notes>
      </species>
      <species id="M_pyr_m" name="Pyruvate" compartment="m" hasOnlySubstanceUnits="false" boundaryCondition="false" constant="false">
        <notes>
          <body xmlns="http://www.w3.org/1999/xhtml">
            <p>FORMULA: C3H3O3</p>
          </body>
        </notes>
      </species>
      <species id="M_pyr_x" name="Pyruvate" compartment="x" hasOnlySubstanceUnits="false" boundaryCondition="false" constant="false">
        <notes>
          <body xmlns="http://www.w3.org/1999/xhtml">
            <p>FORMULA: C3H3O3</p>
          </body>
        </notes>
      </species>
      <species id="M_q10_m" name="Ubiquinone-10" compartment="m" hasOnlySubstanceUnits="false" boundaryCondition="false" constant="false">
        <notes>
          <body xmlns="http://www.w3.org/1999/xhtml">
            <p>FORMULA: C59H90O4</p>
          </body>
        </notes>
      </species>
      <species id="M_q10h2_m" name="Ubiquinol-10" compartment="m" hasOnlySubstanceUnits="false" boundaryCondition="false" constant="false">
        <notes>
          <body xmlns="http://www.w3.org/1999/xhtml">
            <p>FORMULA: C59H92O4</p>
          </body>
        </notes>
      </species>
      <species id="M_r1p_c" name="alpha-D-Ribose 1-phosphate" compartment="c" hasOnlySubstanceUnits="false" boundaryCondition="false" constant="false">
        <notes>
          <body xmlns="http://www.w3.org/1999/xhtml">
            <p>FORMULA: C5H9O8P</p>
          </body>
        </notes>
      </species>
      <species id="M_r5p_c" name="alpha-D-Ribose 5-phosphate" compartment="c" hasOnlySubstanceUnits="false" boundaryCondition="false" constant="false">
        <notes>
          <body xmlns="http://www.w3.org/1999/xhtml">
            <p>FORMULA: C5H9O8P</p>
          </body>
        </notes>
      </species>
      <species id="M_retinal_DASH_DASH_DASH_11_DASH_DASH_DASH_cis_c" name="cis-11-retinal" compartment="c" hasOnlySubstanceUnits="false" boundaryCondition="false" constant="false">
        <notes>
          <body xmlns="http://www.w3.org/1999/xhtml">
            <p>FORMULA: C20H28O</p>
          </body>
        </notes>
      </species>
      <species id="M_retinal_DASH_DASH_DASH_cis_DASH_DASH_DASH_9_c" name="cis-9-retinal" compartment="c" hasOnlySubstanceUnits="false" boundaryCondition="false" constant="false">
        <notes>
          <body xmlns="http://www.w3.org/1999/xhtml">
            <p>FORMULA: C20H28O</p>
          </body>
        </notes>
      </species>
      <species id="M_retinal_c" name="Retinal" compartment="c" hasOnlySubstanceUnits="false" boundaryCondition="false" constant="false">
        <notes>
          <body xmlns="http://www.w3.org/1999/xhtml">
            <p>FORMULA: C20H28O</p>
          </body>
        </notes>
      </species>
      <species id="M_retinol_DASH_DASH_DASH_9_DASH_DASH_DASH_cis_c" name="9-cis-retinol" compartment="c" hasOnlySubstanceUnits="false" boundaryCondition="false" constant="false">
        <notes>
          <body xmlns="http://www.w3.org/1999/xhtml">
            <p>FORMULA: C20H30O</p>
          </body>
        </notes>
      </species>
      <species id="M_retinol_DASH_DASH_DASH_cis_DASH_DASH_DASH_11_c" name="cis-11-retinol" compartment="c" hasOnlySubstanceUnits="false" boundaryCondition="false" constant="false">
        <notes>
          <body xmlns="http://www.w3.org/1999/xhtml">
            <p>FORMULA: C20H30O</p>
          </body>
        </notes>
      </species>
      <species id="M_retinol_c" name="Retinol" compartment="c" hasOnlySubstanceUnits="false" boundaryCondition="false" constant="false">
        <notes>
          <body xmlns="http://www.w3.org/1999/xhtml">
            <p>FORMULA: C20H30O</p>
          </body>
        </notes>
      </species>
      <species id="M_retn_c" name="Retinoate" compartment="c" hasOnlySubstanceUnits="false" boundaryCondition="false" constant="false">
        <notes>
          <body xmlns="http://www.w3.org/1999/xhtml">
            <p>FORMULA: C20H27O2</p>
          </body>
        </notes>
      </species>
      <species id="M_retn_e" name="Retinoate" compartment="e" hasOnlySubstanceUnits="false" boundaryCondition="false" constant="false">
        <notes>
          <body xmlns="http://www.w3.org/1999/xhtml">
            <p>FORMULA: C20H27O2</p>
          </body>
        </notes>
      </species>
      <species id="M_ribflv_c" name="Riboflavin" compartment="c" hasOnlySubstanceUnits="false" boundaryCondition="false" constant="false">
        <notes>
          <body xmlns="http://www.w3.org/1999/xhtml">
            <p>FORMULA: C17H20N4O6</p>
          </body>
        </notes>
      </species>
      <species id="M_ru5p_DASH_DASH_DASH_D_c" name="D-Ribulose 5-phosphate" compartment="c" hasOnlySubstanceUnits="false" boundaryCondition="false" constant="false">
        <notes>
          <body xmlns="http://www.w3.org/1999/xhtml">
            <p>FORMULA: C5H9O8P</p>
          </body>
        </notes>
      </species>
      <species id="M_s7p_c" name="Sedoheptulose 7-phosphate" compartment="c" hasOnlySubstanceUnits="false" boundaryCondition="false" constant="false">
        <notes>
          <body xmlns="http://www.w3.org/1999/xhtml">
            <p>FORMULA: C7H13O10P</p>
          </body>
        </notes>
      </species>
      <species id="M_sarcs_m" name="Sarcosine" compartment="m" hasOnlySubstanceUnits="false" boundaryCondition="false" constant="false">
        <notes>
          <body xmlns="http://www.w3.org/1999/xhtml">
            <p>FORMULA: C3H7NO2</p>
          </body>
        </notes>
      </species>
      <species id="M_sbt_DASH_DASH_DASH_D_c" name="D-Sorbitol" compartment="c" hasOnlySubstanceUnits="false" boundaryCondition="false" constant="false">
        <notes>
          <body xmlns="http://www.w3.org/1999/xhtml">
            <p>FORMULA: C6H14O6</p>
          </body>
        </notes>
      </species>
      <species id="M_ser_DASH_DASH_DASH_L_c" name="L-Serine" compartment="c" hasOnlySubstanceUnits="false" boundaryCondition="false" constant="false">
        <notes>
          <body xmlns="http://www.w3.org/1999/xhtml">
            <p>FORMULA: C3H7NO3</p>
          </body>
        </notes>
      </species>
      <species id="M_ser_DASH_DASH_DASH_L_e" name="L-Serine" compartment="e" hasOnlySubstanceUnits="false" boundaryCondition="false" constant="false">
        <notes>
          <body xmlns="http://www.w3.org/1999/xhtml">
            <p>FORMULA: C3H7NO3</p>
          </body>
        </notes>
      </species>
      <species id="M_sl_DASH_DASH_DASH_L_c" name="L-sulfolactate" compartment="c" hasOnlySubstanceUnits="false" boundaryCondition="false" constant="false">
        <notes>
          <body xmlns="http://www.w3.org/1999/xhtml">
            <p>FORMULA: C3H4O6S</p>
          </body>
        </notes>
      </species>
      <species id="M_sl_DASH_DASH_DASH_L_e" name="L-sulfolactate" compartment="e" hasOnlySubstanceUnits="false" boundaryCondition="false" constant="false">
        <notes>
          <body xmlns="http://www.w3.org/1999/xhtml">
            <p>FORMULA: C3H4O6S</p>
          </body>
        </notes>
      </species>
      <species id="M_so3_c" name="Sulfite" compartment="c" hasOnlySubstanceUnits="false" boundaryCondition="false" constant="false">
        <notes>
          <body xmlns="http://www.w3.org/1999/xhtml">
            <p>FORMULA: O3S</p>
          </body>
        </notes>
      </species>
      <species id="M_so3_m" name="Sulfite" compartment="m" hasOnlySubstanceUnits="false" boundaryCondition="false" constant="false">
        <notes>
          <body xmlns="http://www.w3.org/1999/xhtml">
            <p>FORMULA: O3S</p>
          </body>
        </notes>
      </species>
      <species id="M_so4_c" name="Sulfate" compartment="c" hasOnlySubstanceUnits="false" boundaryCondition="false" constant="false">
        <notes>
          <body xmlns="http://www.w3.org/1999/xhtml">
            <p>FORMULA: O4S</p>
          </body>
        </notes>
      </species>
      <species id="M_so4_e" name="Sulfate" compartment="e" hasOnlySubstanceUnits="false" boundaryCondition="false" constant="false">
        <notes>
          <body xmlns="http://www.w3.org/1999/xhtml">
            <p>FORMULA: O4S</p>
          </body>
        </notes>
      </species>
      <species id="M_spc_DASH_hs_c" name="sphingosylphosphorylcholine (homo sapiens)" compartment="c" hasOnlySubstanceUnits="false" boundaryCondition="false" constant="false">
        <notes>
          <body xmlns="http://www.w3.org/1999/xhtml">
            <p>FORMULA: C23H50N2O5P</p>
          </body>
        </notes>
      </species>
      <species id="M_spc_DASH_hs_e" name="sphingosylphosphorylcholine (homo sapiens)" compartment="e" hasOnlySubstanceUnits="false" boundaryCondition="false" constant="false">
        <notes>
          <body xmlns="http://www.w3.org/1999/xhtml">
            <p>FORMULA: C23H50N2O5P</p>
          </body>
        </notes>
      </species>
      <species id="M_sphgn_c" name="Sphinganine" compartment="c" hasOnlySubstanceUnits="false" boundaryCondition="false" constant="false">
        <notes>
          <body xmlns="http://www.w3.org/1999/xhtml">
            <p>FORMULA: C18H40NO2</p>
          </body>
        </notes>
      </species>
      <species id="M_sphmyln_DASH_hs_c" name="sphingomyelin (homo sapiens)" compartment="c" hasOnlySubstanceUnits="false" boundaryCondition="false" constant="false">
        <notes>
          <body xmlns="http://www.w3.org/1999/xhtml">
            <p>FORMULA: C23H48N2O5PFULLRCO</p>
          </body>
        </notes>
      </species>
      <species id="M_spmd_c" name="Spermidine" compartment="c" hasOnlySubstanceUnits="false" boundaryCondition="false" constant="false">
        <notes>
          <body xmlns="http://www.w3.org/1999/xhtml">
            <p>FORMULA: C7H22N3</p>
          </body>
        </notes>
      </species>
      <species id="M_sql_r" name="Squalene" compartment="r" hasOnlySubstanceUnits="false" boundaryCondition="false" constant="false">
        <notes>
          <body xmlns="http://www.w3.org/1999/xhtml">
            <p>FORMULA: C30H50</p>
          </body>
        </notes>
      </species>
      <species id="M_stcoa_c" name="Stearoyl-CoA (n-C18:0CoA)" compartment="c" hasOnlySubstanceUnits="false" boundaryCondition="false" constant="false">
        <notes>
          <body xmlns="http://www.w3.org/1999/xhtml">
            <p>FORMULA: C39H66N7O17P3S</p>
          </body>
        </notes>
      </species>
      <species id="M_stcoa_m" name="Stearoyl-CoA (n-C18:0CoA)" compartment="m" hasOnlySubstanceUnits="false" boundaryCondition="false" constant="false">
        <notes>
          <body xmlns="http://www.w3.org/1999/xhtml">
            <p>FORMULA: C39H66N7O17P3S</p>
          </body>
        </notes>
      </species>
      <species id="M_stcrn_c" name="stearoylcarnitine" compartment="c" hasOnlySubstanceUnits="false" boundaryCondition="false" constant="false">
        <notes>
          <body xmlns="http://www.w3.org/1999/xhtml">
            <p>FORMULA: C25H49NO4</p>
          </body>
        </notes>
      </species>
      <species id="M_stcrn_m" name="stearoylcarnitine" compartment="m" hasOnlySubstanceUnits="false" boundaryCondition="false" constant="false">
        <notes>
          <body xmlns="http://www.w3.org/1999/xhtml">
            <p>FORMULA: C25H49NO4</p>
          </body>
        </notes>
      </species>
      <species id="M_strch1_e" name="starch, structure 1 (1,6-{7[1,4-Glc], 4[1,4-Glc]})" compartment="e" hasOnlySubstanceUnits="false" boundaryCondition="false" constant="false">
        <notes>
          <body xmlns="http://www.w3.org/1999/xhtml">
            <p>FORMULA: C66H112O56</p>
          </body>
        </notes>
      </species>
      <species id="M_strch2_e" name="starch, structure 2 (1,6-{2[1,4-Glc], [1,4-Glc]})" compartment="e" hasOnlySubstanceUnits="false" boundaryCondition="false" constant="false">
        <notes>
          <body xmlns="http://www.w3.org/1999/xhtml">
            <p>FORMULA: C18H32O16</p>
          </body>
        </notes>
      </species>
      <species id="M_strdnc_c" name="stearidonic acid C18:4, n-3" compartment="c" hasOnlySubstanceUnits="false" boundaryCondition="false" constant="false">
        <notes>
          <body xmlns="http://www.w3.org/1999/xhtml">
            <p>FORMULA: C18H27O2</p>
          </body>
        </notes>
      </species>
      <species id="M_strdnc_e" name="stearidonic acid C18:4, n-3" compartment="e" hasOnlySubstanceUnits="false" boundaryCondition="false" constant="false">
        <notes>
          <body xmlns="http://www.w3.org/1999/xhtml">
            <p>FORMULA: C18H27O2</p>
          </body>
        </notes>
      </species>
      <species id="M_strdnccoa_c" name="stearidonyl coenzyme A" compartment="c" hasOnlySubstanceUnits="false" boundaryCondition="false" constant="false">
        <notes>
          <body xmlns="http://www.w3.org/1999/xhtml">
            <p>FORMULA: C39H58N7O17P3S</p>
          </body>
        </notes>
      </species>
      <species id="M_strdnccoa_m" name="stearidonyl coenzyme A" compartment="m" hasOnlySubstanceUnits="false" boundaryCondition="false" constant="false">
        <notes>
          <body xmlns="http://www.w3.org/1999/xhtml">
            <p>FORMULA: C39H58N7O17P3S</p>
          </body>
        </notes>
      </species>
      <species id="M_strdnccrn_c" name="stearidonyl carnitine" compartment="c" hasOnlySubstanceUnits="false" boundaryCondition="false" constant="false">
        <notes>
          <body xmlns="http://www.w3.org/1999/xhtml">
            <p>FORMULA: C25H41NO4</p>
          </body>
        </notes>
      </species>
      <species id="M_strdnccrn_m" name="stearidonyl carnitine" compartment="m" hasOnlySubstanceUnits="false" boundaryCondition="false" constant="false">
        <notes>
          <body xmlns="http://www.w3.org/1999/xhtml">
            <p>FORMULA: C25H41NO4</p>
          </body>
        </notes>
      </species>
      <species id="M_succ_m" name="Succinate" compartment="m" hasOnlySubstanceUnits="false" boundaryCondition="false" constant="false">
        <notes>
          <body xmlns="http://www.w3.org/1999/xhtml">
            <p>FORMULA: C4H4O4</p>
          </body>
        </notes>
      </species>
      <species id="M_succoa_m" name="Succinyl-CoA" compartment="m" hasOnlySubstanceUnits="false" boundaryCondition="false" constant="false">
        <notes>
          <body xmlns="http://www.w3.org/1999/xhtml">
            <p>FORMULA: C25H35N7O19P3S</p>
          </body>
        </notes>
      </species>
      <species id="M_sucsal_m" name="Succinic semialdehyde" compartment="m" hasOnlySubstanceUnits="false" boundaryCondition="false" constant="false">
        <notes>
          <body xmlns="http://www.w3.org/1999/xhtml">
            <p>FORMULA: C4H5O3</p>
          </body>
        </notes>
      </species>
      <species id="M_tag_DASH_hs_c" name="triacylglycerol (homo sapiens)" compartment="c" hasOnlySubstanceUnits="false" boundaryCondition="false" constant="false">
        <notes>
          <body xmlns="http://www.w3.org/1999/xhtml">
            <p>FORMULA: C3H5FULLRCO2FULLR2CO2FULLR3CO2</p>
          </body>
        </notes>
      </species>
      <species id="M_taur_c" name="Taurine" compartment="c" hasOnlySubstanceUnits="false" boundaryCondition="false" constant="false">
        <notes>
          <body xmlns="http://www.w3.org/1999/xhtml">
            <p>FORMULA: C2H7NO3S</p>
          </body>
        </notes>
      </species>
      <species id="M_taur_e" name="Taurine" compartment="e" hasOnlySubstanceUnits="false" boundaryCondition="false" constant="false">
        <notes>
          <body xmlns="http://www.w3.org/1999/xhtml">
            <p>FORMULA: C2H7NO3S</p>
          </body>
        </notes>
      </species>
      <species id="M_tchola_c" name="taurocholic acid" compartment="c" hasOnlySubstanceUnits="false" boundaryCondition="false" constant="false">
        <notes>
          <body xmlns="http://www.w3.org/1999/xhtml">
            <p>FORMULA: C26H45NO7S</p>
          </body>
        </notes>
      </species>
      <species id="M_tchola_e" name="taurocholic acid" compartment="e" hasOnlySubstanceUnits="false" boundaryCondition="false" constant="false">
        <notes>
          <body xmlns="http://www.w3.org/1999/xhtml">
            <p>FORMULA: C26H45NO7S</p>
          </body>
        </notes>
      </species>
      <species id="M_tdcoa_c" name="Tetradecanoyl-CoA (n-C14:0CoA)" compartment="c" hasOnlySubstanceUnits="false" boundaryCondition="false" constant="false">
        <notes>
          <body xmlns="http://www.w3.org/1999/xhtml">
            <p>FORMULA: C35H58N7O17P3S</p>
          </body>
        </notes>
      </species>
      <species id="M_tdcoa_m" name="Tetradecanoyl-CoA (n-C14:0CoA)" compartment="m" hasOnlySubstanceUnits="false" boundaryCondition="false" constant="false">
        <notes>
          <body xmlns="http://www.w3.org/1999/xhtml">
            <p>FORMULA: C35H58N7O17P3S</p>
          </body>
        </notes>
      </species>
      <species id="M_tethex3_c" name="tetracosahexaenoic acid, n-3" compartment="c" hasOnlySubstanceUnits="false" boundaryCondition="false" constant="false">
        <notes>
          <body xmlns="http://www.w3.org/1999/xhtml">
            <p>FORMULA: C24H35O2</p>
          </body>
        </notes>
      </species>
      <species id="M_tethex3_e" name="tetracosahexaenoic acid, n-3" compartment="e" hasOnlySubstanceUnits="false" boundaryCondition="false" constant="false">
        <notes>
          <body xmlns="http://www.w3.org/1999/xhtml">
            <p>FORMULA: C24H35O2</p>
          </body>
        </notes>
      </species>
      <species id="M_tethex3coa_c" name="tetracosahexaenoyl coenzyme A" compartment="c" hasOnlySubstanceUnits="false" boundaryCondition="false" constant="false">
        <notes>
          <body xmlns="http://www.w3.org/1999/xhtml">
            <p>FORMULA: C45H66N7O17P3S</p>
          </body>
        </notes>
      </species>
      <species id="M_tetpent3_c" name="tetracosapentaenoic acid, n-3" compartment="c" hasOnlySubstanceUnits="false" boundaryCondition="false" constant="false">
        <notes>
          <body xmlns="http://www.w3.org/1999/xhtml">
            <p>FORMULA: C24H37O2</p>
          </body>
        </notes>
      </species>
      <species id="M_tetpent3_e" name="tetracosapentaenoic acid, n-3" compartment="e" hasOnlySubstanceUnits="false" boundaryCondition="false" constant="false">
        <notes>
          <body xmlns="http://www.w3.org/1999/xhtml">
            <p>FORMULA: C24H37O2</p>
          </body>
        </notes>
      </species>
      <species id="M_tetpent3coa_c" name="tetracosapentaenoyl coenzyme A, n-3" compartment="c" hasOnlySubstanceUnits="false" boundaryCondition="false" constant="false">
        <notes>
          <body xmlns="http://www.w3.org/1999/xhtml">
            <p>FORMULA: C45H68N7O17P3S</p>
          </body>
        </notes>
      </species>
      <species id="M_tetpent6_c" name="tetracosapentaenoic acid, n-6" compartment="c" hasOnlySubstanceUnits="false" boundaryCondition="false" constant="false">
        <notes>
          <body xmlns="http://www.w3.org/1999/xhtml">
            <p>FORMULA: C24H37O2</p>
          </body>
        </notes>
      </species>
      <species id="M_tetpent6_e" name="tetracosapentaenoic acid, n-6" compartment="e" hasOnlySubstanceUnits="false" boundaryCondition="false" constant="false">
        <notes>
          <body xmlns="http://www.w3.org/1999/xhtml">
            <p>FORMULA: C24H37O2</p>
          </body>
        </notes>
      </species>
      <species id="M_tetpent6coa_c" name="tetracosapentaenoyl coenzyme A, n-6" compartment="c" hasOnlySubstanceUnits="false" boundaryCondition="false" constant="false">
        <notes>
          <body xmlns="http://www.w3.org/1999/xhtml">
            <p>FORMULA: C45H68N7O17P3S</p>
          </body>
        </notes>
      </species>
      <species id="M_tettet6_c" name="tetracosatetraenoic acid n-6" compartment="c" hasOnlySubstanceUnits="false" boundaryCondition="false" constant="false">
        <notes>
          <body xmlns="http://www.w3.org/1999/xhtml">
            <p>FORMULA: C24H39O2</p>
          </body>
        </notes>
      </species>
      <species id="M_tettet6_e" name="tetracosatetraenoic acid n-6" compartment="e" hasOnlySubstanceUnits="false" boundaryCondition="false" constant="false">
        <notes>
          <body xmlns="http://www.w3.org/1999/xhtml">
            <p>FORMULA: C24H39O2</p>
          </body>
        </notes>
      </species>
      <species id="M_tettet6coa_c" name="tetracosatetraenoyl coenzyme A" compartment="c" hasOnlySubstanceUnits="false" boundaryCondition="false" constant="false">
        <notes>
          <body xmlns="http://www.w3.org/1999/xhtml">
            <p>FORMULA: C45H70N7O17P3S</p>
          </body>
        </notes>
      </species>
      <species id="M_thbpt4acam_c" name="Tetrahydrobiopterin-4a-carbinolamine" compartment="c" hasOnlySubstanceUnits="false" boundaryCondition="false" constant="false">
        <notes>
          <body xmlns="http://www.w3.org/1999/xhtml">
            <p>FORMULA: C9H15N5O4</p>
          </body>
        </notes>
      </species>
      <species id="M_thbpt_c" name="Tetrahydrobiopterin" compartment="c" hasOnlySubstanceUnits="false" boundaryCondition="false" constant="false">
        <notes>
          <body xmlns="http://www.w3.org/1999/xhtml">
            <p>FORMULA: C9H15N5O3</p>
          </body>
        </notes>
      </species>
      <species id="M_thf_c" name="5,6,7,8-Tetrahydrofolate" compartment="c" hasOnlySubstanceUnits="false" boundaryCondition="false" constant="false">
        <notes>
          <body xmlns="http://www.w3.org/1999/xhtml">
            <p>FORMULA: C19H21N7O6</p>
          </body>
        </notes>
      </species>
      <species id="M_thf_e" name="5,6,7,8-Tetrahydrofolate" compartment="e" hasOnlySubstanceUnits="false" boundaryCondition="false" constant="false">
        <notes>
          <body xmlns="http://www.w3.org/1999/xhtml">
            <p>FORMULA: C19H21N7O6</p>
          </body>
        </notes>
      </species>
      <species id="M_thf_m" name="5,6,7,8-Tetrahydrofolate" compartment="m" hasOnlySubstanceUnits="false" boundaryCondition="false" constant="false">
        <notes>
          <body xmlns="http://www.w3.org/1999/xhtml">
            <p>FORMULA: C19H21N7O6</p>
          </body>
        </notes>
      </species>
      <species id="M_thr_DASH_DASH_DASH_L_c" name="L-Threonine" compartment="c" hasOnlySubstanceUnits="false" boundaryCondition="false" constant="false">
        <notes>
          <body xmlns="http://www.w3.org/1999/xhtml">
            <p>FORMULA: C4H9NO3</p>
          </body>
        </notes>
      </species>
      <species id="M_thr_DASH_DASH_DASH_L_e" name="L-Threonine" compartment="e" hasOnlySubstanceUnits="false" boundaryCondition="false" constant="false">
        <notes>
          <body xmlns="http://www.w3.org/1999/xhtml">
            <p>FORMULA: C4H9NO3</p>
          </body>
        </notes>
      </species>
      <species id="M_thyox_DASH_DASH_DASH_L_c" name="L-Thyroxine" compartment="c" hasOnlySubstanceUnits="false" boundaryCondition="false" constant="false">
        <notes>
          <body xmlns="http://www.w3.org/1999/xhtml">
            <p>FORMULA: C15H11I4NO4</p>
          </body>
        </notes>
      </species>
      <species id="M_thyox_DASH_DASH_DASH_L_e" name="L-Thyroxine" compartment="e" hasOnlySubstanceUnits="false" boundaryCondition="false" constant="false">
        <notes>
          <body xmlns="http://www.w3.org/1999/xhtml">
            <p>FORMULA: C15H11I4NO4</p>
          </body>
        </notes>
      </species>
      <species id="M_tmndnc_c" name="timnodonic acid C20:5, n-3" compartment="c" hasOnlySubstanceUnits="false" boundaryCondition="false" constant="false">
        <notes>
          <body xmlns="http://www.w3.org/1999/xhtml">
            <p>FORMULA: C20H29O2</p>
          </body>
        </notes>
      </species>
      <species id="M_tmndnc_e" name="timnodonic acid C20:5, n-3" compartment="e" hasOnlySubstanceUnits="false" boundaryCondition="false" constant="false">
        <notes>
          <body xmlns="http://www.w3.org/1999/xhtml">
            <p>FORMULA: C20H29O2</p>
          </body>
        </notes>
      </species>
      <species id="M_tmndnccoa_c" name="timnodonyl coenzyme A" compartment="c" hasOnlySubstanceUnits="false" boundaryCondition="false" constant="false">
        <notes>
          <body xmlns="http://www.w3.org/1999/xhtml">
            <p>FORMULA: C41H60N7O17P3S</p>
          </body>
        </notes>
      </species>
      <species id="M_tmndnccoa_m" name="timnodonyl coenzyme A" compartment="m" hasOnlySubstanceUnits="false" boundaryCondition="false" constant="false">
        <notes>
          <body xmlns="http://www.w3.org/1999/xhtml">
            <p>FORMULA: C41H60N7O17P3S</p>
          </body>
        </notes>
      </species>
      <species id="M_tmndnccrn_c" name="Timnodonyl carnitine" compartment="c" hasOnlySubstanceUnits="false" boundaryCondition="false" constant="false">
        <notes>
          <body xmlns="http://www.w3.org/1999/xhtml">
            <p>FORMULA: C27H43NO4</p>
          </body>
        </notes>
      </species>
      <species id="M_tmndnccrn_m" name="Timnodonyl carnitine" compartment="m" hasOnlySubstanceUnits="false" boundaryCondition="false" constant="false">
        <notes>
          <body xmlns="http://www.w3.org/1999/xhtml">
            <p>FORMULA: C27H43NO4</p>
          </body>
        </notes>
      </species>
      <species id="M_trdox_c" name="Oxidized thioredoxin" compartment="c" hasOnlySubstanceUnits="false" boundaryCondition="false" constant="false">
        <notes>
          <body xmlns="http://www.w3.org/1999/xhtml">
            <p>FORMULA: X</p>
          </body>
        </notes>
      </species>
      <species id="M_trdrd_c" name="Reduced thioredoxin" compartment="c" hasOnlySubstanceUnits="false" boundaryCondition="false" constant="false">
        <notes>
          <body xmlns="http://www.w3.org/1999/xhtml">
            <p>FORMULA: XH2</p>
          </body>
        </notes>
      </species>
      <species id="M_triodthy_c" name="Triiodothyronine" compartment="c" hasOnlySubstanceUnits="false" boundaryCondition="false" constant="false">
        <notes>
          <body xmlns="http://www.w3.org/1999/xhtml">
            <p>FORMULA: C15H12I3NO4</p>
          </body>
        </notes>
      </species>
      <species id="M_triodthy_e" name="Triiodothyronine" compartment="e" hasOnlySubstanceUnits="false" boundaryCondition="false" constant="false">
        <notes>
          <body xmlns="http://www.w3.org/1999/xhtml">
            <p>FORMULA: C15H12I3NO4</p>
          </body>
        </notes>
      </species>
      <species id="M_triodthysuf_c" name="Triiodothyronine sulfate" compartment="c" hasOnlySubstanceUnits="false" boundaryCondition="false" constant="false">
        <notes>
          <body xmlns="http://www.w3.org/1999/xhtml">
            <p>FORMULA: C15H11I3NO7S</p>
          </body>
        </notes>
      </species>
      <species id="M_triodthysuf_e" name="Triiodothyronine sulfate" compartment="e" hasOnlySubstanceUnits="false" boundaryCondition="false" constant="false">
        <notes>
          <body xmlns="http://www.w3.org/1999/xhtml">
            <p>FORMULA: C15H11I3NO7S</p>
          </body>
        </notes>
      </species>
      <species id="M_ttdca_c" name="tetradecanoate (n-C14:0)" compartment="c" hasOnlySubstanceUnits="false" boundaryCondition="false" constant="false">
        <notes>
          <body xmlns="http://www.w3.org/1999/xhtml">
            <p>FORMULA: C14H27O2</p>
          </body>
        </notes>
      </species>
      <species id="M_ttdca_e" name="tetradecanoate (n-C14:0)" compartment="e" hasOnlySubstanceUnits="false" boundaryCondition="false" constant="false">
        <notes>
          <body xmlns="http://www.w3.org/1999/xhtml">
            <p>FORMULA: C14H27O2</p>
          </body>
        </notes>
      </species>
      <species id="M_ttdcrn_c" name="tetradecanoyl carnitine" compartment="c" hasOnlySubstanceUnits="false" boundaryCondition="false" constant="false">
        <notes>
          <body xmlns="http://www.w3.org/1999/xhtml">
            <p>FORMULA: C21H41NO4</p>
          </body>
        </notes>
      </species>
      <species id="M_ttdcrn_m" name="tetradecanoyl carnitine" compartment="m" hasOnlySubstanceUnits="false" boundaryCondition="false" constant="false">
        <notes>
          <body xmlns="http://www.w3.org/1999/xhtml">
            <p>FORMULA: C21H41NO4</p>
          </body>
        </notes>
      </species>
      <species id="M_tym_c" name="Tyramine" compartment="c" hasOnlySubstanceUnits="false" boundaryCondition="false" constant="false">
        <notes>
          <body xmlns="http://www.w3.org/1999/xhtml">
            <p>FORMULA: C8H12NO</p>
          </body>
        </notes>
      </species>
      <species id="M_tymsf_c" name="Tyramine O-sulfate" compartment="c" hasOnlySubstanceUnits="false" boundaryCondition="false" constant="false">
        <notes>
          <body xmlns="http://www.w3.org/1999/xhtml">
            <p>FORMULA: C8H11NO4S</p>
          </body>
        </notes>
      </species>
      <species id="M_tymsf_e" name="Tyramine O-sulfate" compartment="e" hasOnlySubstanceUnits="false" boundaryCondition="false" constant="false">
        <notes>
          <body xmlns="http://www.w3.org/1999/xhtml">
            <p>FORMULA: C8H11NO4S</p>
          </body>
        </notes>
      </species>
      <species id="M_tyr_DASH_DASH_DASH_L_c" name="L-Tyrosine" compartment="c" hasOnlySubstanceUnits="false" boundaryCondition="false" constant="false">
        <notes>
          <body xmlns="http://www.w3.org/1999/xhtml">
            <p>FORMULA: C9H11NO3</p>
          </body>
        </notes>
      </species>
      <species id="M_udp_c" name="UDP" compartment="c" hasOnlySubstanceUnits="false" boundaryCondition="false" constant="false">
        <notes>
          <body xmlns="http://www.w3.org/1999/xhtml">
            <p>FORMULA: C9H11N2O12P2</p>
          </body>
        </notes>
      </species>
      <species id="M_udp_n" name="UDP" compartment="n" hasOnlySubstanceUnits="false" boundaryCondition="false" constant="false">
        <notes>
          <body xmlns="http://www.w3.org/1999/xhtml">
            <p>FORMULA: C9H11N2O12P2</p>
          </body>
        </notes>
      </species>
      <species id="M_udp_r" name="UDP" compartment="r" hasOnlySubstanceUnits="false" boundaryCondition="false" constant="false">
        <notes>
          <body xmlns="http://www.w3.org/1999/xhtml">
            <p>FORMULA: C9H11N2O12P2</p>
          </body>
        </notes>
      </species>
      <species id="M_udpg_c" name="UDPglucose" compartment="c" hasOnlySubstanceUnits="false" boundaryCondition="false" constant="false">
        <notes>
          <body xmlns="http://www.w3.org/1999/xhtml">
            <p>FORMULA: C15H22N2O17P2</p>
          </body>
        </notes>
      </species>
      <species id="M_udpg_r" name="UDPglucose" compartment="r" hasOnlySubstanceUnits="false" boundaryCondition="false" constant="false">
        <notes>
          <body xmlns="http://www.w3.org/1999/xhtml">
            <p>FORMULA: C15H22N2O17P2</p>
          </body>
        </notes>
      </species>
      <species id="M_ump_c" name="UMP" compartment="c" hasOnlySubstanceUnits="false" boundaryCondition="false" constant="false">
        <notes>
          <body xmlns="http://www.w3.org/1999/xhtml">
            <p>FORMULA: C9H11N2O9P</p>
          </body>
        </notes>
      </species>
      <species id="M_ump_n" name="UMP" compartment="n" hasOnlySubstanceUnits="false" boundaryCondition="false" constant="false">
        <notes>
          <body xmlns="http://www.w3.org/1999/xhtml">
            <p>FORMULA: C9H11N2O9P</p>
          </body>
        </notes>
      </species>
      <species id="M_ump_r" name="UMP" compartment="r" hasOnlySubstanceUnits="false" boundaryCondition="false" constant="false">
        <notes>
          <body xmlns="http://www.w3.org/1999/xhtml">
            <p>FORMULA: C9H11N2O9P</p>
          </body>
        </notes>
      </species>
      <species id="M_ura_c" name="Uracil" compartment="c" hasOnlySubstanceUnits="false" boundaryCondition="false" constant="false">
        <notes>
          <body xmlns="http://www.w3.org/1999/xhtml">
            <p>FORMULA: C4H4N2O2</p>
          </body>
        </notes>
      </species>
      <species id="M_urea_c" name="Urea" compartment="c" hasOnlySubstanceUnits="false" boundaryCondition="false" constant="false">
        <notes>
          <body xmlns="http://www.w3.org/1999/xhtml">
            <p>FORMULA: CH4N2O</p>
          </body>
        </notes>
      </species>
      <species id="M_urea_e" name="Urea" compartment="e" hasOnlySubstanceUnits="false" boundaryCondition="false" constant="false">
        <notes>
          <body xmlns="http://www.w3.org/1999/xhtml">
            <p>FORMULA: CH4N2O</p>
          </body>
        </notes>
      </species>
      <species id="M_utp_c" name="UTP" compartment="c" hasOnlySubstanceUnits="false" boundaryCondition="false" constant="false">
        <notes>
          <body xmlns="http://www.w3.org/1999/xhtml">
            <p>FORMULA: C9H11N2O15P3</p>
          </body>
        </notes>
      </species>
      <species id="M_utp_n" name="UTP" compartment="n" hasOnlySubstanceUnits="false" boundaryCondition="false" constant="false">
        <notes>
          <body xmlns="http://www.w3.org/1999/xhtml">
            <p>FORMULA: C9H11N2O15P3</p>
          </body>
        </notes>
      </species>
      <species id="M_vacc_c" name="vaccenic acid" compartment="c" hasOnlySubstanceUnits="false" boundaryCondition="false" constant="false">
        <notes>
          <body xmlns="http://www.w3.org/1999/xhtml">
            <p>FORMULA: C18H33O2</p>
          </body>
        </notes>
      </species>
      <species id="M_vacc_e" name="vaccenic acid" compartment="e" hasOnlySubstanceUnits="false" boundaryCondition="false" constant="false">
        <notes>
          <body xmlns="http://www.w3.org/1999/xhtml">
            <p>FORMULA: C18H33O2</p>
          </body>
        </notes>
      </species>
      <species id="M_vacccoa_c" name="vaccenyl coenzyme A" compartment="c" hasOnlySubstanceUnits="false" boundaryCondition="false" constant="false">
        <notes>
          <body xmlns="http://www.w3.org/1999/xhtml">
            <p>FORMULA: C39H64N7O17P3S</p>
          </body>
        </notes>
      </species>
      <species id="M_vacccoa_m" name="vaccenyl coenzyme A" compartment="m" hasOnlySubstanceUnits="false" boundaryCondition="false" constant="false">
        <notes>
          <body xmlns="http://www.w3.org/1999/xhtml">
            <p>FORMULA: C39H64N7O17P3S</p>
          </body>
        </notes>
      </species>
      <species id="M_vacccrn_c" name="Vaccenyl carnitine" compartment="c" hasOnlySubstanceUnits="false" boundaryCondition="false" constant="false">
        <notes>
          <body xmlns="http://www.w3.org/1999/xhtml">
            <p>FORMULA: C25H47NO4</p>
          </body>
        </notes>
      </species>
      <species id="M_vacccrn_m" name="Vaccenyl carnitine" compartment="m" hasOnlySubstanceUnits="false" boundaryCondition="false" constant="false">
        <notes>
          <body xmlns="http://www.w3.org/1999/xhtml">
            <p>FORMULA: C25H47NO4</p>
          </body>
        </notes>
      </species>
      <species id="M_val_DASH_DASH_DASH_L_c" name="L-Valine" compartment="c" hasOnlySubstanceUnits="false" boundaryCondition="false" constant="false">
        <notes>
          <body xmlns="http://www.w3.org/1999/xhtml">
            <p>FORMULA: C5H11NO2</p>
          </body>
        </notes>
      </species>
      <species id="M_val_DASH_DASH_DASH_L_e" name="L-Valine" compartment="e" hasOnlySubstanceUnits="false" boundaryCondition="false" constant="false">
        <notes>
          <body xmlns="http://www.w3.org/1999/xhtml">
            <p>FORMULA: C5H11NO2</p>
          </body>
        </notes>
      </species>
      <species id="M_xmp_c" name="Xanthosine 5&apos;-phosphate" compartment="c" hasOnlySubstanceUnits="false" boundaryCondition="false" constant="false">
        <notes>
          <body xmlns="http://www.w3.org/1999/xhtml">
            <p>FORMULA: C10H11N4O9P</p>
          </body>
        </notes>
      </species>
      <species id="M_xol24oh_r" name="24-Hydroxycholesterol" compartment="r" hasOnlySubstanceUnits="false" boundaryCondition="false" constant="false">
        <notes>
          <body xmlns="http://www.w3.org/1999/xhtml">
            <p>FORMULA: C27H46O2</p>
          </body>
        </notes>
      </species>
      <species id="M_xol25oh_r" name="25-Hydroxycholesterol" compartment="r" hasOnlySubstanceUnits="false" boundaryCondition="false" constant="false">
        <notes>
          <body xmlns="http://www.w3.org/1999/xhtml">
            <p>FORMULA: C27H46O2</p>
          </body>
        </notes>
      </species>
      <species id="M_xoltri24_c" name="7-alpha,24(S)-Dihydroxycholesterol" compartment="c" hasOnlySubstanceUnits="false" boundaryCondition="false" constant="false">
        <notes>
          <body xmlns="http://www.w3.org/1999/xhtml">
            <p>FORMULA: C27H46O3</p>
          </body>
        </notes>
      </species>
      <species id="M_xoltri24_e" name="7-alpha,24(S)-Dihydroxycholesterol" compartment="e" hasOnlySubstanceUnits="false" boundaryCondition="false" constant="false">
        <notes>
          <body xmlns="http://www.w3.org/1999/xhtml">
            <p>FORMULA: C27H46O3</p>
          </body>
        </notes>
      </species>
      <species id="M_xoltri24_r" name="7-alpha,24(S)-Dihydroxycholesterol" compartment="r" hasOnlySubstanceUnits="false" boundaryCondition="false" constant="false">
        <notes>
          <body xmlns="http://www.w3.org/1999/xhtml">
            <p>FORMULA: C27H46O3</p>
          </body>
        </notes>
      </species>
      <species id="M_xoltri25_c" name="7-alpha,25-Dihydroxycholesterol" compartment="c" hasOnlySubstanceUnits="false" boundaryCondition="false" constant="false">
        <notes>
          <body xmlns="http://www.w3.org/1999/xhtml">
            <p>FORMULA: C27H46O3</p>
          </body>
        </notes>
      </species>
      <species id="M_xoltri25_e" name="7-alpha,25-Dihydroxycholesterol" compartment="e" hasOnlySubstanceUnits="false" boundaryCondition="false" constant="false">
        <notes>
          <body xmlns="http://www.w3.org/1999/xhtml">
            <p>FORMULA: C27H46O3</p>
          </body>
        </notes>
      </species>
      <species id="M_xoltri25_r" name="7-alpha,25-Dihydroxycholesterol" compartment="r" hasOnlySubstanceUnits="false" boundaryCondition="false" constant="false">
        <notes>
          <body xmlns="http://www.w3.org/1999/xhtml">
            <p>FORMULA: C27H46O3</p>
          </body>
        </notes>
      </species>
      <species id="M_xu1p_DASH_DASH_DASH_D_c" name="D-Xylulose 1-phosphate" compartment="c" hasOnlySubstanceUnits="false" boundaryCondition="false" constant="false">
        <notes>
          <body xmlns="http://www.w3.org/1999/xhtml">
            <p>FORMULA: C5H9O8P</p>
          </body>
        </notes>
      </species>
      <species id="M_xu5p_DASH_DASH_DASH_D_c" name="D-Xylulose 5-phosphate" compartment="c" hasOnlySubstanceUnits="false" boundaryCondition="false" constant="false">
        <notes>
          <body xmlns="http://www.w3.org/1999/xhtml">
            <p>FORMULA: C5H9O8P</p>
          </body>
        </notes>
      </species>
      <species id="M_xylt_c" name="Xylitol" compartment="c" hasOnlySubstanceUnits="false" boundaryCondition="false" constant="false">
        <notes>
          <body xmlns="http://www.w3.org/1999/xhtml">
            <p>FORMULA: C5H12O5</p>
          </body>
        </notes>
      </species>
      <species id="M_xylu_DASH_DASH_DASH_D_c" name="D-Xylulose" compartment="c" hasOnlySubstanceUnits="false" boundaryCondition="false" constant="false">
        <notes>
          <body xmlns="http://www.w3.org/1999/xhtml">
            <p>FORMULA: C5H10O5</p>
          </body>
        </notes>
      </species>
      <species id="M_xylu_DASH_DASH_DASH_L_c" name="L-Xylulose" compartment="c" hasOnlySubstanceUnits="false" boundaryCondition="false" constant="false">
        <notes>
          <body xmlns="http://www.w3.org/1999/xhtml">
            <p>FORMULA: C5H10O5</p>
          </body>
        </notes>
      </species>
      <species id="M_zym_DASH_int2_r" name="zymosterol intermediate 2" compartment="r" hasOnlySubstanceUnits="false" boundaryCondition="false" constant="false">
        <notes>
          <body xmlns="http://www.w3.org/1999/xhtml">
            <p>FORMULA: C27H42O</p>
          </body>
        </notes>
      </species>
      <species id="M_zymst_r" name="zymosterol" compartment="r" hasOnlySubstanceUnits="false" boundaryCondition="false" constant="false">
        <notes>
          <body xmlns="http://www.w3.org/1999/xhtml">
            <p>FORMULA: C27H44O</p>
          </body>
        </notes>
      </species>
      <species id="M_zymstnl_r" name="Zymostenol" compartment="r" hasOnlySubstanceUnits="false" boundaryCondition="false" constant="false">
        <notes>
          <body xmlns="http://www.w3.org/1999/xhtml">
            <p>FORMULA: C27H46O</p>
          </body>
        </notes>
      </species>
    </listOfSpecies>
    <listOfReactions>
      <reaction id="R_10FTHFtm" name=" 10-Formyltetrahydrofolate mitochondrial transport via diffusion" reversible="true">
        <notes>
          <body xmlns="http://www.w3.org/1999/xhtml">
            <p>GENE_ASSOCIATION: </p>
            <p>SUBSYSTEM: Transport, Mitochondrial</p>
          </body>
        </notes>
        <listOfReactants>
          <speciesReference species="M_10fthf_c" stoichiometry="1"/>
        </listOfReactants>
        <listOfProducts>
          <speciesReference species="M_10fthf_m" stoichiometry="1"/>
        </listOfProducts>
        <kineticLaw>
          <math xmlns="http://www.w3.org/1998/Math/MathML">
            <ci> FLUX_VALUE </ci>
          </math>
          <listOfParameters>
            <parameter id="LOWER_BOUND" value="-1000" units="mmol_per_gDW_per_hr" constant="false"/>
            <parameter id="UPPER_BOUND" value="1000" units="mmol_per_gDW_per_hr" constant="false"/>
            <parameter id="FLUX_VALUE" value="0" units="mmol_per_gDW_per_hr" constant="false"/>
            <parameter id="OBJECTIVE_COEFFICIENT" value="0" units="mmol_per_gDW_per_hr" constant="false"/>
          </listOfParameters>
        </kineticLaw>
      </reaction>
      <reaction id="R_13DAMPPOX" name=" 1,3-Diaminopropane:oxygen oxidoreductase (deaminating)" reversible="false">
        <notes>
          <body xmlns="http://www.w3.org/1999/xhtml">
            <p>GENE_ASSOCIATION: (8639.1) or (26.1) or (314.2) or (314.1)</p>
            <p>SUBSYSTEM: beta-Alanine metabolism</p>
          </body>
        </notes>
        <listOfReactants>
          <speciesReference species="M_13dampp_c" stoichiometry="1"/>
          <speciesReference species="M_h2o_c" stoichiometry="1"/>
          <speciesReference species="M_o2_c" stoichiometry="1"/>
        </listOfReactants>
        <listOfProducts>
          <speciesReference species="M_bamppald_c" stoichiometry="1"/>
          <speciesReference species="M_h2o2_c" stoichiometry="1"/>
          <speciesReference species="M_nh4_c" stoichiometry="1"/>
        </listOfProducts>
        <kineticLaw>
          <math xmlns="http://www.w3.org/1998/Math/MathML">
            <ci> FLUX_VALUE </ci>
          </math>
          <listOfParameters>
            <parameter id="LOWER_BOUND" value="0" units="mmol_per_gDW_per_hr" constant="false"/>
            <parameter id="UPPER_BOUND" value="1000" units="mmol_per_gDW_per_hr" constant="false"/>
            <parameter id="FLUX_VALUE" value="0" units="mmol_per_gDW_per_hr" constant="false"/>
            <parameter id="OBJECTIVE_COEFFICIENT" value="0" units="mmol_per_gDW_per_hr" constant="false"/>
          </listOfParameters>
        </kineticLaw>
      </reaction>
      <reaction id="R_2HBO" name=" 2-Hydroxybutyrate:NAD+ oxidoreductase" reversible="true">
        <notes>
          <body xmlns="http://www.w3.org/1999/xhtml">
            <p>GENE_ASSOCIATION: (92483.1) or (3948.2) or (55293.1) or (3945.1 and 3939.1) or (3939.1) or (160287.1) or (3945.1) or (3948.1)</p>
            <p>SUBSYSTEM: Propanoate Metabolism</p>
          </body>
        </notes>
        <listOfReactants>
          <speciesReference species="M_2hb_c" stoichiometry="1"/>
          <speciesReference species="M_nad_c" stoichiometry="1"/>
        </listOfReactants>
        <listOfProducts>
          <speciesReference species="M_2obut_c" stoichiometry="1"/>
          <speciesReference species="M_h_c" stoichiometry="1"/>
          <speciesReference species="M_nadh_c" stoichiometry="1"/>
        </listOfProducts>
        <kineticLaw>
          <math xmlns="http://www.w3.org/1998/Math/MathML">
            <ci> FLUX_VALUE </ci>
          </math>
          <listOfParameters>
            <parameter id="LOWER_BOUND" value="-1000" units="mmol_per_gDW_per_hr" constant="false"/>
            <parameter id="UPPER_BOUND" value="1000" units="mmol_per_gDW_per_hr" constant="false"/>
            <parameter id="FLUX_VALUE" value="0" units="mmol_per_gDW_per_hr" constant="false"/>
            <parameter id="OBJECTIVE_COEFFICIENT" value="0" units="mmol_per_gDW_per_hr" constant="false"/>
          </listOfParameters>
        </kineticLaw>
      </reaction>
      <reaction id="R_2HBt2" name=" 2-hydroxybutyrate cotransport with proton" reversible="true">
        <notes>
          <body xmlns="http://www.w3.org/1999/xhtml">
            <p>GENE_ASSOCIATION: (9123.1) or (9194.1) or (6566.1)</p>
            <p>SUBSYSTEM: Transport, Extracellular</p>
          </body>
        </notes>
        <listOfReactants>
          <speciesReference species="M_2hb_e" stoichiometry="1"/>
          <speciesReference species="M_h_e" stoichiometry="1"/>
        </listOfReactants>
        <listOfProducts>
          <speciesReference species="M_2hb_c" stoichiometry="1"/>
          <speciesReference species="M_h_c" stoichiometry="1"/>
        </listOfProducts>
        <kineticLaw>
          <math xmlns="http://www.w3.org/1998/Math/MathML">
            <ci> FLUX_VALUE </ci>
          </math>
          <listOfParameters>
            <parameter id="LOWER_BOUND" value="-1000" units="mmol_per_gDW_per_hr" constant="false"/>
            <parameter id="UPPER_BOUND" value="1000" units="mmol_per_gDW_per_hr" constant="false"/>
            <parameter id="FLUX_VALUE" value="0" units="mmol_per_gDW_per_hr" constant="false"/>
            <parameter id="OBJECTIVE_COEFFICIENT" value="0" units="mmol_per_gDW_per_hr" constant="false"/>
          </listOfParameters>
        </kineticLaw>
      </reaction>
      <reaction id="R_2HCO3_NAt" name="bicarbonate transport (Na/HCO3 1:2 cotransport)" reversible="true">
        <notes>
          <body xmlns="http://www.w3.org/1999/xhtml">
            <p>GENE_ASSOCIATION: (57835.3) or (8671.1) or (57835.2) or (57835.1) or (57835.4)</p>
            <p>SUBSYSTEM: Transport, Extracellular</p>
          </body>
        </notes>
        <listOfReactants>
          <speciesReference species="M_hco3_e" stoichiometry="2"/>
          <speciesReference species="M_na1_e" stoichiometry="1"/>
        </listOfReactants>
        <listOfProducts>
          <speciesReference species="M_hco3_c" stoichiometry="2"/>
          <speciesReference species="M_na1_c" stoichiometry="1"/>
        </listOfProducts>
        <kineticLaw>
          <math xmlns="http://www.w3.org/1998/Math/MathML">
            <ci> FLUX_VALUE </ci>
          </math>
          <listOfParameters>
            <parameter id="LOWER_BOUND" value="-1000" units="mmol_per_gDW_per_hr" constant="false"/>
            <parameter id="UPPER_BOUND" value="1000" units="mmol_per_gDW_per_hr" constant="false"/>
            <parameter id="FLUX_VALUE" value="0" units="mmol_per_gDW_per_hr" constant="false"/>
            <parameter id="OBJECTIVE_COEFFICIENT" value="0" units="mmol_per_gDW_per_hr" constant="false"/>
          </listOfParameters>
        </kineticLaw>
      </reaction>
      <reaction id="R_34DHOXPEGOX" name=" 3,4-Dihydroxyphenylethyleneglycol:NAD+ oxidoreductase" reversible="true">
        <notes>
          <body xmlns="http://www.w3.org/1999/xhtml">
            <p>GENE_ASSOCIATION: (130.1) or (127.1) or (125.1 and 124.1) or (131.1) or (126.1 and 124.1) or (128.1) or (137872.1) or (125.1 and 126.1)</p>
            <p>SUBSYSTEM: Tyrosine metabolism</p>
          </body>
        </notes>
        <listOfReactants>
          <speciesReference species="M_34dhmald_c" stoichiometry="1"/>
          <speciesReference species="M_h_c" stoichiometry="1"/>
          <speciesReference species="M_nadh_c" stoichiometry="1"/>
        </listOfReactants>
        <listOfProducts>
          <speciesReference species="M_34dhoxpeg_c" stoichiometry="1"/>
          <speciesReference species="M_nad_c" stoichiometry="1"/>
        </listOfProducts>
        <kineticLaw>
          <math xmlns="http://www.w3.org/1998/Math/MathML">
            <ci> FLUX_VALUE </ci>
          </math>
          <listOfParameters>
            <parameter id="LOWER_BOUND" value="-1000" units="mmol_per_gDW_per_hr" constant="false"/>
            <parameter id="UPPER_BOUND" value="1000" units="mmol_per_gDW_per_hr" constant="false"/>
            <parameter id="FLUX_VALUE" value="0" units="mmol_per_gDW_per_hr" constant="false"/>
            <parameter id="OBJECTIVE_COEFFICIENT" value="0" units="mmol_per_gDW_per_hr" constant="false"/>
          </listOfParameters>
        </kineticLaw>
      </reaction>
      <reaction id="R_34DHOXPEGt" name=" 3,4-Dihydroxyphenylethyleneglycol transport (diffusion)" reversible="true">
        <notes>
          <body xmlns="http://www.w3.org/1999/xhtml">
            <p>GENE_ASSOCIATION: </p>
            <p>SUBSYSTEM: Transport, Extracellular</p>
          </body>
        </notes>
        <listOfReactants>
          <speciesReference species="M_34dhoxpeg_c" stoichiometry="1"/>
        </listOfReactants>
        <listOfProducts>
          <speciesReference species="M_34dhoxpeg_e" stoichiometry="1"/>
        </listOfProducts>
        <kineticLaw>
          <math xmlns="http://www.w3.org/1998/Math/MathML">
            <ci> FLUX_VALUE </ci>
          </math>
          <listOfParameters>
            <parameter id="LOWER_BOUND" value="-1000" units="mmol_per_gDW_per_hr" constant="false"/>
            <parameter id="UPPER_BOUND" value="1000" units="mmol_per_gDW_per_hr" constant="false"/>
            <parameter id="FLUX_VALUE" value="0" units="mmol_per_gDW_per_hr" constant="false"/>
            <parameter id="OBJECTIVE_COEFFICIENT" value="0" units="mmol_per_gDW_per_hr" constant="false"/>
          </listOfParameters>
        </kineticLaw>
      </reaction>
      <reaction id="R_3AIBTm" name="L-3-aminoisobutyrate transaminase, mitochondrial" reversible="true">
        <notes>
          <body xmlns="http://www.w3.org/1999/xhtml">
            <p>GENE_ASSOCIATION: (18.1) or (18.2)</p>
            <p>SUBSYSTEM: Valine, Leucine, and Isoleucine Metabolism</p>
          </body>
        </notes>
        <listOfReactants>
          <speciesReference species="M_2mop_m" stoichiometry="1"/>
          <speciesReference species="M_glu_DASH_DASH_DASH_L_m" stoichiometry="1"/>
        </listOfReactants>
        <listOfProducts>
          <speciesReference species="M_3aib_m" stoichiometry="1"/>
          <speciesReference species="M_akg_m" stoichiometry="1"/>
        </listOfProducts>
        <kineticLaw>
          <math xmlns="http://www.w3.org/1998/Math/MathML">
            <ci> FLUX_VALUE </ci>
          </math>
          <listOfParameters>
            <parameter id="LOWER_BOUND" value="-1000" units="mmol_per_gDW_per_hr" constant="false"/>
            <parameter id="UPPER_BOUND" value="1000" units="mmol_per_gDW_per_hr" constant="false"/>
            <parameter id="FLUX_VALUE" value="0" units="mmol_per_gDW_per_hr" constant="false"/>
            <parameter id="OBJECTIVE_COEFFICIENT" value="0" units="mmol_per_gDW_per_hr" constant="false"/>
          </listOfParameters>
        </kineticLaw>
      </reaction>
      <reaction id="R_3AIBt" name=" 3-amino-isobutyrate transport" reversible="false">
        <notes>
          <body xmlns="http://www.w3.org/1999/xhtml">
            <p>GENE_ASSOCIATION: </p>
            <p>SUBSYSTEM: Transport, Extracellular</p>
          </body>
        </notes>
        <listOfReactants>
          <speciesReference species="M_3aib_c" stoichiometry="1"/>
        </listOfReactants>
        <listOfProducts>
          <speciesReference species="M_3aib_e" stoichiometry="1"/>
        </listOfProducts>
        <kineticLaw>
          <math xmlns="http://www.w3.org/1998/Math/MathML">
            <ci> FLUX_VALUE </ci>
          </math>
          <listOfParameters>
            <parameter id="LOWER_BOUND" value="0" units="mmol_per_gDW_per_hr" constant="false"/>
            <parameter id="UPPER_BOUND" value="1000" units="mmol_per_gDW_per_hr" constant="false"/>
            <parameter id="FLUX_VALUE" value="0" units="mmol_per_gDW_per_hr" constant="false"/>
            <parameter id="OBJECTIVE_COEFFICIENT" value="0" units="mmol_per_gDW_per_hr" constant="false"/>
          </listOfParameters>
        </kineticLaw>
      </reaction>
      <reaction id="R_3AIBtm" name=" 3-amino-isobutyrate transport, mitochondrial" reversible="false">
        <notes>
          <body xmlns="http://www.w3.org/1999/xhtml">
            <p>GENE_ASSOCIATION: </p>
            <p>SUBSYSTEM: Transport, Mitochondrial</p>
          </body>
        </notes>
        <listOfReactants>
          <speciesReference species="M_3aib_m" stoichiometry="1"/>
        </listOfReactants>
        <listOfProducts>
          <speciesReference species="M_3aib_c" stoichiometry="1"/>
        </listOfProducts>
        <kineticLaw>
          <math xmlns="http://www.w3.org/1998/Math/MathML">
            <ci> FLUX_VALUE </ci>
          </math>
          <listOfParameters>
            <parameter id="LOWER_BOUND" value="0" units="mmol_per_gDW_per_hr" constant="false"/>
            <parameter id="UPPER_BOUND" value="1000" units="mmol_per_gDW_per_hr" constant="false"/>
            <parameter id="FLUX_VALUE" value="0" units="mmol_per_gDW_per_hr" constant="false"/>
            <parameter id="OBJECTIVE_COEFFICIENT" value="0" units="mmol_per_gDW_per_hr" constant="false"/>
          </listOfParameters>
        </kineticLaw>
      </reaction>
      <reaction id="R_3DSPHR" name=" 3-Dehydrosphinganine reductase" reversible="false">
        <notes>
          <body xmlns="http://www.w3.org/1999/xhtml">
            <p>GENE_ASSOCIATION: (2531.1)</p>
            <p>SUBSYSTEM: Sphingolipid Metabolism</p>
          </body>
        </notes>
        <listOfReactants>
          <speciesReference species="M_3dsphgn_c" stoichiometry="1"/>
          <speciesReference species="M_h_c" stoichiometry="1"/>
          <speciesReference species="M_nadph_c" stoichiometry="1"/>
        </listOfReactants>
        <listOfProducts>
          <speciesReference species="M_nadp_c" stoichiometry="1"/>
          <speciesReference species="M_sphgn_c" stoichiometry="1"/>
        </listOfProducts>
        <kineticLaw>
          <math xmlns="http://www.w3.org/1998/Math/MathML">
            <ci> FLUX_VALUE </ci>
          </math>
          <listOfParameters>
            <parameter id="LOWER_BOUND" value="0" units="mmol_per_gDW_per_hr" constant="false"/>
            <parameter id="UPPER_BOUND" value="1000" units="mmol_per_gDW_per_hr" constant="false"/>
            <parameter id="FLUX_VALUE" value="0" units="mmol_per_gDW_per_hr" constant="false"/>
            <parameter id="OBJECTIVE_COEFFICIENT" value="0" units="mmol_per_gDW_per_hr" constant="false"/>
          </listOfParameters>
        </kineticLaw>
      </reaction>
      <reaction id="R_3HBCOAHLm" name=" 3-hydroxyisobutyryl-CoA hydrolase, mitochondrial" reversible="false">
        <notes>
          <body xmlns="http://www.w3.org/1999/xhtml">
            <p>GENE_ASSOCIATION: </p>
            <p>SUBSYSTEM: Valine, Leucine, and Isoleucine Metabolism</p>
          </body>
        </notes>
        <listOfReactants>
          <speciesReference species="M_3hibutcoa_m" stoichiometry="1"/>
          <speciesReference species="M_h2o_m" stoichiometry="1"/>
        </listOfReactants>
        <listOfProducts>
          <speciesReference species="M_3hmp_m" stoichiometry="1"/>
          <speciesReference species="M_coa_m" stoichiometry="1"/>
          <speciesReference species="M_h_m" stoichiometry="1"/>
        </listOfProducts>
        <kineticLaw>
          <math xmlns="http://www.w3.org/1998/Math/MathML">
            <ci> FLUX_VALUE </ci>
          </math>
          <listOfParameters>
            <parameter id="LOWER_BOUND" value="0" units="mmol_per_gDW_per_hr" constant="false"/>
            <parameter id="UPPER_BOUND" value="1000" units="mmol_per_gDW_per_hr" constant="false"/>
            <parameter id="FLUX_VALUE" value="0" units="mmol_per_gDW_per_hr" constant="false"/>
            <parameter id="OBJECTIVE_COEFFICIENT" value="0" units="mmol_per_gDW_per_hr" constant="false"/>
          </listOfParameters>
        </kineticLaw>
      </reaction>
      <reaction id="R_3HCO3_NAt" name="bicarbonate transport (Na/HCO3 1:3 cotransport)" reversible="true">
        <notes>
          <body xmlns="http://www.w3.org/1999/xhtml">
            <p>GENE_ASSOCIATION: (57835.3) or (8671.1) or (57835.2) or (57835.1) or (57835.4)</p>
            <p>SUBSYSTEM: Transport, Extracellular</p>
          </body>
        </notes>
        <listOfReactants>
          <speciesReference species="M_hco3_e" stoichiometry="3"/>
          <speciesReference species="M_na1_e" stoichiometry="1"/>
        </listOfReactants>
        <listOfProducts>
          <speciesReference species="M_hco3_c" stoichiometry="3"/>
          <speciesReference species="M_na1_c" stoichiometry="1"/>
        </listOfProducts>
        <kineticLaw>
          <math xmlns="http://www.w3.org/1998/Math/MathML">
            <ci> FLUX_VALUE </ci>
          </math>
          <listOfParameters>
            <parameter id="LOWER_BOUND" value="-1000" units="mmol_per_gDW_per_hr" constant="false"/>
            <parameter id="UPPER_BOUND" value="1000" units="mmol_per_gDW_per_hr" constant="false"/>
            <parameter id="FLUX_VALUE" value="0" units="mmol_per_gDW_per_hr" constant="false"/>
            <parameter id="OBJECTIVE_COEFFICIENT" value="0" units="mmol_per_gDW_per_hr" constant="false"/>
          </listOfParameters>
        </kineticLaw>
      </reaction>
      <reaction id="R_3MLDAt" name=" 3MLDA extracellular transport via diffusion" reversible="true">
        <notes>
          <body xmlns="http://www.w3.org/1999/xhtml">
            <p>GENE_ASSOCIATION: </p>
            <p>SUBSYSTEM: Transport, Extracellular</p>
          </body>
        </notes>
        <listOfReactants>
          <speciesReference species="M_3mlda_c" stoichiometry="1"/>
        </listOfReactants>
        <listOfProducts>
          <speciesReference species="M_3mlda_e" stoichiometry="1"/>
        </listOfProducts>
        <kineticLaw>
          <math xmlns="http://www.w3.org/1998/Math/MathML">
            <ci> FLUX_VALUE </ci>
          </math>
          <listOfParameters>
            <parameter id="LOWER_BOUND" value="-1000" units="mmol_per_gDW_per_hr" constant="false"/>
            <parameter id="UPPER_BOUND" value="1000" units="mmol_per_gDW_per_hr" constant="false"/>
            <parameter id="FLUX_VALUE" value="0" units="mmol_per_gDW_per_hr" constant="false"/>
            <parameter id="OBJECTIVE_COEFFICIENT" value="0" units="mmol_per_gDW_per_hr" constant="false"/>
          </listOfParameters>
        </kineticLaw>
      </reaction>
      <reaction id="R_3MOBt2im" name=" 3-methyl-2-oxobutanoate mitochondrial transport via proton symport" reversible="false">
        <notes>
          <body xmlns="http://www.w3.org/1999/xhtml">
            <p>GENE_ASSOCIATION: </p>
            <p>SUBSYSTEM: Transport, Mitochondrial</p>
          </body>
        </notes>
        <listOfReactants>
          <speciesReference species="M_3mob_c" stoichiometry="1"/>
          <speciesReference species="M_h_c" stoichiometry="1"/>
        </listOfReactants>
        <listOfProducts>
          <speciesReference species="M_3mob_m" stoichiometry="1"/>
          <speciesReference species="M_h_m" stoichiometry="1"/>
        </listOfProducts>
        <kineticLaw>
          <math xmlns="http://www.w3.org/1998/Math/MathML">
            <ci> FLUX_VALUE </ci>
          </math>
          <listOfParameters>
            <parameter id="LOWER_BOUND" value="0" units="mmol_per_gDW_per_hr" constant="false"/>
            <parameter id="UPPER_BOUND" value="1000" units="mmol_per_gDW_per_hr" constant="false"/>
            <parameter id="FLUX_VALUE" value="0" units="mmol_per_gDW_per_hr" constant="false"/>
            <parameter id="OBJECTIVE_COEFFICIENT" value="0" units="mmol_per_gDW_per_hr" constant="false"/>
          </listOfParameters>
        </kineticLaw>
      </reaction>
      <reaction id="R_3MOPt2im" name=" 3-Methyl-2-oxopentanoate mitochondrial transport via proton symport" reversible="false">
        <notes>
          <body xmlns="http://www.w3.org/1999/xhtml">
            <p>GENE_ASSOCIATION: </p>
            <p>SUBSYSTEM: Transport, Mitochondrial</p>
          </body>
        </notes>
        <listOfReactants>
          <speciesReference species="M_3mop_c" stoichiometry="1"/>
          <speciesReference species="M_h_c" stoichiometry="1"/>
        </listOfReactants>
        <listOfProducts>
          <speciesReference species="M_3mop_m" stoichiometry="1"/>
          <speciesReference species="M_h_m" stoichiometry="1"/>
        </listOfProducts>
        <kineticLaw>
          <math xmlns="http://www.w3.org/1998/Math/MathML">
            <ci> FLUX_VALUE </ci>
          </math>
          <listOfParameters>
            <parameter id="LOWER_BOUND" value="0" units="mmol_per_gDW_per_hr" constant="false"/>
            <parameter id="UPPER_BOUND" value="1000" units="mmol_per_gDW_per_hr" constant="false"/>
            <parameter id="FLUX_VALUE" value="0" units="mmol_per_gDW_per_hr" constant="false"/>
            <parameter id="OBJECTIVE_COEFFICIENT" value="0" units="mmol_per_gDW_per_hr" constant="false"/>
          </listOfParameters>
        </kineticLaw>
      </reaction>
      <reaction id="R_3SALAASPm" name="cysteinesulfinate-aspartate mitochondrial shuttle" reversible="true">
        <notes>
          <body xmlns="http://www.w3.org/1999/xhtml">
            <p>GENE_ASSOCIATION: (10165.1) or (8604.1)</p>
            <p>SUBSYSTEM: Transport, Mitochondrial</p>
          </body>
        </notes>
        <listOfReactants>
          <speciesReference species="M_3sala_m" stoichiometry="1"/>
          <speciesReference species="M_asp_DASH_DASH_DASH_L_c" stoichiometry="1"/>
        </listOfReactants>
        <listOfProducts>
          <speciesReference species="M_3sala_c" stoichiometry="1"/>
          <speciesReference species="M_asp_DASH_DASH_DASH_L_m" stoichiometry="1"/>
        </listOfProducts>
        <kineticLaw>
          <math xmlns="http://www.w3.org/1998/Math/MathML">
            <ci> FLUX_VALUE </ci>
          </math>
          <listOfParameters>
            <parameter id="LOWER_BOUND" value="-1000" units="mmol_per_gDW_per_hr" constant="false"/>
            <parameter id="UPPER_BOUND" value="1000" units="mmol_per_gDW_per_hr" constant="false"/>
            <parameter id="FLUX_VALUE" value="0" units="mmol_per_gDW_per_hr" constant="false"/>
            <parameter id="OBJECTIVE_COEFFICIENT" value="0" units="mmol_per_gDW_per_hr" constant="false"/>
          </listOfParameters>
        </kineticLaw>
      </reaction>
      <reaction id="R_3SALACBOXL" name=" 3-Sulfino-L-alanine carboxy-lyase" reversible="false">
        <notes>
          <body xmlns="http://www.w3.org/1999/xhtml">
            <p>GENE_ASSOCIATION: (51380.1) or (2571.1) or (2572.1) or (2571.2)</p>
            <p>SUBSYSTEM: Taurine and hypotaurine metabolism</p>
          </body>
        </notes>
        <listOfReactants>
          <speciesReference species="M_3sala_c" stoichiometry="1"/>
          <speciesReference species="M_h_c" stoichiometry="1"/>
        </listOfReactants>
        <listOfProducts>
          <speciesReference species="M_co2_c" stoichiometry="1"/>
          <speciesReference species="M_hyptaur_c" stoichiometry="1"/>
        </listOfProducts>
        <kineticLaw>
          <math xmlns="http://www.w3.org/1998/Math/MathML">
            <ci> FLUX_VALUE </ci>
          </math>
          <listOfParameters>
            <parameter id="LOWER_BOUND" value="0" units="mmol_per_gDW_per_hr" constant="false"/>
            <parameter id="UPPER_BOUND" value="1000" units="mmol_per_gDW_per_hr" constant="false"/>
            <parameter id="FLUX_VALUE" value="0" units="mmol_per_gDW_per_hr" constant="false"/>
            <parameter id="OBJECTIVE_COEFFICIENT" value="0" units="mmol_per_gDW_per_hr" constant="false"/>
          </listOfParameters>
        </kineticLaw>
      </reaction>
      <reaction id="R_3SALAOX" name="cysteinesulfinic acid oxidase" reversible="false">
        <notes>
          <body xmlns="http://www.w3.org/1999/xhtml">
            <p>GENE_ASSOCIATION: </p>
            <p>SUBSYSTEM: Taurine and hypotaurine metabolism</p>
          </body>
        </notes>
        <listOfReactants>
          <speciesReference species="M_3sala_c" stoichiometry="2"/>
          <speciesReference species="M_h_c" stoichiometry="2"/>
          <speciesReference species="M_o2_c" stoichiometry="1"/>
        </listOfReactants>
        <listOfProducts>
          <speciesReference species="M_Lcyst_c" stoichiometry="2"/>
        </listOfProducts>
        <kineticLaw>
          <math xmlns="http://www.w3.org/1998/Math/MathML">
            <ci> FLUX_VALUE </ci>
          </math>
          <listOfParameters>
            <parameter id="LOWER_BOUND" value="0" units="mmol_per_gDW_per_hr" constant="false"/>
            <parameter id="UPPER_BOUND" value="1000" units="mmol_per_gDW_per_hr" constant="false"/>
            <parameter id="FLUX_VALUE" value="0" units="mmol_per_gDW_per_hr" constant="false"/>
            <parameter id="OBJECTIVE_COEFFICIENT" value="0" units="mmol_per_gDW_per_hr" constant="false"/>
          </listOfParameters>
        </kineticLaw>
      </reaction>
      <reaction id="R_3SALATAim" name=" 3-sulfino-alanine transaminase (irreversible), mitochondrial" reversible="false">
        <notes>
          <body xmlns="http://www.w3.org/1999/xhtml">
            <p>GENE_ASSOCIATION: (2806.1)</p>
            <p>SUBSYSTEM: Cysteine Metabolism</p>
          </body>
        </notes>
        <listOfReactants>
          <speciesReference species="M_3sala_m" stoichiometry="1"/>
          <speciesReference species="M_akg_m" stoichiometry="1"/>
          <speciesReference species="M_h_m" stoichiometry="1"/>
        </listOfReactants>
        <listOfProducts>
          <speciesReference species="M_3snpyr_m" stoichiometry="1"/>
          <speciesReference species="M_glu_DASH_DASH_DASH_L_m" stoichiometry="1"/>
        </listOfProducts>
        <kineticLaw>
          <math xmlns="http://www.w3.org/1998/Math/MathML">
            <ci> FLUX_VALUE </ci>
          </math>
          <listOfParameters>
            <parameter id="LOWER_BOUND" value="0" units="mmol_per_gDW_per_hr" constant="false"/>
            <parameter id="UPPER_BOUND" value="1000" units="mmol_per_gDW_per_hr" constant="false"/>
            <parameter id="FLUX_VALUE" value="0" units="mmol_per_gDW_per_hr" constant="false"/>
            <parameter id="OBJECTIVE_COEFFICIENT" value="0" units="mmol_per_gDW_per_hr" constant="false"/>
          </listOfParameters>
        </kineticLaw>
      </reaction>
      <reaction id="R_3SPYRSPm" name=" 3-sulfinopyruvate hydrolase (spotaneous reaction), mitochondrial" reversible="false">
        <notes>
          <body xmlns="http://www.w3.org/1999/xhtml">
            <p>GENE_ASSOCIATION: </p>
            <p>SUBSYSTEM: Cysteine Metabolism</p>
          </body>
        </notes>
        <listOfReactants>
          <speciesReference species="M_3snpyr_m" stoichiometry="1"/>
          <speciesReference species="M_h2o_m" stoichiometry="1"/>
        </listOfReactants>
        <listOfProducts>
          <speciesReference species="M_h_m" stoichiometry="1"/>
          <speciesReference species="M_pyr_m" stoichiometry="1"/>
          <speciesReference species="M_so3_m" stoichiometry="1"/>
        </listOfProducts>
        <kineticLaw>
          <math xmlns="http://www.w3.org/1998/Math/MathML">
            <ci> FLUX_VALUE </ci>
          </math>
          <listOfParameters>
            <parameter id="LOWER_BOUND" value="0" units="mmol_per_gDW_per_hr" constant="false"/>
            <parameter id="UPPER_BOUND" value="1000" units="mmol_per_gDW_per_hr" constant="false"/>
            <parameter id="FLUX_VALUE" value="0" units="mmol_per_gDW_per_hr" constant="false"/>
            <parameter id="OBJECTIVE_COEFFICIENT" value="0" units="mmol_per_gDW_per_hr" constant="false"/>
          </listOfParameters>
        </kineticLaw>
      </reaction>
      <reaction id="R_41R1H2MAE12BOOX" name=" 4-[(1R)-1-Hydroxy-2-(methylamino)ethyl]-1,2-benzenediol:oxygen oxidoreductase(deaminating)(flavin-containing)" reversible="false">
        <notes>
          <body xmlns="http://www.w3.org/1999/xhtml">
            <p>GENE_ASSOCIATION: (4128.1) or (4129.1)</p>
            <p>SUBSYSTEM: Tyrosine metabolism</p>
          </body>
        </notes>
        <listOfReactants>
          <speciesReference species="M_adrnl_c" stoichiometry="1"/>
          <speciesReference species="M_h2o_c" stoichiometry="1"/>
          <speciesReference species="M_o2_c" stoichiometry="1"/>
        </listOfReactants>
        <listOfProducts>
          <speciesReference species="M_34dhmald_c" stoichiometry="1"/>
          <speciesReference species="M_h2o2_c" stoichiometry="1"/>
          <speciesReference species="M_mma_c" stoichiometry="1"/>
        </listOfProducts>
        <kineticLaw>
          <math xmlns="http://www.w3.org/1998/Math/MathML">
            <ci> FLUX_VALUE </ci>
          </math>
          <listOfParameters>
            <parameter id="LOWER_BOUND" value="0" units="mmol_per_gDW_per_hr" constant="false"/>
            <parameter id="UPPER_BOUND" value="1000" units="mmol_per_gDW_per_hr" constant="false"/>
            <parameter id="FLUX_VALUE" value="0" units="mmol_per_gDW_per_hr" constant="false"/>
            <parameter id="OBJECTIVE_COEFFICIENT" value="0" units="mmol_per_gDW_per_hr" constant="false"/>
          </listOfParameters>
        </kineticLaw>
      </reaction>
      <reaction id="R_41R2A1H12BOOX" name=" 4-[(1R)-2-Amino-1-hydroxyethyl]-1,2-benzenediol:oxygen oxidoreductase(deaminating)(flavin-containing)" reversible="false">
        <notes>
          <body xmlns="http://www.w3.org/1999/xhtml">
            <p>GENE_ASSOCIATION: (4128.1) or (4129.1)</p>
            <p>SUBSYSTEM: Tyrosine metabolism</p>
          </body>
        </notes>
        <listOfReactants>
          <speciesReference species="M_h2o_c" stoichiometry="1"/>
          <speciesReference species="M_nrpphr_c" stoichiometry="1"/>
          <speciesReference species="M_o2_c" stoichiometry="1"/>
        </listOfReactants>
        <listOfProducts>
          <speciesReference species="M_34dhmald_c" stoichiometry="1"/>
          <speciesReference species="M_h2o2_c" stoichiometry="1"/>
          <speciesReference species="M_nh4_c" stoichiometry="1"/>
        </listOfProducts>
        <kineticLaw>
          <math xmlns="http://www.w3.org/1998/Math/MathML">
            <ci> FLUX_VALUE </ci>
          </math>
          <listOfParameters>
            <parameter id="LOWER_BOUND" value="0" units="mmol_per_gDW_per_hr" constant="false"/>
            <parameter id="UPPER_BOUND" value="1000" units="mmol_per_gDW_per_hr" constant="false"/>
            <parameter id="FLUX_VALUE" value="0" units="mmol_per_gDW_per_hr" constant="false"/>
            <parameter id="OBJECTIVE_COEFFICIENT" value="0" units="mmol_per_gDW_per_hr" constant="false"/>
          </listOfParameters>
        </kineticLaw>
      </reaction>
      <reaction id="R_4ABUTtm" name=" 4-aminobutanoate mitochondrial transport via diffusion" reversible="true">
        <notes>
          <body xmlns="http://www.w3.org/1999/xhtml">
            <p>GENE_ASSOCIATION: </p>
            <p>SUBSYSTEM: Transport, Mitochondrial</p>
          </body>
        </notes>
        <listOfReactants>
          <speciesReference species="M_4abut_c" stoichiometry="1"/>
        </listOfReactants>
        <listOfProducts>
          <speciesReference species="M_4abut_m" stoichiometry="1"/>
        </listOfProducts>
        <kineticLaw>
          <math xmlns="http://www.w3.org/1998/Math/MathML">
            <ci> FLUX_VALUE </ci>
          </math>
          <listOfParameters>
            <parameter id="LOWER_BOUND" value="-1000" units="mmol_per_gDW_per_hr" constant="false"/>
            <parameter id="UPPER_BOUND" value="1000" units="mmol_per_gDW_per_hr" constant="false"/>
            <parameter id="FLUX_VALUE" value="0" units="mmol_per_gDW_per_hr" constant="false"/>
            <parameter id="OBJECTIVE_COEFFICIENT" value="0" units="mmol_per_gDW_per_hr" constant="false"/>
          </listOfParameters>
        </kineticLaw>
      </reaction>
      <reaction id="R_4HOXPACDOX_LPAREN_NADP_RPAREN_" name=" 4-Hydroxyphenylacetaldehyde:NADP+ oxidoreductase" reversible="true">
        <notes>
          <body xmlns="http://www.w3.org/1999/xhtml">
            <p>GENE_ASSOCIATION: (222.1) or (220.1) or (221.1) or (218.1)</p>
            <p>SUBSYSTEM: Tyrosine metabolism</p>
          </body>
        </notes>
        <listOfReactants>
          <speciesReference species="M_4hoxpacd_c" stoichiometry="1"/>
          <speciesReference species="M_h2o_c" stoichiometry="1"/>
          <speciesReference species="M_nadp_c" stoichiometry="1"/>
        </listOfReactants>
        <listOfProducts>
          <speciesReference species="M_4hphac_c" stoichiometry="1"/>
          <speciesReference species="M_h_c" stoichiometry="2"/>
          <speciesReference species="M_nadph_c" stoichiometry="1"/>
        </listOfProducts>
        <kineticLaw>
          <math xmlns="http://www.w3.org/1998/Math/MathML">
            <ci> FLUX_VALUE </ci>
          </math>
          <listOfParameters>
            <parameter id="LOWER_BOUND" value="-1000" units="mmol_per_gDW_per_hr" constant="false"/>
            <parameter id="UPPER_BOUND" value="1000" units="mmol_per_gDW_per_hr" constant="false"/>
            <parameter id="FLUX_VALUE" value="0" units="mmol_per_gDW_per_hr" constant="false"/>
            <parameter id="OBJECTIVE_COEFFICIENT" value="0" units="mmol_per_gDW_per_hr" constant="false"/>
          </listOfParameters>
        </kineticLaw>
      </reaction>
      <reaction id="R_4MOPt2im" name=" 4-methyl-2-oxopentanoate mitochondrial transport  via proton symport" reversible="false">
        <notes>
          <body xmlns="http://www.w3.org/1999/xhtml">
            <p>GENE_ASSOCIATION: </p>
            <p>SUBSYSTEM: Transport, Mitochondrial</p>
          </body>
        </notes>
        <listOfReactants>
          <speciesReference species="M_4mop_c" stoichiometry="1"/>
          <speciesReference species="M_h_c" stoichiometry="1"/>
        </listOfReactants>
        <listOfProducts>
          <speciesReference species="M_4mop_m" stoichiometry="1"/>
          <speciesReference species="M_h_m" stoichiometry="1"/>
        </listOfProducts>
        <kineticLaw>
          <math xmlns="http://www.w3.org/1998/Math/MathML">
            <ci> FLUX_VALUE </ci>
          </math>
          <listOfParameters>
            <parameter id="LOWER_BOUND" value="0" units="mmol_per_gDW_per_hr" constant="false"/>
            <parameter id="UPPER_BOUND" value="1000" units="mmol_per_gDW_per_hr" constant="false"/>
            <parameter id="FLUX_VALUE" value="0" units="mmol_per_gDW_per_hr" constant="false"/>
            <parameter id="OBJECTIVE_COEFFICIENT" value="0" units="mmol_per_gDW_per_hr" constant="false"/>
          </listOfParameters>
        </kineticLaw>
      </reaction>
      <reaction id="R_4NPHSFte" name="xenobiotic transport" reversible="true">
        <notes>
          <body xmlns="http://www.w3.org/1999/xhtml">
            <p>GENE_ASSOCIATION: </p>
            <p>SUBSYSTEM: Transport, Extracellular</p>
          </body>
        </notes>
        <listOfReactants>
          <speciesReference species="M_4nphsf_e" stoichiometry="1"/>
        </listOfReactants>
        <listOfProducts>
          <speciesReference species="M_4nphsf_c" stoichiometry="1"/>
        </listOfProducts>
        <kineticLaw>
          <math xmlns="http://www.w3.org/1998/Math/MathML">
            <ci> FLUX_VALUE </ci>
          </math>
          <listOfParameters>
            <parameter id="LOWER_BOUND" value="-1000" units="mmol_per_gDW_per_hr" constant="false"/>
            <parameter id="UPPER_BOUND" value="1000" units="mmol_per_gDW_per_hr" constant="false"/>
            <parameter id="FLUX_VALUE" value="0" units="mmol_per_gDW_per_hr" constant="false"/>
            <parameter id="OBJECTIVE_COEFFICIENT" value="0" units="mmol_per_gDW_per_hr" constant="false"/>
          </listOfParameters>
        </kineticLaw>
      </reaction>
      <reaction id="R_4NPHSULT" name=" 4-Nitrophenol Sulfotransferase" reversible="false">
        <notes>
          <body xmlns="http://www.w3.org/1999/xhtml">
            <p>GENE_ASSOCIATION: (6799.1) or (6817.3) or (6799.2) or (6818.2) or (6817.2) or (6818.1) or (6817.1) or (6817.4) or (6818.3) or (6817.5)</p>
            <p>SUBSYSTEM: CYP Metabolism</p>
          </body>
        </notes>
        <listOfReactants>
          <speciesReference species="M_4nph_c" stoichiometry="1"/>
          <speciesReference species="M_paps_c" stoichiometry="1"/>
        </listOfReactants>
        <listOfProducts>
          <speciesReference species="M_4nphsf_c" stoichiometry="1"/>
          <speciesReference species="M_h_c" stoichiometry="1"/>
          <speciesReference species="M_pap_c" stoichiometry="1"/>
        </listOfProducts>
        <kineticLaw>
          <math xmlns="http://www.w3.org/1998/Math/MathML">
            <ci> FLUX_VALUE </ci>
          </math>
          <listOfParameters>
            <parameter id="LOWER_BOUND" value="0" units="mmol_per_gDW_per_hr" constant="false"/>
            <parameter id="UPPER_BOUND" value="1000" units="mmol_per_gDW_per_hr" constant="false"/>
            <parameter id="FLUX_VALUE" value="0" units="mmol_per_gDW_per_hr" constant="false"/>
            <parameter id="OBJECTIVE_COEFFICIENT" value="0" units="mmol_per_gDW_per_hr" constant="false"/>
          </listOfParameters>
        </kineticLaw>
      </reaction>
      <reaction id="R_4NPHte" name="xenobiotic transport" reversible="true">
        <notes>
          <body xmlns="http://www.w3.org/1999/xhtml">
            <p>GENE_ASSOCIATION: </p>
            <p>SUBSYSTEM: Transport, Extracellular</p>
          </body>
        </notes>
        <listOfReactants>
          <speciesReference species="M_4nph_e" stoichiometry="1"/>
        </listOfReactants>
        <listOfProducts>
          <speciesReference species="M_4nph_c" stoichiometry="1"/>
        </listOfProducts>
        <kineticLaw>
          <math xmlns="http://www.w3.org/1998/Math/MathML">
            <ci> FLUX_VALUE </ci>
          </math>
          <listOfParameters>
            <parameter id="LOWER_BOUND" value="-1000" units="mmol_per_gDW_per_hr" constant="false"/>
            <parameter id="UPPER_BOUND" value="1000" units="mmol_per_gDW_per_hr" constant="false"/>
            <parameter id="FLUX_VALUE" value="0" units="mmol_per_gDW_per_hr" constant="false"/>
            <parameter id="OBJECTIVE_COEFFICIENT" value="0" units="mmol_per_gDW_per_hr" constant="false"/>
          </listOfParameters>
        </kineticLaw>
      </reaction>
      <reaction id="R_5MTHFt" name=" 5-Methyltetrahydrofolate transport via receptor binding and protolysis" reversible="true">
        <notes>
          <body xmlns="http://www.w3.org/1999/xhtml">
            <p>GENE_ASSOCIATION: (2348.5) or (2348.3) or (2348.1) or (2348.6) or (2352.1) or (2348.4) or (2351.1) or (2348.2)</p>
            <p>SUBSYSTEM: Transport, Extracellular</p>
          </body>
        </notes>
        <listOfReactants>
          <speciesReference species="M_5mthf_e" stoichiometry="1"/>
        </listOfReactants>
        <listOfProducts>
          <speciesReference species="M_5mthf_c" stoichiometry="1"/>
        </listOfProducts>
        <kineticLaw>
          <math xmlns="http://www.w3.org/1998/Math/MathML">
            <ci> FLUX_VALUE </ci>
          </math>
          <listOfParameters>
            <parameter id="LOWER_BOUND" value="-1000" units="mmol_per_gDW_per_hr" constant="false"/>
            <parameter id="UPPER_BOUND" value="1000" units="mmol_per_gDW_per_hr" constant="false"/>
            <parameter id="FLUX_VALUE" value="0" units="mmol_per_gDW_per_hr" constant="false"/>
            <parameter id="OBJECTIVE_COEFFICIENT" value="0" units="mmol_per_gDW_per_hr" constant="false"/>
          </listOfParameters>
        </kineticLaw>
      </reaction>
      <reaction id="R_ABTArm" name=" 4-aminobutyrate transaminase, reversible (mitochondrial)" reversible="true">
        <notes>
          <body xmlns="http://www.w3.org/1999/xhtml">
            <p>GENE_ASSOCIATION: (18.1) or (18.2)</p>
            <p>SUBSYSTEM: Glutamate metabolism</p>
          </body>
        </notes>
        <listOfReactants>
          <speciesReference species="M_4abut_m" stoichiometry="1"/>
          <speciesReference species="M_akg_m" stoichiometry="1"/>
        </listOfReactants>
        <listOfProducts>
          <speciesReference species="M_glu_DASH_DASH_DASH_L_m" stoichiometry="1"/>
          <speciesReference species="M_sucsal_m" stoichiometry="1"/>
        </listOfProducts>
        <kineticLaw>
          <math xmlns="http://www.w3.org/1998/Math/MathML">
            <ci> FLUX_VALUE </ci>
          </math>
          <listOfParameters>
            <parameter id="LOWER_BOUND" value="-1000" units="mmol_per_gDW_per_hr" constant="false"/>
            <parameter id="UPPER_BOUND" value="1000" units="mmol_per_gDW_per_hr" constant="false"/>
            <parameter id="FLUX_VALUE" value="0" units="mmol_per_gDW_per_hr" constant="false"/>
            <parameter id="OBJECTIVE_COEFFICIENT" value="0" units="mmol_per_gDW_per_hr" constant="false"/>
          </listOfParameters>
        </kineticLaw>
      </reaction>
      <reaction id="R_ABTD" name="L-arabinitol 4-dehydrogenase" reversible="true">
        <notes>
          <body xmlns="http://www.w3.org/1999/xhtml">
            <p>GENE_ASSOCIATION: </p>
            <p>SUBSYSTEM: Pentose and Glucuronate Interconversions</p>
          </body>
        </notes>
        <listOfReactants>
          <speciesReference species="M_abt_c" stoichiometry="1"/>
          <speciesReference species="M_nad_c" stoichiometry="1"/>
        </listOfReactants>
        <listOfProducts>
          <speciesReference species="M_h_c" stoichiometry="1"/>
          <speciesReference species="M_nadh_c" stoichiometry="1"/>
          <speciesReference species="M_xylu_DASH_DASH_DASH_L_c" stoichiometry="1"/>
        </listOfProducts>
        <kineticLaw>
          <math xmlns="http://www.w3.org/1998/Math/MathML">
            <ci> FLUX_VALUE </ci>
          </math>
          <listOfParameters>
            <parameter id="LOWER_BOUND" value="-1000" units="mmol_per_gDW_per_hr" constant="false"/>
            <parameter id="UPPER_BOUND" value="1000" units="mmol_per_gDW_per_hr" constant="false"/>
            <parameter id="FLUX_VALUE" value="0" units="mmol_per_gDW_per_hr" constant="false"/>
            <parameter id="OBJECTIVE_COEFFICIENT" value="0" units="mmol_per_gDW_per_hr" constant="false"/>
          </listOfParameters>
        </kineticLaw>
      </reaction>
      <reaction id="R_ABUTD" name="Aminobutyraldehyde dehydrogenase" reversible="false">
        <notes>
          <body xmlns="http://www.w3.org/1999/xhtml">
            <p>GENE_ASSOCIATION: (223.1)</p>
            <p>SUBSYSTEM: beta-Alanine metabolism</p>
          </body>
        </notes>
        <listOfReactants>
          <speciesReference species="M_4abutn_c" stoichiometry="1"/>
          <speciesReference species="M_h2o_c" stoichiometry="1"/>
          <speciesReference species="M_nad_c" stoichiometry="1"/>
        </listOfReactants>
        <listOfProducts>
          <speciesReference species="M_4abut_c" stoichiometry="1"/>
          <speciesReference species="M_h_c" stoichiometry="2"/>
          <speciesReference species="M_nadh_c" stoichiometry="1"/>
        </listOfProducts>
        <kineticLaw>
          <math xmlns="http://www.w3.org/1998/Math/MathML">
            <ci> FLUX_VALUE </ci>
          </math>
          <listOfParameters>
            <parameter id="LOWER_BOUND" value="0" units="mmol_per_gDW_per_hr" constant="false"/>
            <parameter id="UPPER_BOUND" value="1000" units="mmol_per_gDW_per_hr" constant="false"/>
            <parameter id="FLUX_VALUE" value="0" units="mmol_per_gDW_per_hr" constant="false"/>
            <parameter id="OBJECTIVE_COEFFICIENT" value="0" units="mmol_per_gDW_per_hr" constant="false"/>
          </listOfParameters>
        </kineticLaw>
      </reaction>
      <reaction id="R_ABUTt4_LPAREN_2_RPAREN_r" name=" 4-aminobutyrate reversible transport in via sodium symport (1:2)" reversible="true">
        <notes>
          <body xmlns="http://www.w3.org/1999/xhtml">
            <p>GENE_ASSOCIATION: (6529.1) or (6538.1) or (6540.1) or (6539.1)</p>
            <p>SUBSYSTEM: Transport, Extracellular</p>
          </body>
        </notes>
        <listOfReactants>
          <speciesReference species="M_4abut_e" stoichiometry="1"/>
          <speciesReference species="M_na1_e" stoichiometry="2"/>
        </listOfReactants>
        <listOfProducts>
          <speciesReference species="M_4abut_c" stoichiometry="1"/>
          <speciesReference species="M_na1_c" stoichiometry="2"/>
        </listOfProducts>
        <kineticLaw>
          <math xmlns="http://www.w3.org/1998/Math/MathML">
            <ci> FLUX_VALUE </ci>
          </math>
          <listOfParameters>
            <parameter id="LOWER_BOUND" value="-1000" units="mmol_per_gDW_per_hr" constant="false"/>
            <parameter id="UPPER_BOUND" value="1000" units="mmol_per_gDW_per_hr" constant="false"/>
            <parameter id="FLUX_VALUE" value="0" units="mmol_per_gDW_per_hr" constant="false"/>
            <parameter id="OBJECTIVE_COEFFICIENT" value="0" units="mmol_per_gDW_per_hr" constant="false"/>
          </listOfParameters>
        </kineticLaw>
      </reaction>
      <reaction id="R_ACACT1" name="acetyl-CoA C-acetyltransferase" reversible="false">
        <notes>
          <body xmlns="http://www.w3.org/1999/xhtml">
            <p>GENE_ASSOCIATION: (39.1)</p>
            <p>SUBSYSTEM: Cholesterol Metabolism</p>
          </body>
        </notes>
        <listOfReactants>
          <speciesReference species="M_accoa_c" stoichiometry="2"/>
        </listOfReactants>
        <listOfProducts>
          <speciesReference species="M_aacoa_c" stoichiometry="1"/>
          <speciesReference species="M_coa_c" stoichiometry="1"/>
        </listOfProducts>
        <kineticLaw>
          <math xmlns="http://www.w3.org/1998/Math/MathML">
            <ci> FLUX_VALUE </ci>
          </math>
          <listOfParameters>
            <parameter id="LOWER_BOUND" value="0" units="mmol_per_gDW_per_hr" constant="false"/>
            <parameter id="UPPER_BOUND" value="1000" units="mmol_per_gDW_per_hr" constant="false"/>
            <parameter id="FLUX_VALUE" value="0" units="mmol_per_gDW_per_hr" constant="false"/>
            <parameter id="OBJECTIVE_COEFFICIENT" value="0" units="mmol_per_gDW_per_hr" constant="false"/>
          </listOfParameters>
        </kineticLaw>
      </reaction>
      <reaction id="R_ACACT10m" name="acetyl-CoA C-acetyltransferase, mitochondrial" reversible="true">
        <notes>
          <body xmlns="http://www.w3.org/1999/xhtml">
            <p>GENE_ASSOCIATION: (38.1)</p>
            <p>SUBSYSTEM: Valine, Leucine, and Isoleucine Metabolism</p>
          </body>
        </notes>
        <listOfReactants>
          <speciesReference species="M_2maacoa_m" stoichiometry="1"/>
          <speciesReference species="M_coa_m" stoichiometry="1"/>
        </listOfReactants>
        <listOfProducts>
          <speciesReference species="M_accoa_m" stoichiometry="1"/>
          <speciesReference species="M_ppcoa_m" stoichiometry="1"/>
        </listOfProducts>
        <kineticLaw>
          <math xmlns="http://www.w3.org/1998/Math/MathML">
            <ci> FLUX_VALUE </ci>
          </math>
          <listOfParameters>
            <parameter id="LOWER_BOUND" value="-1000" units="mmol_per_gDW_per_hr" constant="false"/>
            <parameter id="UPPER_BOUND" value="1000" units="mmol_per_gDW_per_hr" constant="false"/>
            <parameter id="FLUX_VALUE" value="0" units="mmol_per_gDW_per_hr" constant="false"/>
            <parameter id="OBJECTIVE_COEFFICIENT" value="0" units="mmol_per_gDW_per_hr" constant="false"/>
          </listOfParameters>
        </kineticLaw>
      </reaction>
      <reaction id="R_ACACT1rm" name="acetyl-CoA C-acetyltransferase, mitochondrial" reversible="true">
        <notes>
          <body xmlns="http://www.w3.org/1999/xhtml">
            <p>GENE_ASSOCIATION: (3030.1) and (3032.1) or (38.1)</p>
            <p>SUBSYSTEM: Tryptophan metabolism</p>
          </body>
        </notes>
        <listOfReactants>
          <speciesReference species="M_accoa_m" stoichiometry="2"/>
        </listOfReactants>
        <listOfProducts>
          <speciesReference species="M_aacoa_m" stoichiometry="1"/>
          <speciesReference species="M_coa_m" stoichiometry="1"/>
        </listOfProducts>
        <kineticLaw>
          <math xmlns="http://www.w3.org/1998/Math/MathML">
            <ci> FLUX_VALUE </ci>
          </math>
          <listOfParameters>
            <parameter id="LOWER_BOUND" value="-1000" units="mmol_per_gDW_per_hr" constant="false"/>
            <parameter id="UPPER_BOUND" value="1000" units="mmol_per_gDW_per_hr" constant="false"/>
            <parameter id="FLUX_VALUE" value="0" units="mmol_per_gDW_per_hr" constant="false"/>
            <parameter id="OBJECTIVE_COEFFICIENT" value="0" units="mmol_per_gDW_per_hr" constant="false"/>
          </listOfParameters>
        </kineticLaw>
      </reaction>
      <reaction id="R_ACACt2" name="acetoacetate transport via proton symport" reversible="true">
        <notes>
          <body xmlns="http://www.w3.org/1999/xhtml">
            <p>GENE_ASSOCIATION: (6566.1) or (9194.1)</p>
            <p>SUBSYSTEM: Transport, Extracellular</p>
          </body>
        </notes>
        <listOfReactants>
          <speciesReference species="M_acac_e" stoichiometry="1"/>
          <speciesReference species="M_h_e" stoichiometry="1"/>
        </listOfReactants>
        <listOfProducts>
          <speciesReference species="M_acac_c" stoichiometry="1"/>
          <speciesReference species="M_h_c" stoichiometry="1"/>
        </listOfProducts>
        <kineticLaw>
          <math xmlns="http://www.w3.org/1998/Math/MathML">
            <ci> FLUX_VALUE </ci>
          </math>
          <listOfParameters>
            <parameter id="LOWER_BOUND" value="-1000" units="mmol_per_gDW_per_hr" constant="false"/>
            <parameter id="UPPER_BOUND" value="1000" units="mmol_per_gDW_per_hr" constant="false"/>
            <parameter id="FLUX_VALUE" value="0" units="mmol_per_gDW_per_hr" constant="false"/>
            <parameter id="OBJECTIVE_COEFFICIENT" value="0" units="mmol_per_gDW_per_hr" constant="false"/>
          </listOfParameters>
        </kineticLaw>
      </reaction>
      <reaction id="R_ACACt2m" name="Acetoacetate mitochondrial transport via H+ symport" reversible="true">
        <notes>
          <body xmlns="http://www.w3.org/1999/xhtml">
            <p>GENE_ASSOCIATION: (6566.1)</p>
            <p>SUBSYSTEM: Transport, Mitochondrial</p>
          </body>
        </notes>
        <listOfReactants>
          <speciesReference species="M_acac_c" stoichiometry="1"/>
          <speciesReference species="M_h_c" stoichiometry="1"/>
        </listOfReactants>
        <listOfProducts>
          <speciesReference species="M_acac_m" stoichiometry="1"/>
          <speciesReference species="M_h_m" stoichiometry="1"/>
        </listOfProducts>
        <kineticLaw>
          <math xmlns="http://www.w3.org/1998/Math/MathML">
            <ci> FLUX_VALUE </ci>
          </math>
          <listOfParameters>
            <parameter id="LOWER_BOUND" value="-1000" units="mmol_per_gDW_per_hr" constant="false"/>
            <parameter id="UPPER_BOUND" value="1000" units="mmol_per_gDW_per_hr" constant="false"/>
            <parameter id="FLUX_VALUE" value="0" units="mmol_per_gDW_per_hr" constant="false"/>
            <parameter id="OBJECTIVE_COEFFICIENT" value="0" units="mmol_per_gDW_per_hr" constant="false"/>
          </listOfParameters>
        </kineticLaw>
      </reaction>
      <reaction id="R_ACACtx" name="acetoacetate intracellular transport unknown mechanism" reversible="true">
        <notes>
          <body xmlns="http://www.w3.org/1999/xhtml">
            <p>GENE_ASSOCIATION: </p>
            <p>SUBSYSTEM: Transport, Peroxisomal</p>
          </body>
        </notes>
        <listOfReactants>
          <speciesReference species="M_acac_c" stoichiometry="1"/>
        </listOfReactants>
        <listOfProducts>
          <speciesReference species="M_acac_x" stoichiometry="1"/>
        </listOfProducts>
        <kineticLaw>
          <math xmlns="http://www.w3.org/1998/Math/MathML">
            <ci> FLUX_VALUE </ci>
          </math>
          <listOfParameters>
            <parameter id="LOWER_BOUND" value="-1000" units="mmol_per_gDW_per_hr" constant="false"/>
            <parameter id="UPPER_BOUND" value="1000" units="mmol_per_gDW_per_hr" constant="false"/>
            <parameter id="FLUX_VALUE" value="0" units="mmol_per_gDW_per_hr" constant="false"/>
            <parameter id="OBJECTIVE_COEFFICIENT" value="0" units="mmol_per_gDW_per_hr" constant="false"/>
          </listOfParameters>
        </kineticLaw>
      </reaction>
      <reaction id="R_ACALDtm" name="acetaldehyde mitochondrial diffusion" reversible="true">
        <notes>
          <body xmlns="http://www.w3.org/1999/xhtml">
            <p>GENE_ASSOCIATION: </p>
            <p>SUBSYSTEM: Transport, Mitochondrial</p>
          </body>
        </notes>
        <listOfReactants>
          <speciesReference species="M_acald_m" stoichiometry="1"/>
        </listOfReactants>
        <listOfProducts>
          <speciesReference species="M_acald_c" stoichiometry="1"/>
        </listOfProducts>
        <kineticLaw>
          <math xmlns="http://www.w3.org/1998/Math/MathML">
            <ci> FLUX_VALUE </ci>
          </math>
          <listOfParameters>
            <parameter id="LOWER_BOUND" value="-1000" units="mmol_per_gDW_per_hr" constant="false"/>
            <parameter id="UPPER_BOUND" value="1000" units="mmol_per_gDW_per_hr" constant="false"/>
            <parameter id="FLUX_VALUE" value="0" units="mmol_per_gDW_per_hr" constant="false"/>
            <parameter id="OBJECTIVE_COEFFICIENT" value="0" units="mmol_per_gDW_per_hr" constant="false"/>
          </listOfParameters>
        </kineticLaw>
      </reaction>
      <reaction id="R_ACALDtx" name="acetaldehyde peroxisomal diffusion" reversible="true">
        <notes>
          <body xmlns="http://www.w3.org/1999/xhtml">
            <p>GENE_ASSOCIATION: </p>
            <p>SUBSYSTEM: Transport, Peroxisomal</p>
          </body>
        </notes>
        <listOfReactants>
          <speciesReference species="M_acald_x" stoichiometry="1"/>
        </listOfReactants>
        <listOfProducts>
          <speciesReference species="M_acald_c" stoichiometry="1"/>
        </listOfProducts>
        <kineticLaw>
          <math xmlns="http://www.w3.org/1998/Math/MathML">
            <ci> FLUX_VALUE </ci>
          </math>
          <listOfParameters>
            <parameter id="LOWER_BOUND" value="-1000" units="mmol_per_gDW_per_hr" constant="false"/>
            <parameter id="UPPER_BOUND" value="1000" units="mmol_per_gDW_per_hr" constant="false"/>
            <parameter id="FLUX_VALUE" value="0" units="mmol_per_gDW_per_hr" constant="false"/>
            <parameter id="OBJECTIVE_COEFFICIENT" value="0" units="mmol_per_gDW_per_hr" constant="false"/>
          </listOfParameters>
        </kineticLaw>
      </reaction>
      <reaction id="R_ACCOAC" name="acetyl-CoA carboxylase" reversible="false">
        <notes>
          <body xmlns="http://www.w3.org/1999/xhtml">
            <p>GENE_ASSOCIATION: (31.2 and 32.1) or (31.1) or (32.1 and 31.3) or (32.1 and 31.5) or (31.4) or (31.4 and 32.1) or (31.2) or (31.3) or (31.1 and 32.1) or (31.5)</p>
            <p>SUBSYSTEM: Fatty Acid Metabolism</p>
          </body>
        </notes>
        <listOfReactants>
          <speciesReference species="M_accoa_c" stoichiometry="1"/>
          <speciesReference species="M_atp_c" stoichiometry="1"/>
          <speciesReference species="M_hco3_c" stoichiometry="1"/>
        </listOfReactants>
        <listOfProducts>
          <speciesReference species="M_adp_c" stoichiometry="1"/>
          <speciesReference species="M_h_c" stoichiometry="1"/>
          <speciesReference species="M_malcoa_c" stoichiometry="1"/>
          <speciesReference species="M_pi_c" stoichiometry="1"/>
        </listOfProducts>
        <kineticLaw>
          <math xmlns="http://www.w3.org/1998/Math/MathML">
            <ci> FLUX_VALUE </ci>
          </math>
          <listOfParameters>
            <parameter id="LOWER_BOUND" value="0" units="mmol_per_gDW_per_hr" constant="false"/>
            <parameter id="UPPER_BOUND" value="1000" units="mmol_per_gDW_per_hr" constant="false"/>
            <parameter id="FLUX_VALUE" value="0" units="mmol_per_gDW_per_hr" constant="false"/>
            <parameter id="OBJECTIVE_COEFFICIENT" value="0" units="mmol_per_gDW_per_hr" constant="false"/>
          </listOfParameters>
        </kineticLaw>
      </reaction>
      <reaction id="R_ACCOACm" name="Acetyl-Coa carboxylase, beta isoform" reversible="false">
        <notes>
          <body xmlns="http://www.w3.org/1999/xhtml">
            <p>GENE_ASSOCIATION: (32.1)</p>
            <p>SUBSYSTEM: Fatty Acid Metabolism</p>
          </body>
        </notes>
        <listOfReactants>
          <speciesReference species="M_accoa_m" stoichiometry="1"/>
          <speciesReference species="M_atp_m" stoichiometry="1"/>
          <speciesReference species="M_hco3_m" stoichiometry="1"/>
        </listOfReactants>
        <listOfProducts>
          <speciesReference species="M_adp_m" stoichiometry="1"/>
          <speciesReference species="M_h_m" stoichiometry="1"/>
          <speciesReference species="M_malcoa_m" stoichiometry="1"/>
          <speciesReference species="M_pi_m" stoichiometry="1"/>
        </listOfProducts>
        <kineticLaw>
          <math xmlns="http://www.w3.org/1998/Math/MathML">
            <ci> FLUX_VALUE </ci>
          </math>
          <listOfParameters>
            <parameter id="LOWER_BOUND" value="0" units="mmol_per_gDW_per_hr" constant="false"/>
            <parameter id="UPPER_BOUND" value="1000" units="mmol_per_gDW_per_hr" constant="false"/>
            <parameter id="FLUX_VALUE" value="0" units="mmol_per_gDW_per_hr" constant="false"/>
            <parameter id="OBJECTIVE_COEFFICIENT" value="0" units="mmol_per_gDW_per_hr" constant="false"/>
          </listOfParameters>
        </kineticLaw>
      </reaction>
      <reaction id="R_ACETONEt2" name="acetone transport via proton symport" reversible="true">
        <notes>
          <body xmlns="http://www.w3.org/1999/xhtml">
            <p>GENE_ASSOCIATION: (6566.1) or (9123.1) or (9194.1)</p>
            <p>SUBSYSTEM: Transport, Extracellular</p>
          </body>
        </notes>
        <listOfReactants>
          <speciesReference species="M_acetone_e" stoichiometry="1"/>
          <speciesReference species="M_h_e" stoichiometry="1"/>
        </listOfReactants>
        <listOfProducts>
          <speciesReference species="M_acetone_c" stoichiometry="1"/>
          <speciesReference species="M_h_c" stoichiometry="1"/>
        </listOfProducts>
        <kineticLaw>
          <math xmlns="http://www.w3.org/1998/Math/MathML">
            <ci> FLUX_VALUE </ci>
          </math>
          <listOfParameters>
            <parameter id="LOWER_BOUND" value="-1000" units="mmol_per_gDW_per_hr" constant="false"/>
            <parameter id="UPPER_BOUND" value="1000" units="mmol_per_gDW_per_hr" constant="false"/>
            <parameter id="FLUX_VALUE" value="0" units="mmol_per_gDW_per_hr" constant="false"/>
            <parameter id="OBJECTIVE_COEFFICIENT" value="0" units="mmol_per_gDW_per_hr" constant="false"/>
          </listOfParameters>
        </kineticLaw>
      </reaction>
      <reaction id="R_ACETONEt2m" name="acetone mitochondrial transport via proton symport" reversible="true">
        <notes>
          <body xmlns="http://www.w3.org/1999/xhtml">
            <p>GENE_ASSOCIATION: (6566.1)</p>
            <p>SUBSYSTEM: Transport, Mitochondrial</p>
          </body>
        </notes>
        <listOfReactants>
          <speciesReference species="M_acetone_c" stoichiometry="1"/>
          <speciesReference species="M_h_c" stoichiometry="1"/>
        </listOfReactants>
        <listOfProducts>
          <speciesReference species="M_acetone_m" stoichiometry="1"/>
          <speciesReference species="M_h_m" stoichiometry="1"/>
        </listOfProducts>
        <kineticLaw>
          <math xmlns="http://www.w3.org/1998/Math/MathML">
            <ci> FLUX_VALUE </ci>
          </math>
          <listOfParameters>
            <parameter id="LOWER_BOUND" value="-1000" units="mmol_per_gDW_per_hr" constant="false"/>
            <parameter id="UPPER_BOUND" value="1000" units="mmol_per_gDW_per_hr" constant="false"/>
            <parameter id="FLUX_VALUE" value="0" units="mmol_per_gDW_per_hr" constant="false"/>
            <parameter id="OBJECTIVE_COEFFICIENT" value="0" units="mmol_per_gDW_per_hr" constant="false"/>
          </listOfParameters>
        </kineticLaw>
      </reaction>
      <reaction id="R_ACITL" name="ATP-Citrate lyase" reversible="false">
        <notes>
          <body xmlns="http://www.w3.org/1999/xhtml">
            <p>GENE_ASSOCIATION: (47.1) or (47.2)</p>
            <p>SUBSYSTEM: Citric Acid Cycle</p>
          </body>
        </notes>
        <listOfReactants>
          <speciesReference species="M_atp_c" stoichiometry="1"/>
          <speciesReference species="M_cit_c" stoichiometry="1"/>
          <speciesReference species="M_coa_c" stoichiometry="1"/>
        </listOfReactants>
        <listOfProducts>
          <speciesReference species="M_accoa_c" stoichiometry="1"/>
          <speciesReference species="M_adp_c" stoichiometry="1"/>
          <speciesReference species="M_oaa_c" stoichiometry="1"/>
          <speciesReference species="M_pi_c" stoichiometry="1"/>
        </listOfProducts>
        <kineticLaw>
          <math xmlns="http://www.w3.org/1998/Math/MathML">
            <ci> FLUX_VALUE </ci>
          </math>
          <listOfParameters>
            <parameter id="LOWER_BOUND" value="0" units="mmol_per_gDW_per_hr" constant="false"/>
            <parameter id="UPPER_BOUND" value="1000" units="mmol_per_gDW_per_hr" constant="false"/>
            <parameter id="FLUX_VALUE" value="0" units="mmol_per_gDW_per_hr" constant="false"/>
            <parameter id="OBJECTIVE_COEFFICIENT" value="0" units="mmol_per_gDW_per_hr" constant="false"/>
          </listOfParameters>
        </kineticLaw>
      </reaction>
      <reaction id="R_ACOAD10m" name="acyl-CoA dehydrogenase (2-methylbutanoyl-CoA), mitochondrial" reversible="false">
        <notes>
          <body xmlns="http://www.w3.org/1999/xhtml">
            <p>GENE_ASSOCIATION: (36.1) or (34.1)</p>
            <p>SUBSYSTEM: Valine, Leucine, and Isoleucine Metabolism</p>
          </body>
        </notes>
        <listOfReactants>
          <speciesReference species="M_2mbcoa_m" stoichiometry="1"/>
          <speciesReference species="M_fad_m" stoichiometry="1"/>
        </listOfReactants>
        <listOfProducts>
          <speciesReference species="M_2mb2coa_m" stoichiometry="1"/>
          <speciesReference species="M_fadh2_m" stoichiometry="1"/>
        </listOfProducts>
        <kineticLaw>
          <math xmlns="http://www.w3.org/1998/Math/MathML">
            <ci> FLUX_VALUE </ci>
          </math>
          <listOfParameters>
            <parameter id="LOWER_BOUND" value="0" units="mmol_per_gDW_per_hr" constant="false"/>
            <parameter id="UPPER_BOUND" value="1000" units="mmol_per_gDW_per_hr" constant="false"/>
            <parameter id="FLUX_VALUE" value="0" units="mmol_per_gDW_per_hr" constant="false"/>
            <parameter id="OBJECTIVE_COEFFICIENT" value="0" units="mmol_per_gDW_per_hr" constant="false"/>
          </listOfParameters>
        </kineticLaw>
      </reaction>
      <reaction id="R_ACOAD1fm" name="acyl-CoA dehydrogenase (butanoyl-CoA), mitochondrial" reversible="false">
        <notes>
          <body xmlns="http://www.w3.org/1999/xhtml">
            <p>GENE_ASSOCIATION: (80724.1) or (36.1) or (35.1) or (34.1) or (84129.1) or (27034.1) or (28976.1)</p>
            <p>SUBSYSTEM: Butanoate Metabolism</p>
          </body>
        </notes>
        <listOfReactants>
          <speciesReference species="M_btcoa_m" stoichiometry="1"/>
          <speciesReference species="M_fad_m" stoichiometry="1"/>
        </listOfReactants>
        <listOfProducts>
          <speciesReference species="M_b2coa_m" stoichiometry="1"/>
          <speciesReference species="M_fadh2_m" stoichiometry="1"/>
        </listOfProducts>
        <kineticLaw>
          <math xmlns="http://www.w3.org/1998/Math/MathML">
            <ci> FLUX_VALUE </ci>
          </math>
          <listOfParameters>
            <parameter id="LOWER_BOUND" value="0" units="mmol_per_gDW_per_hr" constant="false"/>
            <parameter id="UPPER_BOUND" value="1000" units="mmol_per_gDW_per_hr" constant="false"/>
            <parameter id="FLUX_VALUE" value="0" units="mmol_per_gDW_per_hr" constant="false"/>
            <parameter id="OBJECTIVE_COEFFICIENT" value="0" units="mmol_per_gDW_per_hr" constant="false"/>
          </listOfParameters>
        </kineticLaw>
      </reaction>
      <reaction id="R_ACOAD9m" name="acyl-CoA dehydrogenase (isobutyryl-CoA), mitochondrial" reversible="false">
        <notes>
          <body xmlns="http://www.w3.org/1999/xhtml">
            <p>GENE_ASSOCIATION: (34.1) or (27034.1)</p>
            <p>SUBSYSTEM: Valine, Leucine, and Isoleucine Metabolism</p>
          </body>
        </notes>
        <listOfReactants>
          <speciesReference species="M_fad_m" stoichiometry="1"/>
          <speciesReference species="M_ibcoa_m" stoichiometry="1"/>
        </listOfReactants>
        <listOfProducts>
          <speciesReference species="M_2mp2coa_m" stoichiometry="1"/>
          <speciesReference species="M_fadh2_m" stoichiometry="1"/>
        </listOfProducts>
        <kineticLaw>
          <math xmlns="http://www.w3.org/1998/Math/MathML">
            <ci> FLUX_VALUE </ci>
          </math>
          <listOfParameters>
            <parameter id="LOWER_BOUND" value="0" units="mmol_per_gDW_per_hr" constant="false"/>
            <parameter id="UPPER_BOUND" value="1000" units="mmol_per_gDW_per_hr" constant="false"/>
            <parameter id="FLUX_VALUE" value="0" units="mmol_per_gDW_per_hr" constant="false"/>
            <parameter id="OBJECTIVE_COEFFICIENT" value="0" units="mmol_per_gDW_per_hr" constant="false"/>
          </listOfParameters>
        </kineticLaw>
      </reaction>
      <reaction id="R_ACOAO7p" name="acyl-CoA oxidase (hexadecanoyl-CoA), peroxisomal" reversible="false">
        <notes>
          <body xmlns="http://www.w3.org/1999/xhtml">
            <p>GENE_ASSOCIATION: (51.1) or (51.2)</p>
            <p>SUBSYSTEM: Fatty Acid Metabolism</p>
          </body>
        </notes>
        <listOfReactants>
          <speciesReference species="M_o2_x" stoichiometry="1"/>
          <speciesReference species="M_pmtcoa_x" stoichiometry="1"/>
        </listOfReactants>
        <listOfProducts>
          <speciesReference species="M_h2o2_x" stoichiometry="1"/>
          <speciesReference species="M_hdd2coa_x" stoichiometry="1"/>
        </listOfProducts>
        <kineticLaw>
          <math xmlns="http://www.w3.org/1998/Math/MathML">
            <ci> FLUX_VALUE </ci>
          </math>
          <listOfParameters>
            <parameter id="LOWER_BOUND" value="0" units="mmol_per_gDW_per_hr" constant="false"/>
            <parameter id="UPPER_BOUND" value="1000" units="mmol_per_gDW_per_hr" constant="false"/>
            <parameter id="FLUX_VALUE" value="0" units="mmol_per_gDW_per_hr" constant="false"/>
            <parameter id="OBJECTIVE_COEFFICIENT" value="0" units="mmol_per_gDW_per_hr" constant="false"/>
          </listOfParameters>
        </kineticLaw>
      </reaction>
      <reaction id="R_ACONT" name="aconitase" reversible="true">
        <notes>
          <body xmlns="http://www.w3.org/1999/xhtml">
            <p>GENE_ASSOCIATION: (3658.1) or (48.1)</p>
            <p>SUBSYSTEM: Citric Acid Cycle</p>
          </body>
        </notes>
        <listOfReactants>
          <speciesReference species="M_cit_c" stoichiometry="1"/>
        </listOfReactants>
        <listOfProducts>
          <speciesReference species="M_icit_c" stoichiometry="1"/>
        </listOfProducts>
        <kineticLaw>
          <math xmlns="http://www.w3.org/1998/Math/MathML">
            <ci> FLUX_VALUE </ci>
          </math>
          <listOfParameters>
            <parameter id="LOWER_BOUND" value="-1000" units="mmol_per_gDW_per_hr" constant="false"/>
            <parameter id="UPPER_BOUND" value="1000" units="mmol_per_gDW_per_hr" constant="false"/>
            <parameter id="FLUX_VALUE" value="0" units="mmol_per_gDW_per_hr" constant="false"/>
            <parameter id="OBJECTIVE_COEFFICIENT" value="0" units="mmol_per_gDW_per_hr" constant="false"/>
          </listOfParameters>
        </kineticLaw>
      </reaction>
      <reaction id="R_ACONTm" name="Aconitate hydratase" reversible="true">
        <notes>
          <body xmlns="http://www.w3.org/1999/xhtml">
            <p>GENE_ASSOCIATION: (50.1)</p>
            <p>SUBSYSTEM: Citric Acid Cycle</p>
          </body>
        </notes>
        <listOfReactants>
          <speciesReference species="M_cit_m" stoichiometry="1"/>
        </listOfReactants>
        <listOfProducts>
          <speciesReference species="M_icit_m" stoichiometry="1"/>
        </listOfProducts>
        <kineticLaw>
          <math xmlns="http://www.w3.org/1998/Math/MathML">
            <ci> FLUX_VALUE </ci>
          </math>
          <listOfParameters>
            <parameter id="LOWER_BOUND" value="-1000" units="mmol_per_gDW_per_hr" constant="false"/>
            <parameter id="UPPER_BOUND" value="1000" units="mmol_per_gDW_per_hr" constant="false"/>
            <parameter id="FLUX_VALUE" value="0" units="mmol_per_gDW_per_hr" constant="false"/>
            <parameter id="OBJECTIVE_COEFFICIENT" value="0" units="mmol_per_gDW_per_hr" constant="false"/>
          </listOfParameters>
        </kineticLaw>
      </reaction>
      <reaction id="R_ACP1_FMN" name="acid phosphatase (FMN)" reversible="false">
        <notes>
          <body xmlns="http://www.w3.org/1999/xhtml">
            <p>GENE_ASSOCIATION: (52.1) or (52.3) or (52.2)</p>
            <p>SUBSYSTEM: Riboflavin Metabolism</p>
          </body>
        </notes>
        <listOfReactants>
          <speciesReference species="M_fmn_c" stoichiometry="1"/>
          <speciesReference species="M_h2o_c" stoichiometry="1"/>
        </listOfReactants>
        <listOfProducts>
          <speciesReference species="M_pi_c" stoichiometry="1"/>
          <speciesReference species="M_ribflv_c" stoichiometry="1"/>
        </listOfProducts>
        <kineticLaw>
          <math xmlns="http://www.w3.org/1998/Math/MathML">
            <ci> FLUX_VALUE </ci>
          </math>
          <listOfParameters>
            <parameter id="LOWER_BOUND" value="0" units="mmol_per_gDW_per_hr" constant="false"/>
            <parameter id="UPPER_BOUND" value="1000" units="mmol_per_gDW_per_hr" constant="false"/>
            <parameter id="FLUX_VALUE" value="0" units="mmol_per_gDW_per_hr" constant="false"/>
            <parameter id="OBJECTIVE_COEFFICIENT" value="0" units="mmol_per_gDW_per_hr" constant="false"/>
          </listOfParameters>
        </kineticLaw>
      </reaction>
      <reaction id="R_ACYP" name="acylphosphatase" reversible="false">
        <notes>
          <body xmlns="http://www.w3.org/1999/xhtml">
            <p>GENE_ASSOCIATION: (112611.1) or (98.1) or (97.2) or (97.1)</p>
            <p>SUBSYSTEM: Glycolysis/Gluconeogenesis</p>
          </body>
        </notes>
        <listOfReactants>
          <speciesReference species="M_13dpg_c" stoichiometry="1"/>
          <speciesReference species="M_h2o_c" stoichiometry="1"/>
        </listOfReactants>
        <listOfProducts>
          <speciesReference species="M_3pg_c" stoichiometry="1"/>
          <speciesReference species="M_h_c" stoichiometry="1"/>
          <speciesReference species="M_pi_c" stoichiometry="1"/>
        </listOfProducts>
        <kineticLaw>
          <math xmlns="http://www.w3.org/1998/Math/MathML">
            <ci> FLUX_VALUE </ci>
          </math>
          <listOfParameters>
            <parameter id="LOWER_BOUND" value="0" units="mmol_per_gDW_per_hr" constant="false"/>
            <parameter id="UPPER_BOUND" value="1000" units="mmol_per_gDW_per_hr" constant="false"/>
            <parameter id="FLUX_VALUE" value="0" units="mmol_per_gDW_per_hr" constant="false"/>
            <parameter id="OBJECTIVE_COEFFICIENT" value="0" units="mmol_per_gDW_per_hr" constant="false"/>
          </listOfParameters>
        </kineticLaw>
      </reaction>
      <reaction id="R_ACt2m" name="acetate mitochondrial transport via proton symport" reversible="true">
        <notes>
          <body xmlns="http://www.w3.org/1999/xhtml">
            <p>GENE_ASSOCIATION: </p>
            <p>SUBSYSTEM: Transport, Mitochondrial</p>
          </body>
        </notes>
        <listOfReactants>
          <speciesReference species="M_ac_c" stoichiometry="1"/>
          <speciesReference species="M_h_c" stoichiometry="1"/>
        </listOfReactants>
        <listOfProducts>
          <speciesReference species="M_ac_m" stoichiometry="1"/>
          <speciesReference species="M_h_m" stoichiometry="1"/>
        </listOfProducts>
        <kineticLaw>
          <math xmlns="http://www.w3.org/1998/Math/MathML">
            <ci> FLUX_VALUE </ci>
          </math>
          <listOfParameters>
            <parameter id="LOWER_BOUND" value="-1000" units="mmol_per_gDW_per_hr" constant="false"/>
            <parameter id="UPPER_BOUND" value="1000" units="mmol_per_gDW_per_hr" constant="false"/>
            <parameter id="FLUX_VALUE" value="0" units="mmol_per_gDW_per_hr" constant="false"/>
            <parameter id="OBJECTIVE_COEFFICIENT" value="0" units="mmol_per_gDW_per_hr" constant="false"/>
          </listOfParameters>
        </kineticLaw>
      </reaction>
      <reaction id="R_ACt2r" name="acetate reversible transport via proton symport" reversible="true">
        <notes>
          <body xmlns="http://www.w3.org/1999/xhtml">
            <p>GENE_ASSOCIATION: </p>
            <p>SUBSYSTEM: Transport, Extracellular</p>
          </body>
        </notes>
        <listOfReactants>
          <speciesReference species="M_ac_e" stoichiometry="1"/>
          <speciesReference species="M_h_e" stoichiometry="1"/>
        </listOfReactants>
        <listOfProducts>
          <speciesReference species="M_ac_c" stoichiometry="1"/>
          <speciesReference species="M_h_c" stoichiometry="1"/>
        </listOfProducts>
        <kineticLaw>
          <math xmlns="http://www.w3.org/1998/Math/MathML">
            <ci> FLUX_VALUE </ci>
          </math>
          <listOfParameters>
            <parameter id="LOWER_BOUND" value="-1000" units="mmol_per_gDW_per_hr" constant="false"/>
            <parameter id="UPPER_BOUND" value="1000" units="mmol_per_gDW_per_hr" constant="false"/>
            <parameter id="FLUX_VALUE" value="0" units="mmol_per_gDW_per_hr" constant="false"/>
            <parameter id="OBJECTIVE_COEFFICIENT" value="0" units="mmol_per_gDW_per_hr" constant="false"/>
          </listOfParameters>
        </kineticLaw>
      </reaction>
      <reaction id="R_ADCim" name="Acetoacetate decarboxylation (irreversible), mitochondrial" reversible="false">
        <notes>
          <body xmlns="http://www.w3.org/1999/xhtml">
            <p>GENE_ASSOCIATION: </p>
            <p>SUBSYSTEM: Propanoate Metabolism</p>
          </body>
        </notes>
        <listOfReactants>
          <speciesReference species="M_acac_m" stoichiometry="1"/>
          <speciesReference species="M_h_m" stoichiometry="1"/>
        </listOfReactants>
        <listOfProducts>
          <speciesReference species="M_acetone_m" stoichiometry="1"/>
          <speciesReference species="M_co2_m" stoichiometry="1"/>
        </listOfProducts>
        <kineticLaw>
          <math xmlns="http://www.w3.org/1998/Math/MathML">
            <ci> FLUX_VALUE </ci>
          </math>
          <listOfParameters>
            <parameter id="LOWER_BOUND" value="0" units="mmol_per_gDW_per_hr" constant="false"/>
            <parameter id="UPPER_BOUND" value="1000" units="mmol_per_gDW_per_hr" constant="false"/>
            <parameter id="FLUX_VALUE" value="0" units="mmol_per_gDW_per_hr" constant="false"/>
            <parameter id="OBJECTIVE_COEFFICIENT" value="0" units="mmol_per_gDW_per_hr" constant="false"/>
          </listOfParameters>
        </kineticLaw>
      </reaction>
      <reaction id="R_ADK1" name="adenylate kinase" reversible="true">
        <notes>
          <body xmlns="http://www.w3.org/1999/xhtml">
            <p>GENE_ASSOCIATION: (122481.1) or (203.1) or (26289.1) or (26289.2)</p>
            <p>SUBSYSTEM: Nucleotides</p>
          </body>
        </notes>
        <listOfReactants>
          <speciesReference species="M_amp_c" stoichiometry="1"/>
          <speciesReference species="M_atp_c" stoichiometry="1"/>
        </listOfReactants>
        <listOfProducts>
          <speciesReference species="M_adp_c" stoichiometry="2"/>
        </listOfProducts>
        <kineticLaw>
          <math xmlns="http://www.w3.org/1998/Math/MathML">
            <ci> FLUX_VALUE </ci>
          </math>
          <listOfParameters>
            <parameter id="LOWER_BOUND" value="-1000" units="mmol_per_gDW_per_hr" constant="false"/>
            <parameter id="UPPER_BOUND" value="1000" units="mmol_per_gDW_per_hr" constant="false"/>
            <parameter id="FLUX_VALUE" value="0" units="mmol_per_gDW_per_hr" constant="false"/>
            <parameter id="OBJECTIVE_COEFFICIENT" value="0" units="mmol_per_gDW_per_hr" constant="false"/>
          </listOfParameters>
        </kineticLaw>
      </reaction>
      <reaction id="R_ADK1m" name="adenylate kinase, mitochondrial" reversible="true">
        <notes>
          <body xmlns="http://www.w3.org/1999/xhtml">
            <p>GENE_ASSOCIATION: (205.3) or (205.1) or (204.1) or (204.3) or (204.2) or (205.2)</p>
            <p>SUBSYSTEM: Nucleotides</p>
          </body>
        </notes>
        <listOfReactants>
          <speciesReference species="M_amp_m" stoichiometry="1"/>
          <speciesReference species="M_atp_m" stoichiometry="1"/>
        </listOfReactants>
        <listOfProducts>
          <speciesReference species="M_adp_m" stoichiometry="2"/>
        </listOfProducts>
        <kineticLaw>
          <math xmlns="http://www.w3.org/1998/Math/MathML">
            <ci> FLUX_VALUE </ci>
          </math>
          <listOfParameters>
            <parameter id="LOWER_BOUND" value="-1000" units="mmol_per_gDW_per_hr" constant="false"/>
            <parameter id="UPPER_BOUND" value="1000" units="mmol_per_gDW_per_hr" constant="false"/>
            <parameter id="FLUX_VALUE" value="0" units="mmol_per_gDW_per_hr" constant="false"/>
            <parameter id="OBJECTIVE_COEFFICIENT" value="0" units="mmol_per_gDW_per_hr" constant="false"/>
          </listOfParameters>
        </kineticLaw>
      </reaction>
      <reaction id="R_ADK3" name="adentylate kinase (GTP)" reversible="true">
        <notes>
          <body xmlns="http://www.w3.org/1999/xhtml">
            <p>GENE_ASSOCIATION: (26289.1) or (26289.2)</p>
            <p>SUBSYSTEM: Nucleotides</p>
          </body>
        </notes>
        <listOfReactants>
          <speciesReference species="M_amp_c" stoichiometry="1"/>
          <speciesReference species="M_gtp_c" stoichiometry="1"/>
        </listOfReactants>
        <listOfProducts>
          <speciesReference species="M_adp_c" stoichiometry="1"/>
          <speciesReference species="M_gdp_c" stoichiometry="1"/>
        </listOfProducts>
        <kineticLaw>
          <math xmlns="http://www.w3.org/1998/Math/MathML">
            <ci> FLUX_VALUE </ci>
          </math>
          <listOfParameters>
            <parameter id="LOWER_BOUND" value="-1000" units="mmol_per_gDW_per_hr" constant="false"/>
            <parameter id="UPPER_BOUND" value="1000" units="mmol_per_gDW_per_hr" constant="false"/>
            <parameter id="FLUX_VALUE" value="0" units="mmol_per_gDW_per_hr" constant="false"/>
            <parameter id="OBJECTIVE_COEFFICIENT" value="0" units="mmol_per_gDW_per_hr" constant="false"/>
          </listOfParameters>
        </kineticLaw>
      </reaction>
      <reaction id="R_ADK3m" name="adentylate kinase (GTP)" reversible="true">
        <notes>
          <body xmlns="http://www.w3.org/1999/xhtml">
            <p>GENE_ASSOCIATION: (50808.1)</p>
            <p>SUBSYSTEM: Nucleotides</p>
          </body>
        </notes>
        <listOfReactants>
          <speciesReference species="M_amp_m" stoichiometry="1"/>
          <speciesReference species="M_gtp_m" stoichiometry="1"/>
        </listOfReactants>
        <listOfProducts>
          <speciesReference species="M_adp_m" stoichiometry="1"/>
          <speciesReference species="M_gdp_m" stoichiometry="1"/>
        </listOfProducts>
        <kineticLaw>
          <math xmlns="http://www.w3.org/1998/Math/MathML">
            <ci> FLUX_VALUE </ci>
          </math>
          <listOfParameters>
            <parameter id="LOWER_BOUND" value="-1000" units="mmol_per_gDW_per_hr" constant="false"/>
            <parameter id="UPPER_BOUND" value="1000" units="mmol_per_gDW_per_hr" constant="false"/>
            <parameter id="FLUX_VALUE" value="0" units="mmol_per_gDW_per_hr" constant="false"/>
            <parameter id="OBJECTIVE_COEFFICIENT" value="0" units="mmol_per_gDW_per_hr" constant="false"/>
          </listOfParameters>
        </kineticLaw>
      </reaction>
      <reaction id="R_ADKd" name="adenylate kinase (d form)" reversible="true">
        <notes>
          <body xmlns="http://www.w3.org/1999/xhtml">
            <p>GENE_ASSOCIATION: (26289.2) or (26289.1)</p>
            <p>SUBSYSTEM: Nucleotides</p>
          </body>
        </notes>
        <listOfReactants>
          <speciesReference species="M_damp_c" stoichiometry="1"/>
          <speciesReference species="M_datp_c" stoichiometry="1"/>
        </listOfReactants>
        <listOfProducts>
          <speciesReference species="M_dadp_c" stoichiometry="2"/>
        </listOfProducts>
        <kineticLaw>
          <math xmlns="http://www.w3.org/1998/Math/MathML">
            <ci> FLUX_VALUE </ci>
          </math>
          <listOfParameters>
            <parameter id="LOWER_BOUND" value="-1000" units="mmol_per_gDW_per_hr" constant="false"/>
            <parameter id="UPPER_BOUND" value="1000" units="mmol_per_gDW_per_hr" constant="false"/>
            <parameter id="FLUX_VALUE" value="0" units="mmol_per_gDW_per_hr" constant="false"/>
            <parameter id="OBJECTIVE_COEFFICIENT" value="0" units="mmol_per_gDW_per_hr" constant="false"/>
          </listOfParameters>
        </kineticLaw>
      </reaction>
      <reaction id="R_ADMDC" name="adenosylmethionine decarboxylase" reversible="false">
        <notes>
          <body xmlns="http://www.w3.org/1999/xhtml">
            <p>GENE_ASSOCIATION: (262.1)</p>
            <p>SUBSYSTEM: Arginine and Proline Metabolism</p>
          </body>
        </notes>
        <listOfReactants>
          <speciesReference species="M_amet_c" stoichiometry="1"/>
          <speciesReference species="M_h_c" stoichiometry="1"/>
        </listOfReactants>
        <listOfProducts>
          <speciesReference species="M_ametam_c" stoichiometry="1"/>
          <speciesReference species="M_co2_c" stoichiometry="1"/>
        </listOfProducts>
        <kineticLaw>
          <math xmlns="http://www.w3.org/1998/Math/MathML">
            <ci> FLUX_VALUE </ci>
          </math>
          <listOfParameters>
            <parameter id="LOWER_BOUND" value="0" units="mmol_per_gDW_per_hr" constant="false"/>
            <parameter id="UPPER_BOUND" value="1000" units="mmol_per_gDW_per_hr" constant="false"/>
            <parameter id="FLUX_VALUE" value="0" units="mmol_per_gDW_per_hr" constant="false"/>
            <parameter id="OBJECTIVE_COEFFICIENT" value="0" units="mmol_per_gDW_per_hr" constant="false"/>
          </listOfParameters>
        </kineticLaw>
      </reaction>
      <reaction id="R_ADNCYC" name="adenylate cyclase" reversible="false">
        <notes>
          <body xmlns="http://www.w3.org/1999/xhtml">
            <p>GENE_ASSOCIATION: (112.1) or (55811.1) or (109.1) or (112.2) or (114.1) or (108.1) or (113.1) or (107.1) or (196883.1) or (115.1) or (111.1)</p>
            <p>SUBSYSTEM: Nucleotides</p>
          </body>
        </notes>
        <listOfReactants>
          <speciesReference species="M_atp_c" stoichiometry="1"/>
        </listOfReactants>
        <listOfProducts>
          <speciesReference species="M_camp_c" stoichiometry="1"/>
          <speciesReference species="M_ppi_c" stoichiometry="1"/>
        </listOfProducts>
        <kineticLaw>
          <math xmlns="http://www.w3.org/1998/Math/MathML">
            <ci> FLUX_VALUE </ci>
          </math>
          <listOfParameters>
            <parameter id="LOWER_BOUND" value="0" units="mmol_per_gDW_per_hr" constant="false"/>
            <parameter id="UPPER_BOUND" value="1000" units="mmol_per_gDW_per_hr" constant="false"/>
            <parameter id="FLUX_VALUE" value="0" units="mmol_per_gDW_per_hr" constant="false"/>
            <parameter id="OBJECTIVE_COEFFICIENT" value="0" units="mmol_per_gDW_per_hr" constant="false"/>
          </listOfParameters>
        </kineticLaw>
      </reaction>
      <reaction id="R_ADPT" name="adenine phosphoribosyltransferase" reversible="false">
        <notes>
          <body xmlns="http://www.w3.org/1999/xhtml">
            <p>GENE_ASSOCIATION: (353.1)</p>
            <p>SUBSYSTEM: Salvage Pathway</p>
          </body>
        </notes>
        <listOfReactants>
          <speciesReference species="M_ade_c" stoichiometry="1"/>
          <speciesReference species="M_prpp_c" stoichiometry="1"/>
        </listOfReactants>
        <listOfProducts>
          <speciesReference species="M_amp_c" stoichiometry="1"/>
          <speciesReference species="M_ppi_c" stoichiometry="1"/>
        </listOfProducts>
        <kineticLaw>
          <math xmlns="http://www.w3.org/1998/Math/MathML">
            <ci> FLUX_VALUE </ci>
          </math>
          <listOfParameters>
            <parameter id="LOWER_BOUND" value="0" units="mmol_per_gDW_per_hr" constant="false"/>
            <parameter id="UPPER_BOUND" value="1000" units="mmol_per_gDW_per_hr" constant="false"/>
            <parameter id="FLUX_VALUE" value="0" units="mmol_per_gDW_per_hr" constant="false"/>
            <parameter id="OBJECTIVE_COEFFICIENT" value="0" units="mmol_per_gDW_per_hr" constant="false"/>
          </listOfParameters>
        </kineticLaw>
      </reaction>
      <reaction id="R_ADPtx" name="ADP transporter, peroxisomal" reversible="true">
        <notes>
          <body xmlns="http://www.w3.org/1999/xhtml">
            <p>GENE_ASSOCIATION: </p>
            <p>SUBSYSTEM: Transport, Peroxisomal</p>
          </body>
        </notes>
        <listOfReactants>
          <speciesReference species="M_adp_c" stoichiometry="1"/>
        </listOfReactants>
        <listOfProducts>
          <speciesReference species="M_adp_x" stoichiometry="1"/>
        </listOfProducts>
        <kineticLaw>
          <math xmlns="http://www.w3.org/1998/Math/MathML">
            <ci> FLUX_VALUE </ci>
          </math>
          <listOfParameters>
            <parameter id="LOWER_BOUND" value="-1000" units="mmol_per_gDW_per_hr" constant="false"/>
            <parameter id="UPPER_BOUND" value="1000" units="mmol_per_gDW_per_hr" constant="false"/>
            <parameter id="FLUX_VALUE" value="0" units="mmol_per_gDW_per_hr" constant="false"/>
            <parameter id="OBJECTIVE_COEFFICIENT" value="0" units="mmol_per_gDW_per_hr" constant="false"/>
          </listOfParameters>
        </kineticLaw>
      </reaction>
      <reaction id="R_ADRNCPT1" name="carnitine O-palmitoyltransferase" reversible="false">
        <notes>
          <body xmlns="http://www.w3.org/1999/xhtml">
            <p>GENE_ASSOCIATION: (1375.1) or (1375.3) or (1375.4) or (126129.1) or (1374.1) or (1375.2)</p>
            <p>SUBSYSTEM: Carnitine shuttle</p>
          </body>
        </notes>
        <listOfReactants>
          <speciesReference species="M_adrncoa_c" stoichiometry="1"/>
          <speciesReference species="M_crn_c" stoichiometry="1"/>
        </listOfReactants>
        <listOfProducts>
          <speciesReference species="M_adrncrn_c" stoichiometry="1"/>
          <speciesReference species="M_coa_c" stoichiometry="1"/>
        </listOfProducts>
        <kineticLaw>
          <math xmlns="http://www.w3.org/1998/Math/MathML">
            <ci> FLUX_VALUE </ci>
          </math>
          <listOfParameters>
            <parameter id="LOWER_BOUND" value="0" units="mmol_per_gDW_per_hr" constant="false"/>
            <parameter id="UPPER_BOUND" value="1000" units="mmol_per_gDW_per_hr" constant="false"/>
            <parameter id="FLUX_VALUE" value="0" units="mmol_per_gDW_per_hr" constant="false"/>
            <parameter id="OBJECTIVE_COEFFICIENT" value="0" units="mmol_per_gDW_per_hr" constant="false"/>
          </listOfParameters>
        </kineticLaw>
      </reaction>
      <reaction id="R_ADRNCPT2" name="carnitine transferase" reversible="false">
        <notes>
          <body xmlns="http://www.w3.org/1999/xhtml">
            <p>GENE_ASSOCIATION: (1376.1)</p>
            <p>SUBSYSTEM: Carnitine shuttle</p>
          </body>
        </notes>
        <listOfReactants>
          <speciesReference species="M_adrncrn_m" stoichiometry="1"/>
          <speciesReference species="M_coa_m" stoichiometry="1"/>
        </listOfReactants>
        <listOfProducts>
          <speciesReference species="M_adrncoa_m" stoichiometry="1"/>
          <speciesReference species="M_crn_m" stoichiometry="1"/>
        </listOfProducts>
        <kineticLaw>
          <math xmlns="http://www.w3.org/1998/Math/MathML">
            <ci> FLUX_VALUE </ci>
          </math>
          <listOfParameters>
            <parameter id="LOWER_BOUND" value="0" units="mmol_per_gDW_per_hr" constant="false"/>
            <parameter id="UPPER_BOUND" value="1000" units="mmol_per_gDW_per_hr" constant="false"/>
            <parameter id="FLUX_VALUE" value="0" units="mmol_per_gDW_per_hr" constant="false"/>
            <parameter id="OBJECTIVE_COEFFICIENT" value="0" units="mmol_per_gDW_per_hr" constant="false"/>
          </listOfParameters>
        </kineticLaw>
      </reaction>
      <reaction id="R_ADRNCRNt" name="transport into the mitochondria (carnitine)" reversible="false">
        <notes>
          <body xmlns="http://www.w3.org/1999/xhtml">
            <p>GENE_ASSOCIATION: (788.1) or (788.1)</p>
            <p>SUBSYSTEM: Carnitine shuttle</p>
          </body>
        </notes>
        <listOfReactants>
          <speciesReference species="M_adrncrn_c" stoichiometry="1"/>
        </listOfReactants>
        <listOfProducts>
          <speciesReference species="M_adrncrn_m" stoichiometry="1"/>
        </listOfProducts>
        <kineticLaw>
          <math xmlns="http://www.w3.org/1998/Math/MathML">
            <ci> FLUX_VALUE </ci>
          </math>
          <listOfParameters>
            <parameter id="LOWER_BOUND" value="0" units="mmol_per_gDW_per_hr" constant="false"/>
            <parameter id="UPPER_BOUND" value="1000" units="mmol_per_gDW_per_hr" constant="false"/>
            <parameter id="FLUX_VALUE" value="0" units="mmol_per_gDW_per_hr" constant="false"/>
            <parameter id="OBJECTIVE_COEFFICIENT" value="0" units="mmol_per_gDW_per_hr" constant="false"/>
          </listOfParameters>
        </kineticLaw>
      </reaction>
      <reaction id="R_ADRNt" name="fatty acid transport via diffusion" reversible="true">
        <notes>
          <body xmlns="http://www.w3.org/1999/xhtml">
            <p>GENE_ASSOCIATION: </p>
            <p>SUBSYSTEM: Transport, Extracellular</p>
          </body>
        </notes>
        <listOfReactants>
          <speciesReference species="M_adrn_e" stoichiometry="1"/>
        </listOfReactants>
        <listOfProducts>
          <speciesReference species="M_adrn_c" stoichiometry="1"/>
        </listOfProducts>
        <kineticLaw>
          <math xmlns="http://www.w3.org/1998/Math/MathML">
            <ci> FLUX_VALUE </ci>
          </math>
          <listOfParameters>
            <parameter id="LOWER_BOUND" value="-1000" units="mmol_per_gDW_per_hr" constant="false"/>
            <parameter id="UPPER_BOUND" value="1000" units="mmol_per_gDW_per_hr" constant="false"/>
            <parameter id="FLUX_VALUE" value="0" units="mmol_per_gDW_per_hr" constant="false"/>
            <parameter id="OBJECTIVE_COEFFICIENT" value="0" units="mmol_per_gDW_per_hr" constant="false"/>
          </listOfParameters>
        </kineticLaw>
      </reaction>
      <reaction id="R_ADSK" name="adenylyl-sulfate kinase" reversible="false">
        <notes>
          <body xmlns="http://www.w3.org/1999/xhtml">
            <p>GENE_ASSOCIATION: (9060.1) or (9061.1)</p>
            <p>SUBSYSTEM: Nucleotides</p>
          </body>
        </notes>
        <listOfReactants>
          <speciesReference species="M_aps_c" stoichiometry="1"/>
          <speciesReference species="M_atp_c" stoichiometry="1"/>
        </listOfReactants>
        <listOfProducts>
          <speciesReference species="M_adp_c" stoichiometry="1"/>
          <speciesReference species="M_h_c" stoichiometry="1"/>
          <speciesReference species="M_paps_c" stoichiometry="1"/>
        </listOfProducts>
        <kineticLaw>
          <math xmlns="http://www.w3.org/1998/Math/MathML">
            <ci> FLUX_VALUE </ci>
          </math>
          <listOfParameters>
            <parameter id="LOWER_BOUND" value="0" units="mmol_per_gDW_per_hr" constant="false"/>
            <parameter id="UPPER_BOUND" value="1000" units="mmol_per_gDW_per_hr" constant="false"/>
            <parameter id="FLUX_VALUE" value="0" units="mmol_per_gDW_per_hr" constant="false"/>
            <parameter id="OBJECTIVE_COEFFICIENT" value="0" units="mmol_per_gDW_per_hr" constant="false"/>
          </listOfParameters>
        </kineticLaw>
      </reaction>
      <reaction id="R_ADSL1" name="adenylosuccinate lyase" reversible="false">
        <notes>
          <body xmlns="http://www.w3.org/1999/xhtml">
            <p>GENE_ASSOCIATION: (158.1) or (158.2)</p>
            <p>SUBSYSTEM: Nucleotides</p>
          </body>
        </notes>
        <listOfReactants>
          <speciesReference species="M_dcamp_c" stoichiometry="1"/>
        </listOfReactants>
        <listOfProducts>
          <speciesReference species="M_amp_c" stoichiometry="1"/>
          <speciesReference species="M_fum_c" stoichiometry="1"/>
        </listOfProducts>
        <kineticLaw>
          <math xmlns="http://www.w3.org/1998/Math/MathML">
            <ci> FLUX_VALUE </ci>
          </math>
          <listOfParameters>
            <parameter id="LOWER_BOUND" value="0" units="mmol_per_gDW_per_hr" constant="false"/>
            <parameter id="UPPER_BOUND" value="1000" units="mmol_per_gDW_per_hr" constant="false"/>
            <parameter id="FLUX_VALUE" value="0" units="mmol_per_gDW_per_hr" constant="false"/>
            <parameter id="OBJECTIVE_COEFFICIENT" value="0" units="mmol_per_gDW_per_hr" constant="false"/>
          </listOfParameters>
        </kineticLaw>
      </reaction>
      <reaction id="R_ADSL2" name="adenylosuccinate lyase" reversible="false">
        <notes>
          <body xmlns="http://www.w3.org/1999/xhtml">
            <p>GENE_ASSOCIATION: (158.1) or (158.2)</p>
            <p>SUBSYSTEM: IMP Biosynthesis</p>
          </body>
        </notes>
        <listOfReactants>
          <speciesReference species="M_25aics_c" stoichiometry="1"/>
        </listOfReactants>
        <listOfProducts>
          <speciesReference species="M_aicar_c" stoichiometry="1"/>
          <speciesReference species="M_fum_c" stoichiometry="1"/>
        </listOfProducts>
        <kineticLaw>
          <math xmlns="http://www.w3.org/1998/Math/MathML">
            <ci> FLUX_VALUE </ci>
          </math>
          <listOfParameters>
            <parameter id="LOWER_BOUND" value="0" units="mmol_per_gDW_per_hr" constant="false"/>
            <parameter id="UPPER_BOUND" value="1000" units="mmol_per_gDW_per_hr" constant="false"/>
            <parameter id="FLUX_VALUE" value="0" units="mmol_per_gDW_per_hr" constant="false"/>
            <parameter id="OBJECTIVE_COEFFICIENT" value="0" units="mmol_per_gDW_per_hr" constant="false"/>
          </listOfParameters>
        </kineticLaw>
      </reaction>
      <reaction id="R_ADSS" name="adenylosuccinate synthase" reversible="false">
        <notes>
          <body xmlns="http://www.w3.org/1999/xhtml">
            <p>GENE_ASSOCIATION: (159.1) or (122622.1) or (122622.2)</p>
            <p>SUBSYSTEM: Nucleotides</p>
          </body>
        </notes>
        <listOfReactants>
          <speciesReference species="M_asp_DASH_DASH_DASH_L_c" stoichiometry="1"/>
          <speciesReference species="M_gtp_c" stoichiometry="1"/>
          <speciesReference species="M_imp_c" stoichiometry="1"/>
        </listOfReactants>
        <listOfProducts>
          <speciesReference species="M_dcamp_c" stoichiometry="1"/>
          <speciesReference species="M_gdp_c" stoichiometry="1"/>
          <speciesReference species="M_h_c" stoichiometry="2"/>
          <speciesReference species="M_pi_c" stoichiometry="1"/>
        </listOfProducts>
        <kineticLaw>
          <math xmlns="http://www.w3.org/1998/Math/MathML">
            <ci> FLUX_VALUE </ci>
          </math>
          <listOfParameters>
            <parameter id="LOWER_BOUND" value="0" units="mmol_per_gDW_per_hr" constant="false"/>
            <parameter id="UPPER_BOUND" value="1000" units="mmol_per_gDW_per_hr" constant="false"/>
            <parameter id="FLUX_VALUE" value="0" units="mmol_per_gDW_per_hr" constant="false"/>
            <parameter id="OBJECTIVE_COEFFICIENT" value="0" units="mmol_per_gDW_per_hr" constant="false"/>
          </listOfParameters>
        </kineticLaw>
      </reaction>
      <reaction id="R_AGPAT1" name=" 1-acylglycerol-3-phosphate O-acyltransferase 1" reversible="false">
        <notes>
          <body xmlns="http://www.w3.org/1999/xhtml">
            <p>GENE_ASSOCIATION: (10555.1) or (137964.1) or (56895.1) or (56894.2) or (56894.1) or (55326.1) or (10554.1)</p>
            <p>SUBSYSTEM: Triacylglycerol Synthesis</p>
          </body>
        </notes>
        <listOfReactants>
          <speciesReference species="M_Rtotal2coa_c" stoichiometry="1"/>
          <speciesReference species="M_alpa_DASH_hs_c" stoichiometry="1"/>
        </listOfReactants>
        <listOfProducts>
          <speciesReference species="M_coa_c" stoichiometry="1"/>
          <speciesReference species="M_pa_DASH_hs_c" stoichiometry="1"/>
        </listOfProducts>
        <kineticLaw>
          <math xmlns="http://www.w3.org/1998/Math/MathML">
            <ci> FLUX_VALUE </ci>
          </math>
          <listOfParameters>
            <parameter id="LOWER_BOUND" value="0" units="mmol_per_gDW_per_hr" constant="false"/>
            <parameter id="UPPER_BOUND" value="1000" units="mmol_per_gDW_per_hr" constant="false"/>
            <parameter id="FLUX_VALUE" value="0" units="mmol_per_gDW_per_hr" constant="false"/>
            <parameter id="OBJECTIVE_COEFFICIENT" value="0" units="mmol_per_gDW_per_hr" constant="false"/>
          </listOfParameters>
        </kineticLaw>
      </reaction>
      <reaction id="R_AHC" name="adenosylhomocysteinase" reversible="true">
        <notes>
          <body xmlns="http://www.w3.org/1999/xhtml">
            <p>GENE_ASSOCIATION: (191.1) or (10768.2) or (10768.1)</p>
            <p>SUBSYSTEM: Methionine Metabolism</p>
          </body>
        </notes>
        <listOfReactants>
          <speciesReference species="M_ahcys_c" stoichiometry="1"/>
          <speciesReference species="M_h2o_c" stoichiometry="1"/>
        </listOfReactants>
        <listOfProducts>
          <speciesReference species="M_adn_c" stoichiometry="1"/>
          <speciesReference species="M_hcys_DASH_DASH_DASH_L_c" stoichiometry="1"/>
        </listOfProducts>
        <kineticLaw>
          <math xmlns="http://www.w3.org/1998/Math/MathML">
            <ci> FLUX_VALUE </ci>
          </math>
          <listOfParameters>
            <parameter id="LOWER_BOUND" value="-1000" units="mmol_per_gDW_per_hr" constant="false"/>
            <parameter id="UPPER_BOUND" value="1000" units="mmol_per_gDW_per_hr" constant="false"/>
            <parameter id="FLUX_VALUE" value="0" units="mmol_per_gDW_per_hr" constant="false"/>
            <parameter id="OBJECTIVE_COEFFICIENT" value="0" units="mmol_per_gDW_per_hr" constant="false"/>
          </listOfParameters>
        </kineticLaw>
      </reaction>
      <reaction id="R_AICART" name="phosphoribosylaminoimidazolecarboxamide formyltransferase" reversible="true">
        <notes>
          <body xmlns="http://www.w3.org/1999/xhtml">
            <p>GENE_ASSOCIATION: (471.1)</p>
            <p>SUBSYSTEM: IMP Biosynthesis</p>
          </body>
        </notes>
        <listOfReactants>
          <speciesReference species="M_10fthf_c" stoichiometry="1"/>
          <speciesReference species="M_aicar_c" stoichiometry="1"/>
        </listOfReactants>
        <listOfProducts>
          <speciesReference species="M_fprica_c" stoichiometry="1"/>
          <speciesReference species="M_thf_c" stoichiometry="1"/>
        </listOfProducts>
        <kineticLaw>
          <math xmlns="http://www.w3.org/1998/Math/MathML">
            <ci> FLUX_VALUE </ci>
          </math>
          <listOfParameters>
            <parameter id="LOWER_BOUND" value="-1000" units="mmol_per_gDW_per_hr" constant="false"/>
            <parameter id="UPPER_BOUND" value="1000" units="mmol_per_gDW_per_hr" constant="false"/>
            <parameter id="FLUX_VALUE" value="0" units="mmol_per_gDW_per_hr" constant="false"/>
            <parameter id="OBJECTIVE_COEFFICIENT" value="0" units="mmol_per_gDW_per_hr" constant="false"/>
          </listOfParameters>
        </kineticLaw>
      </reaction>
      <reaction id="R_AIRCr" name="phosphoribosylaminoimidazole carboxylase" reversible="true">
        <notes>
          <body xmlns="http://www.w3.org/1999/xhtml">
            <p>GENE_ASSOCIATION: (10606.1)</p>
            <p>SUBSYSTEM: IMP Biosynthesis</p>
          </body>
        </notes>
        <listOfReactants>
          <speciesReference species="M_air_c" stoichiometry="1"/>
          <speciesReference species="M_co2_c" stoichiometry="1"/>
        </listOfReactants>
        <listOfProducts>
          <speciesReference species="M_5aizc_c" stoichiometry="1"/>
          <speciesReference species="M_h_c" stoichiometry="1"/>
        </listOfProducts>
        <kineticLaw>
          <math xmlns="http://www.w3.org/1998/Math/MathML">
            <ci> FLUX_VALUE </ci>
          </math>
          <listOfParameters>
            <parameter id="LOWER_BOUND" value="-1000" units="mmol_per_gDW_per_hr" constant="false"/>
            <parameter id="UPPER_BOUND" value="1000" units="mmol_per_gDW_per_hr" constant="false"/>
            <parameter id="FLUX_VALUE" value="0" units="mmol_per_gDW_per_hr" constant="false"/>
            <parameter id="OBJECTIVE_COEFFICIENT" value="0" units="mmol_per_gDW_per_hr" constant="false"/>
          </listOfParameters>
        </kineticLaw>
      </reaction>
      <reaction id="R_ALAR" name="alanine racemase" reversible="true">
        <notes>
          <body xmlns="http://www.w3.org/1999/xhtml">
            <p>GENE_ASSOCIATION: (11212.1)</p>
            <p>SUBSYSTEM: Alanine and Aspartate Metabolism</p>
          </body>
        </notes>
        <listOfReactants>
          <speciesReference species="M_ala_DASH_DASH_DASH_L_c" stoichiometry="1"/>
        </listOfReactants>
        <listOfProducts>
          <speciesReference species="M_ala_DASH_DASH_DASH_D_c" stoichiometry="1"/>
        </listOfProducts>
        <kineticLaw>
          <math xmlns="http://www.w3.org/1998/Math/MathML">
            <ci> FLUX_VALUE </ci>
          </math>
          <listOfParameters>
            <parameter id="LOWER_BOUND" value="-1000" units="mmol_per_gDW_per_hr" constant="false"/>
            <parameter id="UPPER_BOUND" value="1000" units="mmol_per_gDW_per_hr" constant="false"/>
            <parameter id="FLUX_VALUE" value="0" units="mmol_per_gDW_per_hr" constant="false"/>
            <parameter id="OBJECTIVE_COEFFICIENT" value="0" units="mmol_per_gDW_per_hr" constant="false"/>
          </listOfParameters>
        </kineticLaw>
      </reaction>
      <reaction id="R_ALASERNaEx" name="L-alanine/L-serine Na-dependent exchange (Ala-L in)" reversible="false">
        <notes>
          <body xmlns="http://www.w3.org/1999/xhtml">
            <p>GENE_ASSOCIATION: (6509.1) or (6510.1)</p>
            <p>SUBSYSTEM: Transport, Extracellular</p>
          </body>
        </notes>
        <listOfReactants>
          <speciesReference species="M_ala_DASH_DASH_DASH_L_e" stoichiometry="1"/>
          <speciesReference species="M_na1_e" stoichiometry="1"/>
          <speciesReference species="M_ser_DASH_DASH_DASH_L_c" stoichiometry="1"/>
        </listOfReactants>
        <listOfProducts>
          <speciesReference species="M_ala_DASH_DASH_DASH_L_c" stoichiometry="1"/>
          <speciesReference species="M_na1_c" stoichiometry="1"/>
          <speciesReference species="M_ser_DASH_DASH_DASH_L_e" stoichiometry="1"/>
        </listOfProducts>
        <kineticLaw>
          <math xmlns="http://www.w3.org/1998/Math/MathML">
            <ci> FLUX_VALUE </ci>
          </math>
          <listOfParameters>
            <parameter id="LOWER_BOUND" value="0" units="mmol_per_gDW_per_hr" constant="false"/>
            <parameter id="UPPER_BOUND" value="1000" units="mmol_per_gDW_per_hr" constant="false"/>
            <parameter id="FLUX_VALUE" value="0" units="mmol_per_gDW_per_hr" constant="false"/>
            <parameter id="OBJECTIVE_COEFFICIENT" value="0" units="mmol_per_gDW_per_hr" constant="false"/>
          </listOfParameters>
        </kineticLaw>
      </reaction>
      <reaction id="R_ALATA_L" name="L-alanine transaminase" reversible="true">
        <notes>
          <body xmlns="http://www.w3.org/1999/xhtml">
            <p>GENE_ASSOCIATION: (2875.1) or (84706.1)</p>
            <p>SUBSYSTEM: Glutamate metabolism</p>
          </body>
        </notes>
        <listOfReactants>
          <speciesReference species="M_akg_c" stoichiometry="1"/>
          <speciesReference species="M_ala_DASH_DASH_DASH_L_c" stoichiometry="1"/>
        </listOfReactants>
        <listOfProducts>
          <speciesReference species="M_glu_DASH_DASH_DASH_L_c" stoichiometry="1"/>
          <speciesReference species="M_pyr_c" stoichiometry="1"/>
        </listOfProducts>
        <kineticLaw>
          <math xmlns="http://www.w3.org/1998/Math/MathML">
            <ci> FLUX_VALUE </ci>
          </math>
          <listOfParameters>
            <parameter id="LOWER_BOUND" value="-1000" units="mmol_per_gDW_per_hr" constant="false"/>
            <parameter id="UPPER_BOUND" value="1000" units="mmol_per_gDW_per_hr" constant="false"/>
            <parameter id="FLUX_VALUE" value="0" units="mmol_per_gDW_per_hr" constant="false"/>
            <parameter id="OBJECTIVE_COEFFICIENT" value="0" units="mmol_per_gDW_per_hr" constant="false"/>
          </listOfParameters>
        </kineticLaw>
      </reaction>
      <reaction id="R_ALATHRNaEx" name="L-alanine/L-threonine Na-dependent exchange (Ala-L in)" reversible="false">
        <notes>
          <body xmlns="http://www.w3.org/1999/xhtml">
            <p>GENE_ASSOCIATION: (6509.1) or (6510.1)</p>
            <p>SUBSYSTEM: Transport, Extracellular</p>
          </body>
        </notes>
        <listOfReactants>
          <speciesReference species="M_ala_DASH_DASH_DASH_L_e" stoichiometry="1"/>
          <speciesReference species="M_na1_e" stoichiometry="1"/>
          <speciesReference species="M_thr_DASH_DASH_DASH_L_c" stoichiometry="1"/>
        </listOfReactants>
        <listOfProducts>
          <speciesReference species="M_ala_DASH_DASH_DASH_L_c" stoichiometry="1"/>
          <speciesReference species="M_na1_c" stoichiometry="1"/>
          <speciesReference species="M_thr_DASH_DASH_DASH_L_e" stoichiometry="1"/>
        </listOfProducts>
        <kineticLaw>
          <math xmlns="http://www.w3.org/1998/Math/MathML">
            <ci> FLUX_VALUE </ci>
          </math>
          <listOfParameters>
            <parameter id="LOWER_BOUND" value="0" units="mmol_per_gDW_per_hr" constant="false"/>
            <parameter id="UPPER_BOUND" value="1000" units="mmol_per_gDW_per_hr" constant="false"/>
            <parameter id="FLUX_VALUE" value="0" units="mmol_per_gDW_per_hr" constant="false"/>
            <parameter id="OBJECTIVE_COEFFICIENT" value="0" units="mmol_per_gDW_per_hr" constant="false"/>
          </listOfParameters>
        </kineticLaw>
      </reaction>
      <reaction id="R_ALAt4" name="Alanine-Sodium symporter" reversible="false">
        <notes>
          <body xmlns="http://www.w3.org/1999/xhtml">
            <p>GENE_ASSOCIATION: (54407.1) or (6542.1) or (11254.1) or (6541.1) or (81539.1) or (55089.1) or (84889.1)</p>
            <p>SUBSYSTEM: Transport, Extracellular</p>
          </body>
        </notes>
        <listOfReactants>
          <speciesReference species="M_ala_DASH_DASH_DASH_L_e" stoichiometry="1"/>
          <speciesReference species="M_na1_e" stoichiometry="1"/>
        </listOfReactants>
        <listOfProducts>
          <speciesReference species="M_ala_DASH_DASH_DASH_L_c" stoichiometry="1"/>
          <speciesReference species="M_na1_c" stoichiometry="1"/>
        </listOfProducts>
        <kineticLaw>
          <math xmlns="http://www.w3.org/1998/Math/MathML">
            <ci> FLUX_VALUE </ci>
          </math>
          <listOfParameters>
            <parameter id="LOWER_BOUND" value="0" units="mmol_per_gDW_per_hr" constant="false"/>
            <parameter id="UPPER_BOUND" value="1000" units="mmol_per_gDW_per_hr" constant="false"/>
            <parameter id="FLUX_VALUE" value="0" units="mmol_per_gDW_per_hr" constant="false"/>
            <parameter id="OBJECTIVE_COEFFICIENT" value="0" units="mmol_per_gDW_per_hr" constant="false"/>
          </listOfParameters>
        </kineticLaw>
      </reaction>
      <reaction id="R_ALCD1" name="alcohol dehydrogenase (methanol)" reversible="true">
        <notes>
          <body xmlns="http://www.w3.org/1999/xhtml">
            <p>GENE_ASSOCIATION: (131.1) or (130.1) or (126.1 and 124.1) or (128.1) or (125.1) or (137872.1) or (125.1 and 124.1) or (284273.1) or (124.1) or (125.1 and 126.1) or (284273.2) or (127.1) or (126.1)</p>
            <p>SUBSYSTEM: Miscellaneous</p>
          </body>
        </notes>
        <listOfReactants>
          <speciesReference species="M_meoh_c" stoichiometry="1"/>
          <speciesReference species="M_nad_c" stoichiometry="1"/>
        </listOfReactants>
        <listOfProducts>
          <speciesReference species="M_fald_c" stoichiometry="1"/>
          <speciesReference species="M_h_c" stoichiometry="1"/>
          <speciesReference species="M_nadh_c" stoichiometry="1"/>
        </listOfProducts>
        <kineticLaw>
          <math xmlns="http://www.w3.org/1998/Math/MathML">
            <ci> FLUX_VALUE </ci>
          </math>
          <listOfParameters>
            <parameter id="LOWER_BOUND" value="-1000" units="mmol_per_gDW_per_hr" constant="false"/>
            <parameter id="UPPER_BOUND" value="1000" units="mmol_per_gDW_per_hr" constant="false"/>
            <parameter id="FLUX_VALUE" value="0" units="mmol_per_gDW_per_hr" constant="false"/>
            <parameter id="OBJECTIVE_COEFFICIENT" value="0" units="mmol_per_gDW_per_hr" constant="false"/>
          </listOfParameters>
        </kineticLaw>
      </reaction>
      <reaction id="R_ALCD21_D" name="alcohol dehydrogenase (D-1,2-propanediol)" reversible="false">
        <notes>
          <body xmlns="http://www.w3.org/1999/xhtml">
            <p>GENE_ASSOCIATION: (125.1 and 126.1) or (131.1) or (284273.1) or (126.1) or (128.1) or (125.1 and 124.1) or (124.1) or (127.1) or (137872.1) or (284273.2) or (126.1 and 124.1) or (130.1) or (125.1)</p>
            <p>SUBSYSTEM: Pyruvate Metabolism</p>
          </body>
        </notes>
        <listOfReactants>
          <speciesReference species="M_12ppd_DASH_DASH_DASH_R_c" stoichiometry="1"/>
          <speciesReference species="M_nad_c" stoichiometry="1"/>
        </listOfReactants>
        <listOfProducts>
          <speciesReference species="M_h_c" stoichiometry="1"/>
          <speciesReference species="M_lald_DASH_DASH_DASH_D_c" stoichiometry="1"/>
          <speciesReference species="M_nadh_c" stoichiometry="1"/>
        </listOfProducts>
        <kineticLaw>
          <math xmlns="http://www.w3.org/1998/Math/MathML">
            <ci> FLUX_VALUE </ci>
          </math>
          <listOfParameters>
            <parameter id="LOWER_BOUND" value="0" units="mmol_per_gDW_per_hr" constant="false"/>
            <parameter id="UPPER_BOUND" value="1000" units="mmol_per_gDW_per_hr" constant="false"/>
            <parameter id="FLUX_VALUE" value="0" units="mmol_per_gDW_per_hr" constant="false"/>
            <parameter id="OBJECTIVE_COEFFICIENT" value="0" units="mmol_per_gDW_per_hr" constant="false"/>
          </listOfParameters>
        </kineticLaw>
      </reaction>
      <reaction id="R_ALCD21_L" name="alcohol dehydrogenase (L-1,2-propanediol)" reversible="false">
        <notes>
          <body xmlns="http://www.w3.org/1999/xhtml">
            <p>GENE_ASSOCIATION: (127.1) or (284273.1) or (131.1) or (126.1) or (125.1) or (125.1 and 124.1) or (137872.1) or (125.1 and 126.1) or (124.1) or (130.1) or (126.1 and 124.1) or (284273.2) or (128.1)</p>
            <p>SUBSYSTEM: Pyruvate Metabolism</p>
          </body>
        </notes>
        <listOfReactants>
          <speciesReference species="M_12ppd_DASH_DASH_DASH_S_c" stoichiometry="1"/>
          <speciesReference species="M_nad_c" stoichiometry="1"/>
        </listOfReactants>
        <listOfProducts>
          <speciesReference species="M_h_c" stoichiometry="1"/>
          <speciesReference species="M_lald_DASH_DASH_DASH_L_c" stoichiometry="1"/>
          <speciesReference species="M_nadh_c" stoichiometry="1"/>
        </listOfProducts>
        <kineticLaw>
          <math xmlns="http://www.w3.org/1998/Math/MathML">
            <ci> FLUX_VALUE </ci>
          </math>
          <listOfParameters>
            <parameter id="LOWER_BOUND" value="0" units="mmol_per_gDW_per_hr" constant="false"/>
            <parameter id="UPPER_BOUND" value="1000" units="mmol_per_gDW_per_hr" constant="false"/>
            <parameter id="FLUX_VALUE" value="0" units="mmol_per_gDW_per_hr" constant="false"/>
            <parameter id="OBJECTIVE_COEFFICIENT" value="0" units="mmol_per_gDW_per_hr" constant="false"/>
          </listOfParameters>
        </kineticLaw>
      </reaction>
      <reaction id="R_ALCD22_D" name="alcohol dehydrogenase (D-lactaldehyde)" reversible="false">
        <notes>
          <body xmlns="http://www.w3.org/1999/xhtml">
            <p>GENE_ASSOCIATION: (126.1) or (137872.1) or (126.1 and 124.1) or (127.1) or (130.1) or (284273.1) or (125.1 and 124.1) or (128.1) or (124.1) or (125.1) or (284273.2) or (131.1) or (125.1 and 126.1)</p>
            <p>SUBSYSTEM: Pyruvate Metabolism</p>
          </body>
        </notes>
        <listOfReactants>
          <speciesReference species="M_lald_DASH_DASH_DASH_D_c" stoichiometry="1"/>
          <speciesReference species="M_nad_c" stoichiometry="1"/>
        </listOfReactants>
        <listOfProducts>
          <speciesReference species="M_h_c" stoichiometry="1"/>
          <speciesReference species="M_mthgxl_c" stoichiometry="1"/>
          <speciesReference species="M_nadh_c" stoichiometry="1"/>
        </listOfProducts>
        <kineticLaw>
          <math xmlns="http://www.w3.org/1998/Math/MathML">
            <ci> FLUX_VALUE </ci>
          </math>
          <listOfParameters>
            <parameter id="LOWER_BOUND" value="0" units="mmol_per_gDW_per_hr" constant="false"/>
            <parameter id="UPPER_BOUND" value="1000" units="mmol_per_gDW_per_hr" constant="false"/>
            <parameter id="FLUX_VALUE" value="0" units="mmol_per_gDW_per_hr" constant="false"/>
            <parameter id="OBJECTIVE_COEFFICIENT" value="0" units="mmol_per_gDW_per_hr" constant="false"/>
          </listOfParameters>
        </kineticLaw>
      </reaction>
      <reaction id="R_ALCD22_L" name="alcohol dehydrogenase (L-lactaldehyde)" reversible="false">
        <notes>
          <body xmlns="http://www.w3.org/1999/xhtml">
            <p>GENE_ASSOCIATION: (126.1) or (137872.1) or (126.1 and 124.1) or (127.1) or (130.1) or (284273.1) or (125.1 and 124.1) or (128.1) or (124.1) or (125.1) or (284273.2) or (131.1) or (125.1 and 126.1)</p>
            <p>SUBSYSTEM: Pyruvate Metabolism</p>
          </body>
        </notes>
        <listOfReactants>
          <speciesReference species="M_lald_DASH_DASH_DASH_L_c" stoichiometry="1"/>
          <speciesReference species="M_nad_c" stoichiometry="1"/>
        </listOfReactants>
        <listOfProducts>
          <speciesReference species="M_h_c" stoichiometry="1"/>
          <speciesReference species="M_mthgxl_c" stoichiometry="1"/>
          <speciesReference species="M_nadh_c" stoichiometry="1"/>
        </listOfProducts>
        <kineticLaw>
          <math xmlns="http://www.w3.org/1998/Math/MathML">
            <ci> FLUX_VALUE </ci>
          </math>
          <listOfParameters>
            <parameter id="LOWER_BOUND" value="0" units="mmol_per_gDW_per_hr" constant="false"/>
            <parameter id="UPPER_BOUND" value="1000" units="mmol_per_gDW_per_hr" constant="false"/>
            <parameter id="FLUX_VALUE" value="0" units="mmol_per_gDW_per_hr" constant="false"/>
            <parameter id="OBJECTIVE_COEFFICIENT" value="0" units="mmol_per_gDW_per_hr" constant="false"/>
          </listOfParameters>
        </kineticLaw>
      </reaction>
      <reaction id="R_ALCD2if" name="alcohol dehydrogenase, forward rxn (ethanol -&gt; acetaldehyde)" reversible="false">
        <notes>
          <body xmlns="http://www.w3.org/1999/xhtml">
            <p>GENE_ASSOCIATION: (126.1) or (127.1) or (284273.2) or (125.1 and 124.1) or (126.1 and 124.1) or (128.1) or (284273.1) or (131.1) or (126.1) or (137872.1) or (124.1) or (130.1) or (125.1 and 126.1) or (125.1)</p>
            <p>SUBSYSTEM: Glycolysis/Gluconeogenesis</p>
          </body>
        </notes>
        <listOfReactants>
          <speciesReference species="M_etoh_c" stoichiometry="1"/>
          <speciesReference species="M_nad_c" stoichiometry="1"/>
        </listOfReactants>
        <listOfProducts>
          <speciesReference species="M_acald_c" stoichiometry="1"/>
          <speciesReference species="M_h_c" stoichiometry="1"/>
          <speciesReference species="M_nadh_c" stoichiometry="1"/>
        </listOfProducts>
        <kineticLaw>
          <math xmlns="http://www.w3.org/1998/Math/MathML">
            <ci> FLUX_VALUE </ci>
          </math>
          <listOfParameters>
            <parameter id="LOWER_BOUND" value="0" units="mmol_per_gDW_per_hr" constant="false"/>
            <parameter id="UPPER_BOUND" value="1000" units="mmol_per_gDW_per_hr" constant="false"/>
            <parameter id="FLUX_VALUE" value="0" units="mmol_per_gDW_per_hr" constant="false"/>
            <parameter id="OBJECTIVE_COEFFICIENT" value="0" units="mmol_per_gDW_per_hr" constant="false"/>
          </listOfParameters>
        </kineticLaw>
      </reaction>
      <reaction id="R_ALCD2yf" name="alcohol dehydrogenase (ethanol, NADP), forward reaction" reversible="false">
        <notes>
          <body xmlns="http://www.w3.org/1999/xhtml">
            <p>GENE_ASSOCIATION: (10327.1) or (10327.2)</p>
            <p>SUBSYSTEM: Glycolysis/Gluconeogenesis</p>
          </body>
        </notes>
        <listOfReactants>
          <speciesReference species="M_etoh_c" stoichiometry="1"/>
          <speciesReference species="M_nadp_c" stoichiometry="1"/>
        </listOfReactants>
        <listOfProducts>
          <speciesReference species="M_acald_c" stoichiometry="1"/>
          <speciesReference species="M_h_c" stoichiometry="1"/>
          <speciesReference species="M_nadph_c" stoichiometry="1"/>
        </listOfProducts>
        <kineticLaw>
          <math xmlns="http://www.w3.org/1998/Math/MathML">
            <ci> FLUX_VALUE </ci>
          </math>
          <listOfParameters>
            <parameter id="LOWER_BOUND" value="0" units="mmol_per_gDW_per_hr" constant="false"/>
            <parameter id="UPPER_BOUND" value="1000" units="mmol_per_gDW_per_hr" constant="false"/>
            <parameter id="FLUX_VALUE" value="0" units="mmol_per_gDW_per_hr" constant="false"/>
            <parameter id="OBJECTIVE_COEFFICIENT" value="0" units="mmol_per_gDW_per_hr" constant="false"/>
          </listOfParameters>
        </kineticLaw>
      </reaction>
      <reaction id="R_ALDD19x_LPAREN_P_RPAREN_" name="aldehyde dehydrogenase (phenylacetaldehyde, NADP)" reversible="false">
        <notes>
          <body xmlns="http://www.w3.org/1999/xhtml">
            <p>GENE_ASSOCIATION: (222.1) or (218.1) or (221.1) or (220.1)</p>
            <p>SUBSYSTEM: Phenylalanine metabolism</p>
          </body>
        </notes>
        <listOfReactants>
          <speciesReference species="M_h2o_c" stoichiometry="1"/>
          <speciesReference species="M_nadp_c" stoichiometry="1"/>
          <speciesReference species="M_pacald_c" stoichiometry="1"/>
        </listOfReactants>
        <listOfProducts>
          <speciesReference species="M_h_c" stoichiometry="2"/>
          <speciesReference species="M_nadph_c" stoichiometry="1"/>
          <speciesReference species="M_pac_c" stoichiometry="1"/>
        </listOfProducts>
        <kineticLaw>
          <math xmlns="http://www.w3.org/1998/Math/MathML">
            <ci> FLUX_VALUE </ci>
          </math>
          <listOfParameters>
            <parameter id="LOWER_BOUND" value="0" units="mmol_per_gDW_per_hr" constant="false"/>
            <parameter id="UPPER_BOUND" value="1000" units="mmol_per_gDW_per_hr" constant="false"/>
            <parameter id="FLUX_VALUE" value="0" units="mmol_per_gDW_per_hr" constant="false"/>
            <parameter id="OBJECTIVE_COEFFICIENT" value="0" units="mmol_per_gDW_per_hr" constant="false"/>
          </listOfParameters>
        </kineticLaw>
      </reaction>
      <reaction id="R_ALDD2x" name="aldehyde dehydrogenase (acetaldehyde, NAD)" reversible="false">
        <notes>
          <body xmlns="http://www.w3.org/1999/xhtml">
            <p>GENE_ASSOCIATION: (218.1) or (501.1) or (8854.2) or (224.1) or (222.1) or (8854.1) or (221.1) or (216.1) or (8854.3) or (223.1) or (220.1)</p>
            <p>SUBSYSTEM: Glycolysis/Gluconeogenesis</p>
          </body>
        </notes>
        <listOfReactants>
          <speciesReference species="M_acald_c" stoichiometry="1"/>
          <speciesReference species="M_h2o_c" stoichiometry="1"/>
          <speciesReference species="M_nad_c" stoichiometry="1"/>
        </listOfReactants>
        <listOfProducts>
          <speciesReference species="M_ac_c" stoichiometry="1"/>
          <speciesReference species="M_h_c" stoichiometry="2"/>
          <speciesReference species="M_nadh_c" stoichiometry="1"/>
        </listOfProducts>
        <kineticLaw>
          <math xmlns="http://www.w3.org/1998/Math/MathML">
            <ci> FLUX_VALUE </ci>
          </math>
          <listOfParameters>
            <parameter id="LOWER_BOUND" value="0" units="mmol_per_gDW_per_hr" constant="false"/>
            <parameter id="UPPER_BOUND" value="1000" units="mmol_per_gDW_per_hr" constant="false"/>
            <parameter id="FLUX_VALUE" value="0" units="mmol_per_gDW_per_hr" constant="false"/>
            <parameter id="OBJECTIVE_COEFFICIENT" value="0" units="mmol_per_gDW_per_hr" constant="false"/>
          </listOfParameters>
        </kineticLaw>
      </reaction>
      <reaction id="R_ALDD2xm" name="aldehyde dehydrogenase (acetylaldehyde, NAD), mitochondrial" reversible="false">
        <notes>
          <body xmlns="http://www.w3.org/1999/xhtml">
            <p>GENE_ASSOCIATION: (219.1) or (217.1)</p>
            <p>SUBSYSTEM: Glycolysis/Gluconeogenesis</p>
          </body>
        </notes>
        <listOfReactants>
          <speciesReference species="M_acald_m" stoichiometry="1"/>
          <speciesReference species="M_h2o_m" stoichiometry="1"/>
          <speciesReference species="M_nad_m" stoichiometry="1"/>
        </listOfReactants>
        <listOfProducts>
          <speciesReference species="M_ac_m" stoichiometry="1"/>
          <speciesReference species="M_h_m" stoichiometry="2"/>
          <speciesReference species="M_nadh_m" stoichiometry="1"/>
        </listOfProducts>
        <kineticLaw>
          <math xmlns="http://www.w3.org/1998/Math/MathML">
            <ci> FLUX_VALUE </ci>
          </math>
          <listOfParameters>
            <parameter id="LOWER_BOUND" value="0" units="mmol_per_gDW_per_hr" constant="false"/>
            <parameter id="UPPER_BOUND" value="1000" units="mmol_per_gDW_per_hr" constant="false"/>
            <parameter id="FLUX_VALUE" value="0" units="mmol_per_gDW_per_hr" constant="false"/>
            <parameter id="OBJECTIVE_COEFFICIENT" value="0" units="mmol_per_gDW_per_hr" constant="false"/>
          </listOfParameters>
        </kineticLaw>
      </reaction>
      <reaction id="R_ALDD2y" name="aldehyde dehydrogenase (acetaldehyde, NADP)" reversible="false">
        <notes>
          <body xmlns="http://www.w3.org/1999/xhtml">
[truncated: 1,321,585 more chars]
