# Supplementary material for: Reconstruction of genome-scale metabolic models for 126 human tissues using mCADRE
Source: BMC Syst Biol. 2012 Dec 13;6:153. doi: 10.1186/1752-0509-6-153 (PMC3576361; doi:10.1186/1752-0509-6-153)
Supplement: Additional file 3: Table S1 — Includes a list of universally important metabolites that must be produced from glucose. Table S2. Includes a sensitivity analysis of the inactivated core to non-core ratio. Table S3. Includes GEO accession numbers for microarray samples used to build liverCADRE. Table S4. Includes the coverage and functionality comparison of liverCADRE, the original liver, MBA model, and the new liver MBA model (based on the same training data as liverCADRE). Table S5. Includes the GEO accession numbers for microarray samples used in independent comparison of liverCADRE and liverMBA. Table S6. Includes the Human Protein Atlas staining data for 560 metabolic genes. Tables S7-S9. Include the detail results of liver metabolic function tests. Table S10. Includes the biomass composition. Table S11. Includes the RPMI-1640 medium. Table S12. Includes the enrichment of pathways listed in Table 3 and Table 4 in brain and tumor tissues based on gene expression data alone. Table S13. Includes comparison of protein staining evidence for unique gene associated reactions in kidneyReduced and kidneyTSEM. Table S14. Includes kidneyTSEM simulation results of 41 renal metabolic functions. Table S15. Includes kidneyTSEM simulation of effects of genetic perturbations on renal metabolic functions. [file 1752-0509-6-153-S3.xlsx]

## Sheet: S1
List of key metabolites that must be produced from glucose
Metabolite Symbol	Metabolite Name	Note
3pg[c]	3-Phospho-D-glycerate	Central metabolic pathways
accoa[m]	Acetyl-CoA	Central metabolic pathways
akg[m]	2-Oxoglutarate	Central metabolic pathways
e4p[c]	D-Erythrose 4-phosphate	Central metabolic pathways
f6p[c]	D-Fructose 6-phosphate	Central metabolic pathways
g3p[c]	Glyceraldehyde 3-phosphate	Central metabolic pathways
g6p[c]	D-Glucose 6-phosphate	Central metabolic pathways
oaa[m]	Oxaloacetate	Central metabolic pathways
pep[c]	Phosphoenolpyruvate	Central metabolic pathways
pyr[c]	Pyruvate	Central metabolic pathways
r5p[c]	alpha-D-Ribose 5-phosphate	Central metabolic pathways
succoa[m]	Succinyl-CoA	Central metabolic pathways
ala-DASH-L[c]	L-Alanine	Non-essential amino acid
arg-DASH-L[c]	L-Arginine	Non-essential amino acid
asn-DASH-L[c]	L-Asparagine	Non-essential amino acid
asp-DASH-L[c]	L-Aspartate	Non-essential amino acid
gln-DASH-L[c]	L-Glutamine	Non-essential amino acid
glu-DASH-L[c]	L-Glutamate	Non-essential amino acid
gly[c]	Glycine	Non-essential amino acid
pro-DASH-L[c]	L-Proline	Non-essential amino acid
ser-DASH-L[c]	L-Serine	Non-essential amino acid
atp[c]	ATP	Nucleotide
ctp[c]	CTP	Nucleotide
datp[c]	dATP	Nucleotide
dctp[c]	dCTP	Nucleotide
dgtp[c]	dGTP	Nucleotide
dttp[c]	dTTP	Nucleotide
gtp[c]	GTP	Nucleotide
utp[c]	UTP	Nucleotide
pmtcoa[c]	Palmitoyl-CoA (n-C16:0CoA)	representative fatty acid synthesis metabolite
chsterol[c]	Cholesterol	membrane structural component
tag-hs[c]	triacylglycerol (homo sapiens)	lipid storage and membrain lipid synthesis intermediates
dag-hs[c]	diacylglycerol (homo sapiens)	lipid storage and membrain lipid synthesis intermediates
mag-hs[c]	monoacylglycerol 2 (homo sapiens)	lipid storage and membrain lipid synthesis intermediates
crm-hs[c]	ceramide (homo sapiens)	membrane structural component
pa-hs[c]	phosphatidic acid (homo sapiens)	membrane structural component
pe-hs[c]	phosphatidylethanolamine (homo sapiens)	membrane structural component
ps-hs[c]	phosphatidylserine (homo sapiens)	membrane structural component

## Sheet: S2
Tuning ratio	Model size	Pos. removed	Neg. removed	%Bile reactions present
0	1194	0	0.7263	0.707317
0.1	1130	0.0111	0.7571	0.0487805
0.2	1059	0.0277	0.782	0.0487805
0.25	1037	0.0351	0.7903	0.0487805
0.33	1009	0.0518	0.7962	0.0487805
0.5	909	0.1146	0.8424	0.0487805
1	1216	0.1701	0.795	0.097561
2	929	0.3179	0.9396	0
3	920	0.3272	0.9408	0
1000	897	0.342	0.9419	0

## Sheet: S3
List of 23 samples used to build mCADRE liver model
GSM138595.CEL
GSM138596.CEL
GSM155919.CEL
GSM155926.CEL
GSM155927.CEL
GSM155928.CEL
GSM155947.CEL
GSM155948.CEL
GSM155961.CEL
GSM155964.CEL
GSM155988.CEL
GSM155989.CEL
GSM176332.CEL
GSM176333.CEL
GSM176334.CEL
GSM176335.CEL
GSM279063.CEL
GSM279064.CEL
GSM279065.CEL
GSM80728.CEL
GSM80729.CEL
GSM80730.CEL
GSM80739.CEL

## Sheet: S4
Summary of the ACREM model, original MBA model and new MBA model(liverMBAWang).
	liverCADRE	liverMBAJerby	liverMBAWang
Total reactions	1764	1826	2007
Gene-associated reactions	1192	1167	1285
Total genes	1264	1333	1282
Total metabolites	1401	1360	1463
Results of hepatic metabolic function simulations
Functional tests	liverCADRE	iverMBAJerby	liverMBAWang
gluconeogenesis	13/21	19/21	13/21
Triglycerol synthesis	1/1	0/1	0/1
Amino acid degradation	19/20	20/20	16/20
Ammonia detoxification	1/1	1/1	1/1
Ethanol detoxification	1/1	1/1	1/1
Nucleotide synthesis	8/8	4/8	0/8
					243

## Sheet: S5
List of samples on the independent microarray test data set
GSM18953.CEL
GSM18954.CEL
GSM299244.CEL
GSM299245.CEL
GSM299246.CEL
GSM299247.CEL
GSM35982.cel
GSM35983.cel
GSM35984.cel
GSM35994.cel
GSM35995.cel
GSM35996.cel
GSM44702.CEL

## Sheet: S6
Human Protein Atlas staining data for Hepatocytes used in model comparisons
Entrez gene id	Staining strength of corresponding protein
13	moderate
18	strong
26	negative
30	strong
32	strong
34	strong
35	strong
38	strong
43	moderate
47	weak
48	moderate
50	weak
51	strong
52	negative
100	moderate
124	strong
127	moderate
131	moderate
132	moderate
158	strong
159	moderate
175	weak
189	strong
203	weak
204	moderate
210	moderate
216	moderate
219	strong
223	strong
224	weak
229	strong
230	negative
231	weak
239	weak
242	negative
246	negative
249	moderate
270	weak
275	strong
276	negative
353	negative
383	strong
384	weak
410	strong
411	moderate
412	moderate
427	moderate
435	moderate
440	negative
443	moderate
445	strong
471	weak
481	strong
490	moderate
491	weak
492	negative
496	moderate
501	moderate
506	strong
513	moderate
521	strong
522	strong
526	moderate
534	negative
535	moderate
570	negative
622	strong
635	strong
644	negative
645	strong
669	negative
759	weak
760	moderate
761	negative
762	negative
771	negative
788	strong
790	moderate
847	moderate
873	strong
875	moderate
883	moderate
952	negative
953	negative
954	moderate
1040	moderate
1118	moderate
1152	negative
1178	negative
1312	weak
1327	moderate
1329	strong
1340	strong
1345	strong
1371	weak
1373	strong
1374	moderate
1376	strong
1384	negative
1468	moderate
1491	strong
1537	moderate
1545	weak
1557	strong
1558	strong
1559	strong
1571	strong
1576	strong
1581	negative
1583	negative
1608	negative
1609	negative
1629	weak
1635	moderate
1638	negative
1644	moderate
1717	negative
1723	strong
1743	strong
1786	negative
1788	strong
1789	negative
1807	moderate
1808	moderate
1809	negative
1890	moderate
1891	strong
1892	strong
1962	strong
2026	negative
2027	weak
2030	weak
2098	weak
2108	moderate
2109	moderate
2110	moderate
2180	strong
2181	strong
2182	weak
2194	moderate
2203	strong
2222	moderate
2224	moderate
2271	moderate
2530	moderate
2539	negative
2572	weak
2582	strong
2583	negative
2589	moderate
2590	moderate
2591	weak
2592	moderate
2597	moderate
2618	weak
2628	strong
2629	weak
2632	strong
2643	weak
2645	moderate
2651	moderate
2653	moderate
2683	strong
2717	weak
2730	moderate
2731	moderate
2752	moderate
2766	moderate
2799	moderate
2806	strong
2819	strong
2820	negative
2821	moderate
2954	strong
2983	weak
2992	negative
2998	strong
3030	moderate
3032	strong
3033	strong
3098	weak
3099	negative
3141	moderate
3145	moderate
3155	strong
3157	strong
3162	negative
3176	moderate
3177	moderate
3251	moderate
3292	negative
3293	negative
3295	strong
3417	moderate
3418	negative
3419	negative
3421	negative
3425	moderate
3612	moderate
3614	negative
3615	moderate
3620	negative
3632	moderate
3633	moderate
3635	negative
3704	moderate
3706	moderate
3795	strong
3906	negative
3945	negative
4047	strong
4048	weak
4121	strong
4128	strong
4129	strong
4190	moderate
4191	strong
4199	weak
4200	weak
4258	strong
4329	strong
4351	moderate
4357	moderate
4363	negative
4522	strong
4594	strong
4598	strong
4668	moderate
4695	moderate
4698	moderate
4702	moderate
4704	negative
4711	moderate
4713	moderate
4714	moderate
4715	weak
4722	moderate
4724	moderate
4728	negative
4729	moderate
4731	moderate
4758	moderate
4830	negative
4860	moderate
4905	weak
4907	moderate
4952	strong
4953	strong
4967	moderate
5009	strong
5019	negative
5033	moderate
5034	moderate
5048	weak
5051	moderate
5052	weak
5053	strong
5092	strong
5096	strong
5105	weak
5106	moderate
5130	moderate
5136	strong
5151	moderate
5152	negative
5153	weak
5162	negative
5169	negative
5198	weak
5209	moderate
5211	moderate
5213	weak
5226	weak
5236	strong
5238	moderate
5264	strong
5298	moderate
5313	negative
5315	negative
5320	negative
5336	negative
5338	negative
5464	moderate
5476	strong
5723	negative
5728	negative
5740	weak
5742	negative
5743	negative
5832	negative
5833	moderate
5836	strong
5973	negative
6184	moderate
6185	moderate
6240	negative
6319	moderate
6342	strong
6390	strong
6448	moderate
6470	strong
6472	strong
6476	moderate
6480	moderate
6483	negative
6489	moderate
6505	weak
6506	negative
6514	strong
6515	negative
6518	negative
6521	negative
6529	negative
6530	moderate
6531	moderate
6533	negative
6536	weak
6538	negative
6539	moderate
6542	weak
6550	negative
6557	negative
6560	moderate
6566	moderate
6574	strong
6575	negative
6582	negative
6646	moderate
6647	strong
6648	strong
6652	strong
6675	moderate
6783	weak
6818	strong
6821	strong
6822	strong
6888	strong
6898	moderate
7001	moderate
7083	weak
7086	moderate
7166	moderate
7173	negative
7263	strong
7264	weak
7296	moderate
7306	negative
7355	moderate
7357	strong
7358	strong
7360	strong
7372	moderate
7381	strong
7384	strong
7385	moderate
7386	strong
7389	moderate
7841	moderate
7915	strong
7941	weak
8050	moderate
8228	negative
8310	negative
8394	moderate
8402	moderate
8424	weak
8503	negative
8526	negative
8528	moderate
8540	negative
8566	weak
8604	moderate
8608	strong
8613	negative
8639	weak
8654	moderate
8659	strong
8703	negative
8706	weak
8760	moderate
8802	moderate
8803	moderate
8824	strong
8836	strong
8854	moderate
8867	negative
8879	moderate
8908	weak
8985	negative
9058	moderate
9114	negative
9123	strong
9380	moderate
9388	moderate
9435	moderate
9453	negative
9468	strong
9517	negative
9536	weak
9563	strong
9583	negative
9615	strong
9651	negative
9789	moderate
9869	negative
9957	negative
10005	strong
10007	negative
10020	moderate
10087	weak
10157	strong
10165	strong
10201	strong
10327	moderate
10331	moderate
10555	weak
10587	moderate
10588	strong
10606	strong
10654	moderate
10678	strong
10682	moderate
10723	moderate
10768	negative
10797	negative
10840	strong
10858	moderate
10873	negative
10905	moderate
10935	strong
10993	moderate
10998	strong
10999	moderate
11000	moderate
11001	strong
11041	moderate
11112	strong
11164	moderate
11181	moderate
11212	moderate
11226	negative
11227	weak
11238	strong
11309	weak
11343	strong
22929	moderate
22978	weak
23007	negative
23057	strong
23236	weak
23417	moderate
23498	strong
23530	moderate
23600	moderate
23632	moderate
23761	moderate
25902	strong
26289	moderate
26290	weak
27010	moderate
27068	moderate
27087	moderate
27115	weak
27232	strong
27306	weak
27349	strong
28234	strong
28976	moderate
29880	moderate
29925	moderate
29926	negative
29958	strong
29968	moderate
29988	weak
30833	weak
50617	weak
50814	strong
50940	moderate
51022	moderate
51079	strong
51181	strong
51196	moderate
51227	moderate
51268	strong
51382	moderate
51447	moderate
51557	strong
51606	weak
51733	moderate
51805	negative
53354	negative
53947	weak
54187	negative
54344	weak
54480	moderate
54511	moderate
54677	moderate
54682	weak
54872	moderate
55089	moderate
55163	moderate
55229	weak
55268	strong
55326	negative
55568	negative
55577	weak
55808	weak
55902	weak
55907	strong
56301	weak
56913	moderate
56922	negative
64078	negative
64080	strong
64087	moderate
64132	moderate
64781	moderate
64841	strong
64849	weak
65985	negative
79178	moderate
79646	negative
79717	weak
79751	moderate
79814	weak
79901	weak
80025	negative
80142	strong
80146	weak
80150	negative
80201	moderate
80308	moderate
80347	weak
84649	moderate
84693	moderate
84735	weak
89874	weak
90161	negative
91734	moderate
94005	moderate
112483	moderate
113026	strong
113451	strong
115286	negative
122481	negative
124583	moderate
124935	negative
126129	moderate
127124	negative
130752	weak
131669	weak
132789	negative
137964	moderate
142680	negative
144195	negative
171425	strong
195814	weak
253430	moderate
284273	moderate
377677	weak

## Sheet: S7
Glucogenic test results. 1: passed;0:failed
Glucogenic substrate	liverCADRE	liverMBAWang	liverMBAJerby
glu-DASH-L[e]	1	1	1
gly[e]	1	1	1
ala-DASH-L[e]	1	1	1
asp-DASH-L[e]	1	0	1
arg-DASH-L[e]	1	1	1
gln-DASH-L[e]	1	1	1
ser-DASH-L[e]	1	1	1
met-DASH-L[e]	0	0	0
trp-DASH-L[e]	0	0	1
phe-DASH-L[e]	0	0	1
tyr-DASH-L[e]	0	1	1
cys-DASH-L[e]	0	1	1
his-DASH-L[e]	1	1	1
pro-DASH-L[e]	1	1	1
asn-DASH-L[e]	0	0	1
val-DASH-L[e]	1	0	1
thr-DASH-L[e]	0	0	0
ile-DASH-L[e]	1	1	1
lac-DASH-L[e]	1	1	1
glyc[e]	1	1	1
pyr[e]	1	1	1

## Sheet: S8
Amino acid degradation test results. 1: passed;0:failed
Amino acids	liverCADRE	liverMBAWang	liverMBAJerby
glu-DASH-L[e]	1	1	1
gly[e]	1	1	1
ala-DASH-L[e]	1	1	1
lys-DASH-L[e]	1	1	1
asp-DASH-L[e]	1	0	1
arg-DASH-L[e]	1	1	1
gln-DASH-L[e]	1	1	1
ser-DASH-L[e]	1	1	1
met-DASH-L[e]	1	1	1
trp-DASH-L[e]	1	0	1
phe-DASH-L[e]	1	1	1
tyr-DASH-L[e]	1	1	1
cys-DASH-L[e]	1	1	1
leu-DASH-L[e]	1	1	1
his-DASH-L[e]	1	1	1
pro-DASH-L[e]	1	1	1
asn-DASH-L[e]	0	0	1
val-DASH-L[e]	1	0	1
thr-DASH-L[e]	1	1	1
ile-DASH-L[e]	1	1	1

## Sheet: S9
Nucleotides synthesis test results. 1: passed;0:failed
Nucleotides	liverCADRE	liverMBAWang	liverMBAJerby
atp[c]	1	0	0
ctp[c]	1	0	1
datp[c]	1	0	0
dctp[c]	1	0	1
dgtp[c]	1	0	0
dttp[c]	1	0	1
gtp[c]	1	0	0
utp[c]	1	0	1

## Sheet: S10
Biomass
metabolite symbol	metabolite name	Coefficient
ala-DASH-L[c]	L-Alanine	0.119
arg-DASH-L[c]	L-Arginine	0.000927
asn-DASH-L[c]	L-Asparagine	0.0121
asp-DASH-L[c]	L-Aspartate	0.693
cys-DASH-L[c]	L-Cysteine	0.00121
glu-DASH-L[c]	L-Glutamate	0.168
gln-DASH-L[c]	L-Glutamine	0.191
his-DASH-L[c]	L-Histidine	0.0287
ile-DASH-L[c]	L-Isoleucine	0.00371
leu-DASH-L[c]	L-Leucine	0.0111
lys-DASH-L[c]	L-Lysine	0.00927
met-DASH-L[c]	L-Methionine	0.00185
phe-DASH-L[c]	L-Phenylalanine	0.00371
pro-DASH-L[c]	L-Proline	0.018
ser-DASH-L[c]	L-Serine	0.0371
thr-DASH-L[c]	L-Threonine	0.0204
trp-DASH-L[c]	L-Tryptophan	0.000927
tyr-DASH-L[c]	L-Tyrosine	0.00556
val-DASH-L[c]	L-Valine	0.0121
gly[c]	Glycine	0.139
damp[c]	dAMP	0.00227
dcmp[c]	dCMP	0.00152
dgmp[c]	dGMP	0.00152
dtmp[c]	dTMP	0.00227
cmp[c]	CMP	0.00924
gmp[c]	GMP	0.0105
ump[c]	UMP	0.00555
amp[c]	AMP	0.00555
glygn1[c]	glycogen, structure 1 (glycogenin-11[1,4-Glc])	0.266
sphmyln-hs[c]	sphingomyelin (homo sapiens)	0.00241
chsterol[c]	Cholesterol	0.00827
pchol-hs[c]	Phosphatidylcholine (homo sapiens)	0.0172
pe-hs[c]	phosphatidylethanolamine (homo sapiens)	0.0201
pail-hs[c]	phosphatidylinositol (homo sapiens)	0.0031
ps-hs[c]	phosphatidylserine (homo sapiens)	0.00589
atp[c]	ATP	43.153
mag-hs[c]	monoacylglycerol 2 (homo sapiens)	0.00386
dag-hs[c]	diacylglycerol (homo sapiens)	0.00315
lpchol-hs[c]	lysophosphatidylcholine (homo sapiens)	0.00126
tag-hs[c]	triacylglycerol (homo sapiens)	0.0275
xolest-hs[c]	cholesterol ester	0.00657

[truncated: 5 more sheets: S11, S12, S13, S14, S15]
