# Supplementary material for: Reconstruction of genome-scale metabolic models for 126 human tissues using mCADRE
Source: BMC Syst Biol. 2012 Dec 13;6:153. doi: 10.1186/1752-0509-6-153 (PMC3576361; doi:10.1186/1752-0509-6-153)
Supplement: Additional file 4 — Inconsistent reactions in each of the 126 TSEM models. [file 1752-0509-6-153-S4.zip]

Archive with 126 entries (126 files):
- a549_cell_line_inconsistency.xls
- accumbens_inconsistency.xls
- adipose_tissue_inconsistency.xls
- adrenal_cortex_inconsistency.xls
- airway_epithelial_cells_inconsistency.xls
- alveolar_macrophages_inconsistency.xls
- amniotic_fluid_inconsistency.xls
- amygdala_inconsistency.xls
- blood_inconsistency.xls
- bone_marrow_inconsistency.xls
- breast_ductal_cells_inconsistency.xls
- breast_inconsistency.xls
- breast_lobular_cells_inconsistency.xls
- breast_lobular_cells_tumor_inconsistency.xls
- breast_stroma_inconsistency.xls
- breast_stroma_tumor_inconsistency.xls
- breast_tumor_inconsistency.xls
- bronchial_epithelial_cells_inconsistency.xls
- bronchus_inconsistency.xls
- cd14+_cells_inconsistency.xls
- cd31+_cells_inconsistency.xls
- cd3+_t_cells_inconsistency.xls
- cd49a+_cells_inconsistency.xls
- cd4+_cells_inconsistency.xls
- cecum_inconsistency.xls
- cerebellum_inconsistency.xls
- cerebral_cortex_inconsistency.xls
- cervix_inconsistency.xls
- cervix_tumor_inconsistency.xls
- chorion_villus_cells_inconsistency.xls
- colonic_mucosa_inconsistency.xls
- colon_inconsistency.xls
- colon_tumor_inconsistency.xls
- corpus_callosum_inconsistency.xls
- deltoid_muscle_inconsistency.xls
- dorsal_root_ganglia_inconsistency.xls
- endometrial_endothelial_cell_inconsistency.xls
- endometrium_inconsistency.xls
- endometrium_tumor_inconsistency.xls
- entorhinal_cortex_inconsistency.xls
- entorhinal_cortex_layer_ii_stellate_island_cells_inconsistency.xls
- fallopian_tube_epithelium_inconsistency.xls
- fallopian_tube_tumor_inconsistency.xls
- fetal_cartilage_inconsistency.xls
- frontal_lobe_inconsistency.xls
- gingival_epithelium_inconsistency.xls
- glioblastoma_tumor_inconsistency.xls
- glioma_tumor_inconsistency.xls
- head_and_neck_epithelial_cells_inconsistency.xls
- head_and_neck_epithelial_cells_tumor_inconsistency.xls
- head_and_neck_squamous_cell_carcinoma_tumor_inconsistency.xls
- hippocampus_inconsistency.xls
- hypothalamus_inconsistency.xls
- jurkat_cells_inconsistency.xls
- kidney_inconsistency.xls
- kidney_tumor_inconsistency.xls
- liver_inconsistency.xls
- liver_tumor_inconsistency.xls
- lung_inconsistency.xls
- lung_tumor_inconsistency.xls
- lymphocytes_inconsistency.xls
- mcf-7_cells_inconsistency.xls
- medial_temporal_gyrus_inconsistency.xls
- medulla_inconsistency.xls
- midbrain_inconsistency.xls
- monocyte-derived_dendritic_cells_inconsistency.xls
- monocyte-derived_macrophage_inconsistency.xls
- monocyte_inconsistency.xls
- myometrium_inconsistency.xls
- neutrophils_inconsistency.xls
- nodose_nucleus_inconsistency.xls
- occipital_lobe_inconsistency.xls
- omental_adipose_tissue_inconsistency.xls
- omentum_tumor_inconsistency.xls
- ovary_inconsistency.xls
- ovary_tumor_inconsistency.xls
- pancreas_tumor_inconsistency.xls
- parietal_lobe_inconsistency.xls
- parotid_gland_inconsistency.xls
- pbmc_inconsistency.xls
- penis_inconsistency.xls
- peritoneum_tumor_inconsistency.xls
- pilocytic_astrocytoma_tumor_inconsistency.xls
- pituitary_gland_inconsistency.xls
- pituitary_tumor_inconsistency.xls
- placenta_inconsistency.xls
- platelets_inconsistency.xls
- postcentral_gyrus_inconsistency.xls
- posterior_singulate_inconsistency.xls
- primary_visual_cortex_inconsistency.xls
- prostate_gland_inconsistency.xls
- putamen_inconsistency.xls
- rectum_inconsistency.xls
- rectum_mucosa_inconsistency.xls
- rectum_mucosa_tumor_inconsistency.xls
- salivary_gland_inconsistency.xls
- sigmoid_colon_mucosa_inconsistency.xls
- sigmoid_colon_mucosa_tumor_inconsistency.xls
- skeletal_muscle_inconsistency.xls
- skin_inconsistency.xls
- sperm_inconsistency.xls
- spinal_cord_inconsistency.xls
- spleen_inconsistency.xls
- stomach_cardiac_inconsistency.xls
- stomach_inconsistency.xls
- substantia_nigra_inconsistency.xls
- subthalamic_nucleus_inconsistency.xls
- superior_frontal_gyrus_inconsistency.xls
- synovial_membrane_inconsistency.xls
- temporal_lobe_inconsistency.xls
- testes_inconsistency.xls
- thalamus_inconsistency.xls
- thyroid_inconsistency.xls
- tongue_squamous_cells_inconsistency.xls
- tongue_squamous_cells_tumor_inconsistency.xls
- tonsil_epithelium_inconsistency.xls
- tonsil_inconsistency.xls
- trachea_inconsistency.xls
- trigeminal_ganglia_inconsistency.xls
- urethra_inconsistency.xls
- uterus_tumor_inconsistency.xls
- vagina_inconsistency.xls
- vastus_lateralis_inconsistency.xls
- ventral_tegmental_area_inconsistency.xls
- vestibular_nuclei_superior_inconsistency.xls
- vulva_inconsistency.xls
