# Supplementary material for: Reconstruction of genome-scale metabolic models for 126 human tissues using mCADRE
Source: BMC Syst Biol. 2012 Dec 13;6:153. doi: 10.1186/1752-0509-6-153 (PMC3576361; doi:10.1186/1752-0509-6-153)
Supplement: Additional file 4 — Inconsistent reactions in each of the 126 TSEM models. [file 1752-0509-6-153-S4.zip › a549_cell_line_inconsistency.xls]

## Sheet: Sheet1
Core reactions removed
5ADTSTSTERONEGLCte
5HLTDL
ASAH1
CYANSTm
GGH_10FTHF5GLUl
GGH_10FTHF6GLUl
GGH_10FTHF7GLUl
GGH_5DHFl
GGH_5THFl
GGH_6DHFl
GGH_6THFl
GGH_7DHFl
GGH_7THFl
HKYNH
HPYRR2x
HPYRRy
HSD17B42x
HSD17B4x
LEUKTRC4t
LTC4Sr
MACOXO
MGCHrm
MTHFCm
NDPK3m
NDPK6
NDPK7m
NP1
SBPP3er
SCP2x
SCP3x
SCPx
TAURtcx
UGT1A5r2
VLCS2p
VLCSp

## Sheet: Sheet2
Negative_reaction retained in final model
13DAMPPOX
34HPPOR
3DSPHR
41R2A1H12BOOX
ABTArm
ACGAM2E
ACGAMPM
ACNAMlt
ADRNCPT2
ADRNCRNt
ALATA_L
APAT2rm
ARACHCPT2
ARACHCRNt
A_MANASEly
BPNT
BTNt3i
B_MANNASEly
C14STRr
C160CPT2
C160CRNt
C161CPT2
C161CPT22
C161CRN2t
C161CRNt
C180CPT2
C180CRNt
C181CPT2
C181CRNt
C204CPT2
C226CPT2
C3STDH1Pr
C4STMO2Pr
CDS
CHLPCTD
CHOLATEt
CHOLK
CLOHtex2
CLOXAtex2
CRNtim
CSNATp
CYOOm3
CYSO
CYSTS
DALAOXx
DCSPTN1CPT2
DCSPTN1CRNt
DGAT
DHORD9
DLNLCGCPT2
DLNLCGCRNt
DNDPt27m
DNDPt50m
DPMVDx
EICOSTETCPT2
EICOSTETCRNt
ELAIDCPT2
ELAIDCRNt
ETFQO
ETHP
FACOAL40im
FCLTm
FOLt2
G3PD1
G6Pter
GACMTRc
GALK
GGNG
GHMT2r
GLCURtly
GLGNS1
GLUPRT
GLYCTO1p
GPAM_hs
GUACYC
HMBS
HPDCACRNCPT2
HPDCACRNt
HSD17B8r
ILEt4
KHK
KHK2
LCYSTCBOXL
LNELDCCPT2
LNELDCCRNt
LNLCCPT2
LNLCCRNt
LNLNCACPT2
LNLNCACRNt
LNLNCGCPT2
LNLNCGCRNt
LPS
LPS2
LSTO2r
MACACI
MALSO3tm
MALT
MCDm
MI1345PP
MI145PK
MMEm
NCKt
NMNATr
NTD5
OCBTm
OCOAT1m
OIVD2m
OIVD3m
OPAHir
ORNt3m
ORNt4m
P5CRxm
PCm
PEAMNO
PETOHMr_hs
PGDI
PI34P5K
PI35P3P
PMEVKx
PNTOt5
PPBNGS
PPCDC
PPCOACm
PPPGOm
PRO1x
PROD2m
PROSTGD2t
PROSTGE1t
PROSTGE2t2
PROSTGF2t
PSDm_hs
PSFLIPm
PTDCACRNCPT2
PTDCACRNt
RNMK
RPI
RTOTAL2CRNCPT2
RTOTAL2CRNt
RTOTAL3CRNCPT2
RTOTAL3CRNt
RTOTALCRNCPT2
RTOTALCRNt
SERLYSNaex
SIAASEly
STRDNCCPT2
STRDNCCRNt
STS2
STS3
STS4
SULFOX
THFt2
TMNDNCCPT2
TMNDNCCRNt
TTDCPT2
TTDCRNt
TXASr
TYR3MO2
TYROXDAc
TYRt4
UGLT
UPP3S
UPPN
VACCCPT2
VACCCRNt
VALt4
XAOx
