# Supplementary material for: Reconstruction of genome-scale metabolic models for 126 human tissues using mCADRE
Source: BMC Syst Biol. 2012 Dec 13;6:153. doi: 10.1186/1752-0509-6-153 (PMC3576361; doi:10.1186/1752-0509-6-153)
Supplement: Additional file 4 — Inconsistent reactions in each of the 126 TSEM models. [file 1752-0509-6-153-S4.zip › accumbens_inconsistency.xls]

## Sheet: Sheet1
Core reactions removed
3SALATAi
3SALATAim
AHEXASE2ly
AHEXASEly
AICART
ASAH1
BILIRED
C161CPT12
DGK1
DHPM1
DHPR
ESTSULT
FAOXC161802m
HOXG
HPYRR2x
HPYRRy
HSD17B42x
HSD17B4x
HSD17B7r
IMPC
LTC4Sr
NACHEX27ly
NTD8
PNTK
PPBNGS
SCP2x
SCP3x
SCPx
TYMSULT
TYROXDAc
TYRTA
UGT1A10r
UGT1A1r
UGT1A2r
UGT1A5r
UGT1A5r2
UGT1A6r
UPPDC1

## Sheet: Sheet2
Negative_reaction retained in final model
13DAMPPOX
5MTHFt2
ACACT1
ADPRDP
ADRNCPT2
ADRNCRNt
ADSS
ALATA_L
ALDD19x(P)
AMETt2m
ARACHCPT2
ARACHCRNt
ARGSL
ASPCTr
BPNT
C14STRr
C160CPT2
C160CRNt
C161CPT2
C161CRNt
C180CPT2
C180CRNt
C181CPT2
C181CRNt
C204CPT2
C226CPT2
C3STDH1r
CBPS
CBPSam
CLOHtex2
CLOXAtex2
CRNtim
CTPS2
CYOOm3
CYSTGL
CYSTS
DALAt2r
DCMPDA
DCSPTN1CPT2
DCSPTN1CRNt
DGAT
DHCR71r
DHORD9
DHORTS
DLNLCGCPT2
DLNLCGCRNt
DNDPt26m
DNDPt41m
DPMVDx
EBP1r
EBP2r
EICOSTETCPT2
EICOSTETCRNt
ELAIDCPT2
ELAIDCRNt
ESTRADIOLGLCt2
ESTRONESt2
FACOAL191
FACOAL40im
G3PD1
G5SDym
GALt4_2
GAMt1r
GGNG
GHMT2r
GLBRAN
GLGNS1
GLU5Km
GLUCYS
GLYCTO1p
GTHOm
GUAt
HIBDm
HIStN1
HPDCACRNCPT2
HPDCACRNt
HSD3A1r
HSD3B3r
HYXNt
ILEt4
ITCOAL1m
KHK
KHK2
LEUTAm
LEUtec
LNELDCCPT2
LNELDCCRNt
LNLCCPT2
LNLCCRNt
LNLNCACPT2
LNLNCACRNt
LNLNCGCPT2
LNLNCGCRNt
MALT
MAN6PI
MAOX
MCDm
MECOAS1m
MHISOR
MMEm
MTAP
OCBTm
OIVD2m
OIVD3m
OMPDC
OPAHir
ORNt3m
ORNt4m
ORPT
P45039A1r
P5CRxm
PCFLOPm
PETOHMm_hs
PGS
PHYCBOXL
PI35P3P
PMEVKx
PPCOACm
PROSTGD2t
PROSTGF2t
PSDm_hs
PTDCACRNCPT2
PTDCACRNt
PUNP3
PUNP5
PUNP7
RNDR3
RNDR4
RPE
RPI
RTOTAL2CRNCPT2
RTOTAL2CRNt
RTOTAL3CRNCPT2
RTOTAL3CRNt
RTOTALCRNCPT2
RTOTALCRNt
SAMHISTA
SBTD_D2
SERLYSNaex
SERPT
SMS
STRDNCCPT2
STRDNCCRNt
THYOXt2
TMNDNCCPT2
TMNDNCCRNt
TTDCPT2
TTDCRNt
VACCCPT2
VACCCRNt
VALt4
XAOx
