# Supplementary material for: Reconstruction of genome-scale metabolic models for 126 human tissues using mCADRE
Source: BMC Syst Biol. 2012 Dec 13;6:153. doi: 10.1186/1752-0509-6-153 (PMC3576361; doi:10.1186/1752-0509-6-153)
Supplement: Additional file 4 — Inconsistent reactions in each of the 126 TSEM models. [file 1752-0509-6-153-S4.zip › adipose_tissue_inconsistency.xls]

## Sheet: Sheet1
Core reactions removed
13DAMPPOX
5ADTSTSTERONEGLCte
AACTOOR
ACOAD1fm
AHEXASE2ly
AHEXASEly
ALASm
ASAH1
BAMPPALDOX
BHMT
BILIRED
CYANSTm
DURAD2
ECOAH1m
FUMAC
GALASE1ly
HACD1m
HPYRR2x
HPYRRy
HSD17B42x
HSD17B4x
LTC4Sr
NDPK6
NTD10
PNTK
PPBNGS
SCP2x
SCP3x
SCPx
TAURtcx
UPPDC1

## Sheet: Sheet2
Negative_reaction retained in final model
ABUTt4(2)r
ACETONEt2m
ACOAD8m
ADRNCPT2
ADRNCRNt
AMETt2m
APAT2rm
ARACHCPT2
ARACHCRNt
ARGSL
ASPCTr
BPNT
BTNt2
C160CPT2
C160CRNt
C161CPT2
C161CPT22
C161CRN2t
C161CRNt
C180CPT2
C180CRNt
C181CPT2
C181CRNt
C204CPT2
C226CPT2
C3STDH1r
CBPS
CBPSam
CDSm
CHLPCTD
CITRtm
CRNtim
CTPS2
CYOOm3
CYSTGL
CYSTS
DALAOXx
DCSPTN1CPT2
DCSPTN1CRNt
DHORD9
DHORTS
DLNLCGCPT2
DLNLCGCRNt
DNDPt27m
DNDPt31m
DNDPt50m
DPMVDx
EICOSTETCPT2
EICOSTETCRNt
ELAIDCPT2
ELAIDCRNt
ESTRADIOLGLCt2
ESTRONEGLCt
ETFQO
FACOAL191
FOLt2
G5SDym
G6Pter
GALt4_2
GAMt1r
GARFT
GGNG
GLCURtly
GLGNS1
GLU5Km
GLUPRT
GTHOm
HAS1
HIStN1
HPDCACRNCPT2
HPDCACRNt
HSD11B2r
ILEt4
KHK
KHK2
LNELDCCPT2
LNELDCCRNt
LNLCCPT2
LNLCCRNt
LNLNCACPT2
LNLNCACRNt
LNLNCGCPT2
LNLNCGCRNt
L_LACtcm
MALT
MCDm
MGCHrm
MI1PS
MTHFR3
NORANMT
OCBTm
OMPDC
OPAHir
ORPT
P5CRxm
PCHOLPm_hs
PHETHPTOX2
PHYCBOXL
PI34P5K
PI35P3P
PNP
PPCOACm
PRAGSr
PRAIS
PRFGS
PROD2m
PROSTGE2t3
PSDm_hs
PTDCACRNCPT2
PTDCACRNt
PUNP1
PYNP2r
RBFK
RPE
RPI
RTOTAL2CRNCPT2
RTOTAL2CRNt
RTOTAL3CRNCPT2
RTOTAL3CRNt
RTOTALCRNCPT2
RTOTALCRNt
SERLYSNaex
SMS
SO4OXAtex2
STRDNCCPT2
STRDNCCRNt
THMTPt
THYMt
TMDPK
TMNDNCCPT2
TMNDNCCRNt
TRIODTHYt2
TTDCPT2
TTDCRNt
TYRCBOX
UPPN
VACCCPT2
VACCCRNt
VALt4
