# Supplementary material for: Reconstruction of genome-scale metabolic models for 126 human tissues using mCADRE
Source: BMC Syst Biol. 2012 Dec 13;6:153. doi: 10.1186/1752-0509-6-153 (PMC3576361; doi:10.1186/1752-0509-6-153)
Supplement: Additional file 4 — Inconsistent reactions in each of the 126 TSEM models. [file 1752-0509-6-153-S4.zip › adrenal_cortex_inconsistency.xls]

## Sheet: Sheet1
Core reactions removed
5ADTSTSTERONEGLCte
ALOX5
ALOX52
ASAH1
CYANSTm
DURAD2
HPYRR2x
HPYRRy
HSD17B42x
HSD17B4x
LTC4Sr
NDPK6
NTD10
SBPP3er
SCP2x
SCP3x
SCPx
TAURtcx
THMt3
THYMDt1
VLCS2p
VLCSp

## Sheet: Sheet2
Negative_reaction retained in final model
34DHPLACOX(NADP)
34DHXMANDACOX(NADP)
34HPPOR
3HAO
ACACT1
ACGAM2E
ACNAMlt
ACOAO7p
ADRNCPT2
ADSS
ALATA_L
AMETt2m
ARACHCPT2
ARGSL
ASNNm
ASPCTr
BPNT
BTNt3i
B_MANNASEly
C160CPT2
C161CPT2
C161CPT22
C180CPT2
C181CPT2
C204CPT2
C226CPT2
CBPS
CBPSam
CDSm
CEPTE
CHLPCTD
CHOLATEt
CITRtm
CLOHtex2
CLOXAtex2
CPPPGO
CSNATm
CSNATp
CTPS1
CYOOm3
CYSTS
DAGKn_hs
DALAOXx
DCSPTN1CPT2
DHORD9
DHORTS
DLNLCGCPT2
DNDPt27m
DNDPt31m
DNDPt50m
DNDPt53m
DPMVDx
EICOSTETCPT2
ELAIDCPT2
ESTRADIOLGLCt2
FACOAL40im
FAS100COA
FAS120COA
FAS140COA
FAS180COA
FAS80COA_L
FCLTm
G3PD1
G6Pter
GACMTRc
GAMt1r
GARFT
GGNG
GHMT2r
GLCURtly
GLGNS1
GLUPRT
GLYATm
GLYCTO1p
GTHOm
GUACYC
HAS1
HGNTOR
HIStN1
HMBS
HPDCACRNCPT2
HSD17B9r
HSD3A1r
ILEt4
KHK
KHK2
KYN3OX
LNELDCCPT2
LNLCCPT2
LNLNCACPT2
LNLNCGCPT2
MACACI
MALSO3tm
MCDm
MI145PK
MTAP
NCNt
NORANMT
OCBTm
OIVD1m
OIVD2m
OIVD3m
OPAHir
P5CRxm
PEPCKm
PETHCT
PETOHMm_hs
PGCD
PHYCBOXL
PI35P3P
PMEVKx
PNTOt5
PPCDC
PPPGOm
PRAGSr
PRAIS
PRFGS
PRO1x
PROD2m
PROSTGE1t3
PROSTGF2t
PSDm_hs
PSSA2_hs
PTDCACRNCPT2
RNDR4
RPI
RTOTAL2CRNCPT2
RTOTAL3CRNCPT2
RTOTALCRNCPT2
SERLYSNaex
SIAASEly
STRDNCCPT2
STS1
STS2
STS4
THFt2
THYOXt
TMNDNCCPT2
TRPO2
TTDCPT2
TXASr
TYRCBOX
UPP3S
UPPN
VACCCPT2
VALt4
