# Supplementary material for: Reconstruction of genome-scale metabolic models for 126 human tissues using mCADRE
Source: BMC Syst Biol. 2012 Dec 13;6:153. doi: 10.1186/1752-0509-6-153 (PMC3576361; doi:10.1186/1752-0509-6-153)
Supplement: Additional file 4 — Inconsistent reactions in each of the 126 TSEM models. [file 1752-0509-6-153-S4.zip › airway_epithelial_cells_inconsistency.xls]

## Sheet: Sheet1
Core reactions removed
3SALATAi
3SALATAim
5ADTSTSTERONEGLCte
5MTHFt
ACOAD1fm
ALASm
ALOX5
ALOX52
ASAH1
BILIRED
CYANSTm
DGNSKm
DURAD2
ECOAH1m
HACD1m
HKYNH
HPYRR2x
HPYRRy
HSD17B42x
HSD17B4x
LTC4Sr
PPPGOm
SCP2x
SCP3x
SCPx
TAURtcx
THMt3
TYRTA
UPPDC1
VLCS2p
VLCSp

## Sheet: Sheet2
Negative_reaction retained in final model
13DAMPPOX
ACACT1
ACETONEt2m
ACGAM2E
ACOAD8m
ACONT
ADRNCPT2
ADRNCRNt
ALADGLNexR
ALATA_L
AMETt2m
ARACHCPT2
ARACHCRNt
ASPCTr
A_MANASEly
BPNT
B_MANNASEly
C14STRr
C160CPT2
C160CRNt
C161CPT2
C161CPT22
C161CRN2t
C161CRNt
C180CPT2
C180CRNt
C181CPT2
C181CRNt
C204CPT2
C226CPT2
C3STDH1r
CBPS
CBPSam
CEPTE
CITRtm
CLOXAtex2
CRNtim
CSNATp
CYOOm3
CYSTGL
CYSTS
CYTDK1
DCSPTN1CPT2
DCSPTN1CRNt
DGAT
DHCR71r
DHORD9
DHORTS
DLNLCGCPT2
DLNLCGCRNt
DNDPt26m
DNDPt41m
DPMVDx
EICOSTETCPT2
EICOSTETCRNt
ELAIDCPT2
ELAIDCRNt
ESTRONEGLCt
ETFQO
FAS100COA
FAS120COA
FAS140COA
FAS180COA
FAS80COA_L
G3PD1
G6PDH2r
G6Pter
GACMTRc
GALT
GAMt1r
GARFT
GGNG
GHMT2r
GLGNS1
GLUPRT
GLYCTO1p
GMPS2
GPAM_hs
GUACYC
HAS1
HIStN1
HPDCACRNCPT2
HPDCACRNt
HSD3A1r
HSD3B3r
ILETAm
KHK
KHK2
LEUTAm
LNELDCCPT2
LNELDCCRNt
LNLCCPT2
LNLCCRNt
LNLNCACPT2
LNLNCACRNt
LNLNCGCPT2
LNLNCGCRNt
L_LACtcm
MAOX
MHISOR
MI145PK
MTAP
NMNATr
NORANMT
OCBTm
OIVD1m
OIVD2m
OIVD3m
OPAHir
P45046A1r
P4507B11r
P5CRxm
PCFLOPm
PCm
PETHCT
PETOHMm_hs
PGCD
PHETHPTOX2
PHYCBOXL
PI35P3P
PMEVKx
PNTOt5
PPCDC
PPCOACm
PRAGSr
PRAIS
PRFGS
PRO1x
PROSTGF2t
PSDm_hs
PSERT
PSSA2_hs
PTDCACRNCPT2
PTDCACRNt
RPI
RTOTAL2CRNCPT2
RTOTAL2CRNt
RTOTAL3CRNCPT2
RTOTAL3CRNt
RTOTALCRNCPT2
RTOTALCRNt
SERHL
SERLYSNaex
SIAASEly
SPMS
STRDNCCPT2
STRDNCCRNt
THYMt
TMNDNCCPT2
TMNDNCCRNt
TRIODTHYt
TRPt
TTDCPT2
TTDCRNt
TYRCBOX
UPPN
URIK1
VACCCPT2
VACCCRNt
VALTAm
XAOx
