# Supplementary material for: Reconstruction of genome-scale metabolic models for 126 human tissues using mCADRE
Source: BMC Syst Biol. 2012 Dec 13;6:153. doi: 10.1186/1752-0509-6-153 (PMC3576361; doi:10.1186/1752-0509-6-153)
Supplement: Additional file 4 — Inconsistent reactions in each of the 126 TSEM models. [file 1752-0509-6-153-S4.zip › alveolar_macrophages_inconsistency.xls]

## Sheet: Sheet1
Core reactions removed
5ADTSTSTERONEGLCte
ALOX5
ALOX52
ASAH1
CYANSTm
DURAD2
GGH_10FTHF5GLUl
GGH_10FTHF6GLUl
GGH_10FTHF7GLUl
HKYNH
HPYRR2x
HPYRRy
HSD17B42x
HSD17B4x
HSD3B7
HSD3B7P
KYN3OX
LTC4Sr
LYStiDF
MAOX
P45027A11m
P45027A12m
P45027A13m
P45027A14m
P45027A15m
P45027A16m
P45027A1m
SBPP3er
SCP2x
SCP3x
SCPx
TAURt4(2)r
TAURtcx
UREAtm

## Sheet: Sheet2
Negative_reaction retained in final model
34HPPOR
ACCOAC
ACOAD8m
ALATA_L
AMETt2m
ARGSL
ARGSS
ASNS1
ASPCTr
BHMT
C14STRr
C3STDH1r
CBPS
CBPSam
CGLYt3(2)
CHOLATEt2
CITtam
CITtbm
CKc
CSNATp
CTPS1
CYOOm3
CYSO
DGAT
DHCR71r
DHORD9
DHORTS
DMGDHm
DOPAt4(2)r
DPMVDx
ESTRADIOLGLCt2
ETHP
FACOAL191
FACOAL40im
FCLTm
FPGS
FPGS2
FPGS3
FPGS4m
FPGS5m
FPGS6m
G6Pter
GACMTRc
GAMt1r
GGNG
GLGNS1
GLUPRT
GLYATm
GLYCTO1p
GPAM_hs
GUACYC
HAS1
HGNTOR
HISTAtu
HIStN1
HMBS
HMGCOASim
HSD11B2r
HSD17B8r
ILEt4
KAS8
KHK
KHK2
MACACI
MALSO3tm
MALT
METtec
MMEm
MTAP
MTHFR3
NDPK3m
NDPK4m
NRPPHRt4(2)r
OCBTm
OIVD1m
OIVD2m
OIVD3m
OPAHir
ORNt3m
ORNt4m
P5CRxm
PCm
PETOHMm_hs
PGCD
PHETHPTOX2
PHYCBOXL
PI34P5K
PI35P3P
PMEVKx
PNTOt5
PPCDC
PPPGOm
PRFGS
PRO1x
PROSTGD2t
PROSTGF2t
PSDm_hs
PSERT
RNDR4
SARDHm
SO4OXAtex2
SSALxm
SULFOX
THFt2
THMTPt
THYMt
TRIODTHYt2
TYRCBOX
UPP3S
UPPN
VALt4
XAOx
