# Supplementary material for: Reconstruction of genome-scale metabolic models for 126 human tissues using mCADRE
Source: BMC Syst Biol. 2012 Dec 13;6:153. doi: 10.1186/1752-0509-6-153 (PMC3576361; doi:10.1186/1752-0509-6-153)
Supplement: Additional file 4 — Inconsistent reactions in each of the 126 TSEM models. [file 1752-0509-6-153-S4.zip › amniotic_fluid_inconsistency.xls]

## Sheet: Sheet1
Core reactions removed
ACOAD1fm
ALOX5
ALOX52
ASAH1
CYANSTm
DGNSKm
DURAD2
ECOAH1m
GGH_10FTHF5GLUl
GGH_10FTHF6GLUl
GGH_10FTHF7GLUl
GGH_5THFl
GGH_6THFl
GGH_7THFl
HACD1m
HPYRR2x
HPYRRy
HSD17B42x
HSD17B4x
LTC4Sr
MTHFCm
PCHOLPm_hs
SBPP3er
SCP2x
SCP3x
SCPx
TAURt4(2)r
TAURtcx
UGT1A5r2

## Sheet: Sheet2
Negative_reaction retained in final model
13DAMPPOX
34DHPLACOX(NADP)
34DHXMANDACOX(NADP)
3HAO
3HLYTCL
ACACT1
ACETONEt2m
ACGAM2E
ACOAD8m
ADRNCRNt
ALATA_L
AMETt2m
ARACHCRNt
ARGNm
ARGtm
ASNNm
ASPCTr
BILDGLCURte
BILGLCURte
BPNT
B_MANNASEly
C14STRr
C160CRNt
C161CRN2t
C161CRNt
C180CRNt
C181CRNt
CBPS
CBPSam
CEPTE
CHLPCTD
CITtam
CITtbm
CPPPGO
CRNtim
CSNATp
CYOOm3
CYSO
CYSTA
CYSTGL
CYSTS
CYTDK1
DALAOXx
DCSPTN1CRNt
DGAT
DHCR71r
DHORD9
DHORTS
DLNLCGCRNt
DNDPt26m
DNDPt41m
DPMVDx
EICOSTETCRNt
ELAIDCRNt
ESTRONEGLCt
ETFQO
FACOAL191
FAS100COA
FAS120COA
FAS140COA
FAS180COA
FAS80COA_L
FCLTm
FMNAT
FOLt2
FPGS4m
FPGS5m
FPGS6m
G3PD1
G6PDH2r
GACMTRc
GALK
GALT
GARFT
GGNG
GHMT2r
GLGNS1
GLUPRT
GLYCTO1p
GPAM_hs
HAS1
HIStN1
HMBS
HMGCOASim
HPDCACRNt
HSD17B8r
INSTt2r
KHK
KHK2
KHK3
LCYSTAT
LNELDCCRNt
LNLCCRNt
LNLNCACRNt
LNLNCGCRNt
MALSO3tm
MALT
MAOX
MCCCrm
MCDm
MHISOR
MMEm
MMSAD3m
MTAP
MTHFR3
NMNATr
NNDPR
NORANMT
NTD5
OCBTm
OIVD1m
OIVD2m
OIVD3m
OPAHir
ORNt3m
ORNt4m
P5CRxm
PCm
PDHm
PETHCT
PETOHMm_hs
PGCD
PHETHPTOX2
PHYCBOXL
PMEVKx
PNTOt5
PPCOACm
PPPGOm
PRAGSr
PRAIS
PRFGS
PROD2m
PROSTGD2t
PROSTGE2t3
PSDm_hs
PSSA2_hs
PTDCACRNt
RTOTAL2CRNt
RTOTAL3CRNt
RTOTALCRNt
SERPT
SIAASEly
SO4OXAtex2
SPMS
SSALxm
STRDNCCRNt
SULFOX
THBPT4ACAMDASE
THMTPt
THYMt
THYOXt2
TMNDNCCRNt
TRIODTHYSULT
TTDCRNt
TXASr
TYRCBOX
UDPGLCAter
UPP3S
UPPN
UREAt5
VACCCRNt
