# Supplementary material for: Reconstruction of genome-scale metabolic models for 126 human tissues using mCADRE
Source: BMC Syst Biol. 2012 Dec 13;6:153. doi: 10.1186/1752-0509-6-153 (PMC3576361; doi:10.1186/1752-0509-6-153)
Supplement: Additional file 4 — Inconsistent reactions in each of the 126 TSEM models. [file 1752-0509-6-153-S4.zip › blood_inconsistency.xls]

## Sheet: Sheet1
Core reactions removed
5ADTSTSTERONEGLCte
ACOAD1fm
ACOAD9m
AHEXASEly
ALASm
ALOX5
ALOX52
ASAH1
BILDGLCURte
BILGLCURte
BILIRED
DGNSKm
DURAD2
DUTPDPm
ECOAH12m
ECOAH1m
GALASE1ly
HACD1m
HISD
HKYNH
HPYRR2x
HPYRRy
HSD17B42x
HSD17B4x
LTC4Sr
MCLOR
NP1
PNP
PNTEH
PNTK
SAMHISTA
SBPP3er
SCP2x
SCP3x
SCPx
SLDx
TAURt4(2)r
TAURtcx
TYMSULT
UGT1A10r
UGT1A1r
UGT1A2r
UGT1A5r
UGT1A5r2
UGT1A6r
UPPDC1

## Sheet: Sheet2
Negative_reaction retained in final model
13DAMPPOX
3DSPHR
41R2A1H12BOOX
AACOAT
ACACT1
ACCOAC
ACETONEt2m
ACS
ACSm
ADRNCPT2
ADRNCRNt
AGDC
AMETt2m
ARACHCPT2
ARACHCRNt
ARGNm
ARGSL
ARGSS
ARGtm
ASPCTr
BHMT
BPNT
B_MANNASEly
C14STRr
C160CPT2
C160CRNt
C161CPT2
C161CPT22
C161CRN2t
C161CRNt
C180CPT2
C180CRNt
C181CPT2
C181CRNt
C204CPT2
C226CPT2
C3STDH1r
CBPS
CBPSam
CDS
CHLPCTD
CHOLD2m
CITRtm
CKc
CRNtim
CTPS1
CYOOm3
DALAOXx
DCSPTN1CPT2
DCSPTN1CRNt
DHCR241r
DHCR72r
DHORD9
DHORTS
DLNLCGCPT2
DLNLCGCRNt
DMGDHm
DPMVDx
EICOSTETCPT2
EICOSTETCRNt
ELAIDCPT2
ELAIDCRNt
ETFQO
FACOAL191
G3PD1
G6PDA
GALt4_2
GAMt1r
GARFT
GGNG
GLCURtly
GLGNS1
GLUCYS
GLUPRT
GLYAMDTRc
GLYCTO1p
GPAM_hs
GTHS
HIStN1
HMGCOASi
HPDCACRNCPT2
HPDCACRNt
ILEt4
INSTt2r
KAS8
LNELDCCPT2
LNELDCCRNt
LNLCCPT2
LNLCCRNt
LNLNCACPT2
LNLNCACRNt
LNLNCGCPT2
LNLNCGCRNt
LNS14DMr
LPS
LPS2
LSTO2r
MALT
MALtm
MCDm
METLEUex
METS
METtec
MMEm
MMSAD3m
MTAP
NACASPAH
OCBTm
OIVD3m
OMPDC
ORPT
P5CRxm
PCm
PETOHMm_hs
PGCD
PHEtec
PMEVKx
PPCOACm
PRAGSr
PRAIS
PRFGS
PROD2m
PROSTGD2t
PSDm_hs
PSERT
PTDCACRNCPT2
PTDCACRNt
RPE
RTOTAL2CRNCPT2
RTOTAL2CRNt
RTOTAL3CRNCPT2
RTOTAL3CRNt
RTOTALCRNCPT2
RTOTALCRNt
SARDHm
SBTD_D2
SPMS
SQLEr
STRDNCCPT2
STRDNCCRNt
STS2
THMDt5
THYMt
TMNDNCCPT2
TMNDNCCRNt
TRIODTHYt2
TTDCPT2
TTDCRNt
UPPN
VACCCPT2
VACCCRNt
VALTAm
XAOx
