# Supplementary material for: Reconstruction of genome-scale metabolic models for 126 human tissues using mCADRE
Source: BMC Syst Biol. 2012 Dec 13;6:153. doi: 10.1186/1752-0509-6-153 (PMC3576361; doi:10.1186/1752-0509-6-153)
Supplement: Additional file 4 — Inconsistent reactions in each of the 126 TSEM models. [file 1752-0509-6-153-S4.zip › bone_marrow_inconsistency.xls]

## Sheet: Sheet1
Core reactions removed
5ADTSTSTERONEGLCte
5MTHFt
ACOAD9m
AHEXASE2ly
AHEXASEly
ALOX5
ALOX52
ASAH1
A_MANASEly
C161CPT12
COAtm
DURAD2
ECOAH12m
FAOXC161802m
GALASE1ly
HISD
HPYRR2x
HPYRRy
HSD17B42x
HSD17B4x
LTC4Sr
MCLOR
MTHFCm
NDPK7m
NP1
PNP
PNTK
SCP2x
SCP3x
SCPx
SLDx
TAURt4(2)r
TAURtcx
TYMSULT
UGT1A5r2

## Sheet: Sheet2
Negative_reaction retained in final model
13DAMPPOX
3DSPHR
41R2A1H12BOOX
ACACT1
ACCOAC
ACONT
ADRNCPT2
ADRNCRNt
AGDC
ALATA_L
AMETt2m
ARACHCPT2
ARACHCRNt
ARGNm
ARGSL
ARGSS
ARGtm
ASPCTr
ASPTA
BALAVECSEC
BPNT
C14STRr
C160CPT2
C160CRNt
C161CPT2
C161CRNt
C180CPT2
C180CRNt
C181CPT2
C181CRNt
C204CPT2
C226CPT2
C3STDH1r
C4STMO1r
C4STMO2r
CBPS
CBPSam
CDSm
CHLPCTD
CITtam
CKc
CLOXAtex2
CRNtim
CTPS2
CYOOm3
CYSTGL
CYSTS
DCSPTN1CPT2
DCSPTN1CRNt
DGAT
DHCR241r
DHCR72r
DHORD9
DHORTS
DLNLCGCPT2
DLNLCGCRNt
DNDPt26m
DNDPt27m
DNDPt41m
DNDPt50m
DPMVDx
EBP2r
EICOSTETCPT2
EICOSTETCRNt
ELAIDCPT2
ELAIDCRNt
ESTRADIOLGLCt2
ESTRONEGLCt
ETFQO
FACOAL140i
FACOAL191
FACOAL40im
FOLt2
G3PD1
G5SDym
G6PDA
GALt4_2
GARFT
GGNG
GHMT2r
GLCURtly
GLGNS1
GLU5Km
GLUDym
GLUPRT
GLYAMDTRc
GLYCTO1p
GTHS
HISTAVESSEC
HIStN1
HMGCOARx
HMGCOASi
HPDCACRNCPT2
HPDCACRNt
KAS8
KHK
KHK2
LNELDCCPT2
LNELDCCRNt
LNLCCPT2
LNLCCRNt
LNLNCACPT2
LNLNCACRNt
LNLNCGCPT2
LNLNCGCRNt
LNS14DMr
LSTO2r
MALT
MCDm
MI1PS
MI34PP
MMEm
MMMm
MTAP
NACASPAH
NCKt
NTD5
OCBTm
OCOAT1m
OIVD3m
OMPDC
OPAHir
ORNt3m
ORNt4m
ORPT
P5CRxm
PCm
PDHm
PETOHMm_hs
PGCD
PHEtec
PIPLCn
PMEVKx
PPCOACm
PRAGSr
PRAIS
PRFGS
PRO1x
PSDm_hs
PTDCACRNCPT2
PTDCACRNt
RBFK
RTOTAL2CRNCPT2
RTOTAL2CRNt
RTOTAL3CRNCPT2
RTOTAL3CRNt
RTOTALCRNCPT2
RTOTALCRNt
SBTD_D2
SERLYSNaex
SERPT
SMS
SPMS
SQLEr
STRDNCCPT2
STRDNCCRNt
STS2
THFt2
THYMt
TMNDNCCPT2
TMNDNCCRNt
TRIODTHYt2
TTDCPT2
TTDCRNt
UDPGD
UDPGLCAter
UPP3S
UPPN
VACCCPT2
VACCCRNt
XAOx
