# Supplementary material for: Reconstruction of genome-scale metabolic models for 126 human tissues using mCADRE
Source: BMC Syst Biol. 2012 Dec 13;6:153. doi: 10.1186/1752-0509-6-153 (PMC3576361; doi:10.1186/1752-0509-6-153)
Supplement: Additional file 4 — Inconsistent reactions in each of the 126 TSEM models. [file 1752-0509-6-153-S4.zip › breast_ductal_cells_inconsistency.xls]

## Sheet: Sheet1
Core reactions removed
3AIBTm
ACOAD1fm
ACOAD9m
ALOX5
ALOX52
CYANSTm
CYTDtm
DHPR
ECOAH12m
ECOAH1m
FUMAC
HACD1m
HKYNH
HPYRR2x
HPYRRy
HSD17B42x
HSD17B4x
LTC4Sr
NDPK3m
NDPK6
SCP2x
SCP3x
SCPx

## Sheet: Sheet2
Negative_reaction retained in final model
ACGAM2E
ACNAMlt
ACOAO7p
ADRNCPT2
ADRNCRNt
ALADGLNexR
ARACHCPT2
ARACHCRNt
A_MANASEly
BPNT
BTNt2
C160CPT2
C160CRNt
C161CPT2
C161CPT22
C161CRN2t
C161CRNt
C180CPT2
C180CRNt
C181CPT2
C181CRNt
C204CPT2
C226CPT2
C3STDH1r
CBPSam
CHLPCTD
CPPPGO
CRNtim
CSNATp
CYOOm3
DCSPTN1CPT2
DCSPTN1CRNt
DHCR71r
DHCRD2
DHORD9
DLNLCGCPT2
DLNLCGCRNt
DNDPt27m
DNDPt31m
DNDPt50m
DPMVDx
DURAD
EICOSTETCPT2
EICOSTETCRNt
ELAIDCPT2
ELAIDCRNt
ESTRADIOLGLCt2
ETFQO
FACOAL191
FAS100COA
FAS120COA
FAS140COA
FAS180COA
FAS80COA_L
FMNAT
GAMt1r
GGNG
GLCURtly
GLGNS1
GLUPRT
GLYATm
GLYCTO1p
GTHOm
HIStN1
HMBS
HPDCACRNCPT2
HPDCACRNt
ILETAm
KHK
KHK2
LEUTAm
LNELDCCPT2
LNELDCCRNt
LNLCCPT2
LNLCCRNt
LNLNCACPT2
LNLNCACRNt
LNLNCGCPT2
LNLNCGCRNt
L_LACtcm
MALSO3tm
MCDm
MMEm
OCBTm
OPAHir
P5CRxm
PETHCT
PHYCBOXL
PI34P5K
PI35P3P
PMEVKx
PPCDC
PRFGS
PROSTGF2t
PSSA2_hs
PTDCACRNCPT2
PTDCACRNt
RBFK
RPI
RTOTAL2CRNCPT2
RTOTAL2CRNt
RTOTAL3CRNCPT2
RTOTAL3CRNt
RTOTALCRNCPT2
RTOTALCRNt
SERLYSNaex
SIAASEly
SMPD3l
STRDNCCPT2
STRDNCCRNt
THFt2
TMNDNCCPT2
TMNDNCCRNt
TTDCPT2
TTDCRNt
TYRCBOX
UPP3S
UPPN
VACCCPT2
VACCCRNt
