# Supplementary material for: Reconstruction of genome-scale metabolic models for 126 human tissues using mCADRE
Source: BMC Syst Biol. 2012 Dec 13;6:153. doi: 10.1186/1752-0509-6-153 (PMC3576361; doi:10.1186/1752-0509-6-153)
Supplement: Additional file 4 — Inconsistent reactions in each of the 126 TSEM models. [file 1752-0509-6-153-S4.zip › breast_inconsistency.xls]

## Sheet: Sheet1
Core reactions removed
5MTHFt
AACTOOR
ADNtm
ALOX5
ALOX52
ASAH1
BILIRED
CYANSTm
CYTDtm
DGK1
DURAD2
HPYRR2x
HPYRRy
HSD17B42x
HSD17B4x
LTC4Sr
MTHFCm
NTD8
PPBNGS
SCP2x
SCP3x
SCPx
TAURtcx
THMt3
THYMDt1
UPPDC1

## Sheet: Sheet2
Negative_reaction retained in final model
3SALAASPm
ACGAM2E
ACGAMPM
ACOAO7p
ADRNCPT2
ADRNCRNt
ALADGLNexR
ALATA_L
ARACHCPT2
ARACHCRNt
ARGSL
ASPCTr
BPNT
B_MANNASEly
C14STRr
C160CPT2
C160CRNt
C161CPT2
C161CPT22
C161CRN2t
C161CRNt
C180CPT2
C180CRNt
C181CPT2
C181CRNt
C204CPT2
C226CPT2
C3STDH1r
CBPS
CBPSam
CGLYt3(2)
CHLPCTD
CLOXAtex2
CRNtim
CSNATp
CYOOm3
CYSTGL
CYSTS
DAGKn_hs
DCSPTN1CPT2
DCSPTN1CRNt
DHORD9
DHORTS
DLNLCGCPT2
DLNLCGCRNt
DNDPt26m
DNDPt41m
DPMVDx
EICOSTETCPT2
EICOSTETCRNt
ELAIDCPT2
ELAIDCRNt
ESTRADIOLGLCt2
ETFQO
FMNAT
G6Pter
GACMTRc
GAMt1r
GARFT
GGNG
GHMT2r
GLGNS1
GLUCYS
GLUPRT
GLYCTO1p
GTHOm
HPDCACRNCPT2
HPDCACRNt
HSD3A1r
HSD3B3r
KHK
KHK2
LNELDCCPT2
LNELDCCRNt
LNLCCPT2
LNLCCRNt
LNLNCACPT2
LNLNCACRNt
LNLNCGCPT2
LNLNCGCRNt
MALSO3tm
MCDm
MTAP
NACASPAH
NORANMT
OCBTm
OPAHir
ORNt3m
ORNt4m
P5CRxm
PCm
PDHm
PETOHMr_hs
PI34P5K
PI35P3P
PMEVKx
PPCDC
PRAGSr
PRAIS
PRFGS
PRO1x
PROt4(2)r
PSDm_hs
PSERT
PSFLIPm
PTDCACRNCPT2
PTDCACRNt
RNDR4
RPE
RPI
RTOTAL2CRNCPT2
RTOTAL2CRNt
RTOTAL3CRNCPT2
RTOTAL3CRNt
RTOTALCRNCPT2
RTOTALCRNt
SERLYSNaex
SIAASEly
SMS
SRTNt6(2)r
SSALxm
STRDNCCPT2
STRDNCCRNt
STS2
TMNDNCCPT2
TMNDNCCRNt
TRIODTHYt2
TRPHYDRO2
TTDCPT2
TTDCRNt
TXASr
UPPN
VACCCPT2
VACCCRNt
