# Supplementary material for: Reconstruction of genome-scale metabolic models for 126 human tissues using mCADRE
Source: BMC Syst Biol. 2012 Dec 13;6:153. doi: 10.1186/1752-0509-6-153 (PMC3576361; doi:10.1186/1752-0509-6-153)
Supplement: Additional file 4 — Inconsistent reactions in each of the 126 TSEM models. [file 1752-0509-6-153-S4.zip › breast_lobular_cells_inconsistency.xls]

## Sheet: Sheet1
Core reactions removed
ACOAD1fm
ADNtm
ALOX5
ALOX52
CHOLD2m
CYANSTm
CYTDtm
DPCOAK
ECOAH1m
FUMAC
HACD1m
HPYRR2x
HPYRRy
HSD17B42x
HSD17B4x
LTC4Sr
LYStiDF
MTHFCm
NTD10
PNTK
SCP2x
SCP3x
SCPx

## Sheet: Sheet2
Negative_reaction retained in final model
ACACT1
ACGAM2E
ADRNCPT2
ADRNCRNt
ALADGLNexR
ALATA_L
ARACHCPT2
ARACHCRNt
ASPCTr
A_MANASEly
BILDGLCURte
BILGLCURte
BPNT
B_MANNASEly
C14STRr
C160CPT2
C160CRNt
C161CPT2
C161CPT22
C161CRN2t
C161CRNt
C180CPT2
C180CRNt
C181CPT2
C181CRNt
C204CPT2
C226CPT2
CBPS
CBPSam
CHLPCTD
CLOHtex2
CLOXAtex2
CPPPGO
CRNtim
CSNATp
CYOOm3
CYSTS
DCSPTN1CPT2
DCSPTN1CRNt
DHCRD2
DHORD9
DHORTS
DLNLCGCPT2
DLNLCGCRNt
DNDPt26m
DNDPt41m
DPMVDx
EICOSTETCPT2
EICOSTETCRNt
ELAIDCPT2
ELAIDCRNt
ESTRADIOLGLCt2
FACOAL191
FAS100COA
FAS120COA
FAS140COA
FAS180COA
FAS80COA_L
FCLTm
FMNAT
G6Pter
GAMt1r
GGNG
GLGNS1
GLYATm
GLYCTO1p
GTHOm
HIStN1
HPDCACRNCPT2
HPDCACRNt
KHK
KHK2
LNELDCCPT2
LNELDCCRNt
LNLCCPT2
LNLCCRNt
LNLNCACPT2
LNLNCACRNt
LNLNCGCPT2
LNLNCGCRNt
L_LACtcm
MALSO3tm
MCDm
MMEm
OCBTm
OPAHir
P5CRxm
PHETHPTOX2
PHYCBOXL
PI35P3P
PMEVKx
PROD2m
PROSTGF2t
PSERT
PTDCACRNCPT2
PTDCACRNt
RPI
RTOTAL2CRNCPT2
RTOTAL2CRNt
RTOTAL3CRNCPT2
RTOTAL3CRNt
RTOTALCRNCPT2
RTOTALCRNt
SIAASEly
SMPD3l
SMS
STRDNCCPT2
STRDNCCRNt
THFt2
TMNDNCCPT2
TMNDNCCRNt
TTDCPT2
TTDCRNt
TYRCBOX
UDPGD
UDPGLCAter
UPP3S
UPPN
VACCCPT2
VACCCRNt
