# Supplementary material for: Reconstruction of genome-scale metabolic models for 126 human tissues using mCADRE
Source: BMC Syst Biol. 2012 Dec 13;6:153. doi: 10.1186/1752-0509-6-153 (PMC3576361; doi:10.1186/1752-0509-6-153)
Supplement: Additional file 4 — Inconsistent reactions in each of the 126 TSEM models. [file 1752-0509-6-153-S4.zip › breast_lobular_cells_tumor_inconsistency.xls]

## Sheet: Sheet1
Core reactions removed
3AIBTm
ACOAD1fm
ACOAD9m
AHEXASE2ly
AHEXASEly
ALOX5
ALOX52
ASAH1
ATPasel
BILIRED
CYTDtm
ECOAH12m
ECOAH1m
FUMAC
GALASE1ly
GLCAASE8ly
GLCAASE9ly
HACD1m
HOXG
HPYRR2x
HPYRRy
HSD17B42x
HSD17B4x
LTC4Sr
MGCHrm
NACHEX27ly
NDPK3m
NDPK6
NTD10
PPBNGS
SCP2x
SCP3x
SCPx
UGT1A10r
UGT1A1r
UGT1A2r
UGT1A5r
UGT1A5r2
UGT1A6r
UGT1A9r
UPPDC1

## Sheet: Sheet2
Negative_reaction retained in final model
3SALAASPm
ACACT1
ACGAM2E
ADMDC
ADRNCPT2
ALATA_L
ARACHCPT2
ASPCTr
BPNT
C14STRr
C160CPT2
C161CPT2
C161CPT22
C180CPT2
C181CPT2
C204CPT2
C226CPT2
C4STMO1r
CBPS
CBPSam
CHLPCTD
CLOHtex2
CLOXAtex2
CSNATp
CYOOm3
DCSPTN1CPT2
DHCR71r
DHORD9
DHORTS
DLNLCGCPT2
DNDPt27m
DNDPt29m
DNDPt36m
DNDPt3m
DNDPt50m
DNDPt56m
DPMVDx
EICOSTETCPT2
ELAIDCPT2
ETFQO
ETHP
FACOAL191
FMNAT
GACMTRc
GALK
GAMt1r
GGNG
GLGNS1
GLUCYS
GLYATm
GLYCTO1p
HPDCACRNCPT2
KHK
KHK2
LNELDCCPT2
LNLCCPT2
LNLNCACPT2
LNLNCGCPT2
L_LACtcm
MCDm
METtec
MMSAD3m
MTAP
MTHFR3
NORANMT
NTD5
OCBTm
OIVD3m
OPAHir
ORNt3m
ORNt4m
P5CRxm
PGCD
PHYCBOXL
PI34P5K
PMEVKx
PSDm_hs
PSERT
PSFLIPm
PTDCACRNCPT2
RPI
RTOTAL2CRNCPT2
RTOTAL3CRNCPT2
RTOTALCRNCPT2
SARDHm
SERLYSNaex
STRDNCCPT2
STS2
THFt2
TMNDNCCPT2
TRDR
TTDCPT2
TYRCBOX
UAG2EMAi
UGLT
UPPN
VACCCPT2
