# Supplementary material for: Reconstruction of genome-scale metabolic models for 126 human tissues using mCADRE
Source: BMC Syst Biol. 2012 Dec 13;6:153. doi: 10.1186/1752-0509-6-153 (PMC3576361; doi:10.1186/1752-0509-6-153)
Supplement: Additional file 4 — Inconsistent reactions in each of the 126 TSEM models. [file 1752-0509-6-153-S4.zip › breast_stroma_inconsistency.xls]

## Sheet: Sheet1
Core reactions removed
3SALATAim
5ADTSTSTERONEGLCte
5MTHFt
AACTOOR
AHEXASE2ly
AHEXASEly
ASAH1
A_MANASEly
BILIRED
C161CPT12
DGK1
DGNSKm
DURAD2
FAOXC161802m
GALASE1ly
GLBRAN
HOXG
HPYRR2x
HPYRRy
HSD17B42x
HSD17B4x
LTC4Sr
MCLOR
MTHFCm
NP1
PNP
SCP2x
SCP3x
SCPx
THMt3
UPPDC1

## Sheet: Sheet2
Negative_reaction retained in final model
34DHPLACOX(NADP)
34DHXMANDACOX(NADP)
ABUTt4(2)r
ACACT1
ACCOAC
ACS
ADRNCPT2
ADRNCRNt
ALATA_L
APAT2rm
ARACHCPT2
ARACHCRNt
ARGSL
ASNNm
ASPCTr
BPNT
BTNt3i
C14STRr
C160CPT2
C160CRNt
C161CPT2
C161CRNt
C180CPT2
C180CRNt
C181CPT2
C181CRNt
C204CPT2
C226CPT2
C3STDH1r
CBPS
CBPSam
CEPTE
CGLYt3(2)
CHLPCTD
CITRtm
CRNtim
CTPS1
CYOOm3
CYSTS
DALAOXx
DCSPTN1CPT2
DCSPTN1CRNt
DGAT
DHORD9
DHORTS
DLNLCGCPT2
DLNLCGCRNt
DNDPt26m
DNDPt41m
DPMVDx
EBP1r
EICOSTETCPT2
EICOSTETCRNt
ELAIDCPT2
ELAIDCRNt
ESTRONEGLCt
FACOAL191
FACOAL40im
G3PD1
G6PDH2r
GAMt1r
GARFT
GHMT2r
GLCURtly
GLUCYS
GLUPRT
GLYCTO1p
GPAM_hs
GTHOm
GTHS
HPDCACRNCPT2
HPDCACRNt
ITCOALm
KHK
KHK2
LCYSTAT
LNELDCCPT2
LNELDCCRNt
LNLCCPT2
LNLCCRNt
LNLNCACPT2
LNLNCACRNt
LNLNCGCPT2
LNLNCGCRNt
MALT
MCDm
MECOALm
MI1PS
MI34PP
MMEm
MMMm
MTAP
NORANMT
OCBTm
OIVD2m
OIVD3m
OMPDC
OPAHir
ORPT
P5CRxm
PCm
PETHCT
PETOHMr_hs
PHETHPTOX2
PHYCBOXL
PI35P3P
PMEVKx
PPCOACm
PRAGSr
PRAIS
PRFGS
PROt4(2)r
PSDm_hs
PSERT
PSFLIPm
PSSA2_hs
PTDCACRNCPT2
PTDCACRNt
RNDR4
RPE
RPI
RTOTAL2CRNCPT2
RTOTAL2CRNt
RTOTAL3CRNCPT2
RTOTAL3CRNt
RTOTALCRNCPT2
RTOTALCRNt
SBTD_D2
SERLYSNaex
SO4OXAtex2
STRDNCCPT2
STRDNCCRNt
SUCD1m
THYMt
TMNDNCCPT2
TMNDNCCRNt
TTDCPT2
TTDCRNt
TXASr
TYRCBOX
UDPGLCAter
UPPN
VACCCPT2
VACCCRNt
VALTAm
