# Supplementary material for: Reconstruction of genome-scale metabolic models for 126 human tissues using mCADRE
Source: BMC Syst Biol. 2012 Dec 13;6:153. doi: 10.1186/1752-0509-6-153 (PMC3576361; doi:10.1186/1752-0509-6-153)
Supplement: Additional file 4 — Inconsistent reactions in each of the 126 TSEM models. [file 1752-0509-6-153-S4.zip › breast_stroma_tumor_inconsistency.xls]

## Sheet: Sheet1
Core reactions removed
3SALATAim
5ADTSTSTERONEGLCte
5MTHFt
ACOAD9m
AHEXASE2ly
ALOX5
ALOX52
ASAH1
BILIRED
C161CPT12
DGK1
DURAD2
ECOAH12m
FAOXC161802m
HKYNH
HOXG
HPYRR2x
HPYRRy
HSD17B42x
HSD17B4x
LTC4Sr
MCLOR
NP1
P4501B1r
PNP
PUNP7
SCP2x
SCP3x
SCPx
TAURtcx
THMt3
UGT1A1r
UGT1A6r
UPPDC1

## Sheet: Sheet2
Negative_reaction retained in final model
AACOAT
ACACT1
ACCOAC
ACGAM2E
ACGAMPM
ACNAMlt
ACS
ADRNCPT2
ADRNCRNt
AKGDm
ALATA_L
AMETt2m
ARACHCPT2
ARACHCRNt
ARGSL
ASNS1
ASPCTr
BHMT
BPNT
BTNt3i
B_MANNASEly
C14STRr
C160CPT2
C160CRNt
C161CPT2
C161CRNt
C180CPT2
C180CRNt
C181CPT2
C181CRNt
C204CPT2
C226CPT2
C3STDH1r
CBPS
CBPSam
CERK
CGLYt3(2)
CHLPCTD
CHOLD2m
CITRtm
CITtam
CKc
CLOXAtex2
CRNtim
CTPS1
CYOOm3
CYSTGL
CYSTS
DALAOXx
DCSPTN1CPT2
DCSPTN1CRNt
DGAT
DHCR71r
DHORD9
DHORTS
DLNLCGCPT2
DLNLCGCRNt
DMGDHm
DNDPt26m
DNDPt41m
DPMVDx
EBP1r
EICOSTETCPT2
EICOSTETCRNt
ELAIDCPT2
ELAIDCRNt
ESTRONESt2
FACOAL191
FACOAL40im
FMNAT
FUMtm
G3PD1
G6PDH2r
GABAVESSEC
GAMt1r
GARFT
GASNASEly
GLCURtly
GLUCYS
GLUPRT
GLYATm
GLYCTO1p
GMPS2
GPAM_hs
GTHOm
GTHS
HMGCOARx
HMGCOASi
HPDCACRNCPT2
HPDCACRNt
ILEt4
KHK
KHK2
LCYSTAT
LEUTAm
LEUtec
LNELDCCPT2
LNELDCCRNt
LNLCCPT2
LNLCCRNt
LNLNCACPT2
LNLNCACRNt
LNLNCGCPT2
LNLNCGCRNt
LNS14DMr
MALT
MCDm
METS
MI1PS
MMEm
MMMm
MTAP
MTHFR3
NACASPAH
NORANMT
OCBTm
OCOAT1m
OIVD3m
OMPDC
OPAHir
ORPT
P4507B11r
P5CRxm
PCFLOPm
PCm
PETOHMm_hs
PGCD
PHYCBOXL
PMEVKx
PPCOACm
PRAGSr
PRAIS
PRFGS
PROt4(2)r
PSDm_hs
PSERT
PTDCACRNCPT2
PTDCACRNt
RBFK
RNDR4
RPE
RPI
RTOTAL2CRNCPT2
RTOTAL2CRNt
RTOTAL3CRNCPT2
RTOTAL3CRNt
RTOTALCRNCPT2
RTOTALCRNt
SARDHm
SBTD_D2
SIAASEly
SMS
STRDNCCPT2
STRDNCCRNt
SUCCt2m
SUCCt4_3
THBPT4ACAMDASE
THYMt
TMNDNCCPT2
TMNDNCCRNt
TRPt4
TTDCPT2
TTDCRNt
TXASr
TYR3MO2
TYRCBOX
UDPGLCAter
UPPN
VACCCPT2
VACCCRNt
VALTAm
