# Supplementary material for: Reconstruction of genome-scale metabolic models for 126 human tissues using mCADRE
Source: BMC Syst Biol. 2012 Dec 13;6:153. doi: 10.1186/1752-0509-6-153 (PMC3576361; doi:10.1186/1752-0509-6-153)
Supplement: Additional file 4 — Inconsistent reactions in each of the 126 TSEM models. [file 1752-0509-6-153-S4.zip › breast_tumor_inconsistency.xls]

## Sheet: Sheet1
Core reactions removed
CYANSTm
CYTDtm
DURAD2
HSD17B42x
HSD17B4x
NDPK3m
NDPK6
SCP2x
SCP3x
SCPx
TAURtcx

## Sheet: Sheet2
Negative_reaction retained in final model
3HAO
CYOOm3
DNDPt27m
DNDPt31m
DNDPt50m
DPMVDx
HMBS
KHK
KHK2
OCBTm
PETHCT
PRO1x
UPPN
