# Supplementary material for: Reconstruction of genome-scale metabolic models for 126 human tissues using mCADRE
Source: BMC Syst Biol. 2012 Dec 13;6:153. doi: 10.1186/1752-0509-6-153 (PMC3576361; doi:10.1186/1752-0509-6-153)
Supplement: Additional file 4 — Inconsistent reactions in each of the 126 TSEM models. [file 1752-0509-6-153-S4.zip › bronchial_epithelial_cells_inconsistency.xls]

## Sheet: Sheet1
Core reactions removed
3SALATAi
3SALATAim
5ADTSTSTERONEGLCte
ACOAD1fm
ALOX5
ALOX52
ASAH1
CYANSTm
DGK1
DGNSKm
DPCOAK
DURAD2
ECOAH1m
GGH_10FTHF5GLUl
GGH_10FTHF6GLUl
GGH_10FTHF7GLUl
GGH_5DHFl
GGH_5THFl
GGH_6DHFl
GGH_6THFl
GGH_7DHFl
GGH_7THFl
HACD1m
HKYNH
HPYRR2x
HPYRRy
HSD17B42x
HSD17B4x
LTC4Sr
NP1
NTD8
PNTK
SCP2x
SCP3x
SCPx
SULFOX
TAURtcx
THMt3
TYRTA
VLCS2p
VLCSp

## Sheet: Sheet2
Negative_reaction retained in final model
ACETONEt2m
ACGAM2E
ACOAD8m
ACOAO7p
ADRNCPT2
ADRNCRNt
ALADGLNexR
ALATA_L
AMETt2m
ARACHCPT2
ARACHCRNt
ASPCTr
A_MANASEly
BPNT
B_MANNASEly
C160CPT2
C160CRNt
C161CPT2
C161CPT22
C161CRN2t
C161CRNt
C180CPT2
C180CRNt
C181CPT2
C181CRNt
C204CPT2
C226CPT2
C3STDH1r
CBPS
CBPSam
CEPTE
CLOHtex2
CLOXAtex2
CPPPGO
CRNtim
CSNATp
CTPS1
CYOOm3
CYSTGL
CYSTS
CYTDK1
DCSPTN1CPT2
DCSPTN1CRNt
DGAT
DHCR71r
DHORD9
DHORTS
DLNLCGCPT2
DLNLCGCRNt
DNDPt26m
DNDPt41m
DPMVDx
EICOSTETCPT2
EICOSTETCRNt
ELAIDCPT2
ELAIDCRNt
ESTRONEGLCt
ESTRONESt2
ETFQO
FAS100COA
FAS120COA
FAS140COA
FAS180COA
FAS80COA_L
FCLTm
G3PD1
G6PDH2r
G6Pter
GALT
GAMt1r
GARFT
GGNG
GHMT2r
GLGNS1
GLUPRT
GLYCTO1p
GPAM_hs
GUACYC
GUAt
HIStN1
HMBS
HPDCACRNCPT2
HPDCACRNt
HSD3A1r
HSD3B3r
KHK
KHK2
LNELDCCPT2
LNELDCCRNt
LNLCCPT2
LNLCCRNt
LNLNCACPT2
LNLNCACRNt
LNLNCGCPT2
LNLNCGCRNt
MI134PP
MI145PK
MI14PP
MTAP
NMNATr
NORANMT
OCBTm
OIVD1m
OIVD2m
OIVD3m
OPAHir
ORNt3m
ORNt4m
P45046A1r
P4507B11r
P5CRxm
PCFLOPm
PCm
PETOHMm_hs
PHETHPTOX2
PHYCBOXL
PI35P3P
PMEVKx
PPCOACm
PRAGSr
PRAIS
PRFGS
PRO1x
PROSTGE1t
PROSTGE2t2
PROSTGF2t
PSDm_hs
PSSA2_hs
PTDCACRNCPT2
PTDCACRNt
RNDR3
RNDR4
RTOTAL2CRNCPT2
RTOTAL2CRNt
RTOTAL3CRNCPT2
RTOTAL3CRNt
RTOTALCRNCPT2
RTOTALCRNt
SERHL
SERLYSNaex
SIAASEly
SPMS
STRDNCCPT2
STRDNCCRNt
THFt2
TMNDNCCPT2
TMNDNCCRNt
TRIODTHYt
TRPt
TTDCPT2
TTDCRNt
TYRCBOX
UPP3S
UPPN
URIK1
VACCCPT2
VACCCRNt
XAOx
