# Supplementary material for: Reconstruction of genome-scale metabolic models for 126 human tissues using mCADRE
Source: BMC Syst Biol. 2012 Dec 13;6:153. doi: 10.1186/1752-0509-6-153 (PMC3576361; doi:10.1186/1752-0509-6-153)
Supplement: Additional file 4 — Inconsistent reactions in each of the 126 TSEM models. [file 1752-0509-6-153-S4.zip › bronchus_inconsistency.xls]

## Sheet: Sheet1
Core reactions removed
13DAMPPOX
3SALATAim
5ADTSTSTERONEGLCte
AACTOOR
ACOAD1fm
ACOAD9m
ADSL2
AHEXASE2ly
AHEXASEly
ALOX5
ALOX52
ASAH1
BAMPPALDOX
BILIRED
CYANSTm
DGK1
DGNSKm
DPCOAK
DURAD2
ECOAH12m
ECOAH1m
GALASE1ly
HACD1m
HIBDm
HPYRR2x
HPYRRy
HSD17B42x
HSD17B4x
LTC4Sr
MCCCrm
MCLOR
MTHFCm
NTD8
SCP2x
SCP3x
SCPx
TAURtcx
UPPDC1
VLCS2p
VLCSp

## Sheet: Sheet2
Negative_reaction retained in final model
34DHXMANDACOX(NADP)
5MTHFt2
ABUTt4(2)r
ACCOAC
ACETONEt2m
ACGAM6PSi
ACGAMPM
ACOAO7p
ACONT
ADRNCPT2
ADRNCRNt
AKGt4_3
ALATA_L
AMETt2m
AMPTASECG
ARACHCPT2
ARACHCRNt
ARGSL
ASPCTr
ASPGLUm
BALAVECSEC
BPNT
C14STRr
C160CPT2
C160CRNt
C161CPT2
C161CPT22
C161CRN2t
C161CRNt
C180CPT2
C180CRNt
C181CPT2
C181CRNt
C204CPT2
C226CPT2
C3STDH1r
CBPS
CBPSam
CHLPCTD
CLOHtex2
CLOXAtex2
CRNtim
CSNATp
CTPS1
CYOOm3
CYSTGL
DALAOXx
DCSPTN1CPT2
DCSPTN1CRNt
DGAT
DHCR71r
DHCRD1
DHORD9
DHORTS
DLNLCGCPT2
DLNLCGCRNt
DNDPt26m
DNDPt41m
DPMVDx
EBP1r
EBP2r
EICOSTETCPT2
EICOSTETCRNt
ELAIDCPT2
ELAIDCRNt
ESTRADIOLGLCt2
ESTRONEGLCt
ETFQO
G3PD1
G6PDH2r
G6Pter
GALt4_2
GAMt1r
GGNG
GHMT2r
GLBRAN
GLCURtly
GLDBRAN
GLGNS1
GLYCTO1p
GUAPRT
GUAt
HIStN1
HMGCOARx
HMGCOASim
HPDCACRNCPT2
HPDCACRNt
HSD3A1r
HSD3B3r
HXPRT
HYXNt
ILETAm
INSTt2r
ITCOALm
KAS8
KHK
KHK2
LCYSTAT
LCYSTCBOXL
LNELDCCPT2
LNELDCCRNt
LNLCCPT2
LNLCCRNt
LNLNCACPT2
LNLNCACRNt
LNLNCGCPT2
LNLNCGCRNt
LPASE
L_LACtcm
MALT
MCDm
MECOALm
METLEUex
MI34PP
MMEm
MMMm
NACASPAH
NADS2
NCKt
NMNATr
NORANMT
OCBTm
OIVD3m
OMPDC
OPAHir
ORNt3m
ORNt4m
ORPT
P4507B11r
P5CRxm
PCFLOPm
PCm
PDHm
PETOHMm_hs
PGL
PHYCBOXL
PI34P5K
PI35P3P
PMEVKx
PPCOACm
PROD2
PROSTGE1t3
PROSTGF2t
PSDm_hs
PSERT
PTDCACRNCPT2
PTDCACRNt
RBFK
RNDR3
RNDR4
RPE
RPI
RTOTAL2CRNCPT2
RTOTAL2CRNt
RTOTAL3CRNCPT2
RTOTAL3CRNt
RTOTALCRNCPT2
RTOTALCRNt
SBTD_D2
SERLYSNaex
SERPT
SMS
STRDNCCPT2
STRDNCCRNt
STS2
SUCD1m
TMNDNCCPT2
TMNDNCCRNt
TRIODTHYt
TRPt
TTDCPT2
TTDCRNt
TXASr
TYRCBOX
UDPGLCAter
UPPN
VACCCPT2
VACCCRNt
VALtec
XAOx
