# Supplementary material for: Reconstruction of genome-scale metabolic models for 126 human tissues using mCADRE
Source: BMC Syst Biol. 2012 Dec 13;6:153. doi: 10.1186/1752-0509-6-153 (PMC3576361; doi:10.1186/1752-0509-6-153)
Supplement: Additional file 4 — Inconsistent reactions in each of the 126 TSEM models. [file 1752-0509-6-153-S4.zip › cd14+_cells_inconsistency.xls]

## Sheet: Sheet1
Core reactions removed
3AIBTm
5ADTSTSTERONEGLCte
ACOAD1fm
ACOAD9m
ALOX5
ALOX52
ASAH1
CYANSTm
DGK1
DGNSKm
DURAD2
ECOAH12m
ECOAH1m
HACD1m
HGNTOR
HISD
HKYNH
HPYRR2x
HPYRRy
HSD17B42x
HSD17B4x
KYN3OX
LTC4Sr
MCLOR
NADS2
NP1
NTD8
SBPP3er
SCP2x
SCP3x
SCPx
SLDx
TAURt4(2)r
TAURtcx
UGT1A5r2

## Sheet: Sheet2
Negative_reaction retained in final model
13DAMPPOX
3DSPHR
41R2A1H12BOOX
5MTHFt2
AACOAT
ACACT1
ACCOAC
ACETONEt2m
ACGAM2E
ACNAMlt
ADRNCPT2
ADRNCRNt
AGDC
ALATA_L
AMETt2m
ARACHCPT2
ARACHCRNt
ARGNm
ARGSL
ARGSS
ARGtm
ASNS1
ASPCTr
ASPGLUm
BHMT
BPNT
C14STRr
C160CPT2
C160CRNt
C161CPT2
C161CPT22
C161CRN2t
C161CRNt
C180CPT2
C180CRNt
C181CPT2
C181CRNt
C204CPT2
C226CPT2
C3STDH1r
C4STMO1r
C4STMO2r
CBPS
CBPSam
CDS
CHLPCTD
CHOLATEt
CHOLD2m
CITtam
CITtbm
CKc
CLOHtex2
CPPPGO
CRNtim
CSNATp
CTPS1
CYOOm3
DAGKn_hs
DALAOXx
DCSPTN1CPT2
DCSPTN1CRNt
DGAT
DHCR241r
DHCR72r
DHORD9
DHORTS
DLNLCGCPT2
DLNLCGCRNt
DMGDHm
DNDPt26m
DNDPt41m
DPMVDx
EBP2r
EICOSTETCPT2
EICOSTETCRNt
ELAIDCPT2
ELAIDCRNt
ETFQO
FACOAL140i
FACOAL191
FCLTm
G3PD1
G5SDym
G6Pter
GACMTRc
GAMt1r
GARFT
GGNG
GLCURtly
GLGNS1
GLU5Km
GLUCYS
GLUPRT
GLYAMDTRc
GLYCTO1p
GPAM_hs
GTHS
HISDC
HMBS
HMGCOASi
HPDCACRNCPT2
HPDCACRNt
HSD17B1
HSD17B8r
ILEtec
INSTt2r
KAS8
KHK
KHK2
LEUTAm
LNELDCCPT2
LNELDCCRNt
LNLCCPT2
LNLCCRNt
LNLNCACPT2
LNLNCACRNt
LNLNCGCPT2
LNLNCGCRNt
LNS14DMr
LNSTLSr
LSTO2r
MALT
MALtm
METS
METtec
MHISOR
MI134PP
MI14PP
MMEm
MMSAD3m
MTAP
MTHFR3
NMNATr
OCBTm
OCOAT1m
OIVD3m
OMPDC
OPAHir
ORNt3m
ORNt4m
ORPT
P5CRxm
PCFLOPm
PCm
PDHm
PEAMNO
PETHCT
PETOHMm_hs
PGCD
PHETHPTOX2
PHYCBOXL
PI35P3P
PMEVKx
PNTOt5
PPCDC
PPCOACm
PPPGOm
PRAGSr
PRAIS
PRFGS
PRO1x
PROD2m
PROSTGD2t
PROSTGE1t
PSDm_hs
PSERT
PSSA2_hs
PTDCACRNCPT2
PTDCACRNt
RNDR4
RNMK
RTOTAL2CRNCPT2
RTOTAL2CRNt
RTOTAL3CRNCPT2
RTOTAL3CRNt
RTOTALCRNCPT2
RTOTALCRNt
SARDHm
SBTD_D2
SIAASEly
SO4OXAtex2
SPMS
SQLEr
SSALxm
STRDNCCPT2
STRDNCCRNt
THBPT4ACAMDASE
THMDt5
THYMt
TMNDNCCPT2
TMNDNCCRNt
TRIODTHYt2
TTDCPT2
TTDCRNt
TYRCBOX
TYROXDAc
UDPGD
UDPGLCAter
UPP3S
UPPN
UREAt5
VACCCPT2
VACCCRNt
VALTAm
XAOx
