# Supplementary material for: Reconstruction of genome-scale metabolic models for 126 human tissues using mCADRE
Source: BMC Syst Biol. 2012 Dec 13;6:153. doi: 10.1186/1752-0509-6-153 (PMC3576361; doi:10.1186/1752-0509-6-153)
Supplement: Additional file 4 — Inconsistent reactions in each of the 126 TSEM models. [file 1752-0509-6-153-S4.zip › cd31+_cells_inconsistency.xls]

## Sheet: Sheet1
Core reactions removed
3AIBTm
3SALAASPm
3SALATAim
5ADTSTSTERONEGLCte
5MTHFt
AHEXASE2ly
AHEXASEly
ALASm
ALOX5
ALOX52
ASAH1
BILIRED
C161CPT12
C226CPT1
DCSPTN1CPT1
DGK1
DGNSKm
DPCOAK
DURAD2
ECOAH12m
GLBRAN
HOXG
HPYRR2x
HPYRRy
HSD17B42x
HSD17B4x
LTC4Sr
MGCHrm
MTHFCm
NTD8
P4501B1r
PNTK
SBPP3er
SCP2x
SCP3x
SCPx
TAURtcx
UGT1A1r
UGT1A5r2
UGT1A6r
UPPDC1

## Sheet: Sheet2
Negative_reaction retained in final model
34DHPLACOX(NADP)
34DHXMANDACOX(NADP)
3HAO
ACACT1
ACCOAC
ADNCYC
ADRNCPT2
ADRNCRNt
ALATA_L
AMETt2m
ARACHCPT2
ARACHCRNt
ARGSL
ARGtm
ASPCTr
BPNT
BTNt3i
C14STRr
C160CPT2
C160CRNt
C161CPT2
C161CRNt
C180CPT2
C180CRNt
C181CPT2
C181CRNt
C204CPT2
C3STDH1r
CBPS
CBPSam
CDS
CHLPCTD
CHOLK
CITtam
CLOXAtex2
CRNtim
CYOOm3
CYSTS
DAGKn_hs
DALAOXx
DGAT
DHCR71r
DHORD9
DHORTS
DLNLCGCPT2
DLNLCGCRNt
DNDPt26m
DNDPt41m
DPMVDx
EBP1r
EICOSTETCPT2
EICOSTETCRNt
ELAIDCPT2
ELAIDCRNt
ESTRONESt2
ETHP
FACOAL191
FACOAL40im
FPGS
FPGS2
FPGS3
FPGS4
FPGS5
FPGS6
FPGS7
FPGS8
FPGS9
G3PD1
G6PDH2r
GACMTRc
GALt4_2
GAMt1r
GHMT2r
GLCURtly
GLUPRT
GLYAMDTRc
GLYATm
GLYCTO1p
GPAM_hs
GTHS
HPDCACRNCPT2
HPDCACRNt
HSD11B2r
ITCOAL1m
KAS8
KHK
KHK2
LCYSTCBOXL
LEUTAm
LNELDCCPT2
LNELDCCRNt
LNLCCPT2
LNLCCRNt
LNLNCACPT2
LNLNCACRNt
LNLNCGCPT2
LNLNCGCRNt
MALT
MECOAS1m
MMEm
MMMm
MMSAD3m
NADS2
NMNATr
NNDPR
NORANMT
OCBTm
OIVD3m
OPAHir
ORNt3m
ORNt4m
P5CRxm
PCFLOPm
PCm
PETOHMm_hs
PGCD
PHYCBOXL
PI34P5K
PI35P3P
PMEVKx
PPCOACm
PRFGS
PROt4(2)r
PSDm_hs
PTDCACRNCPT2
PTDCACRNt
RNDR3
RNDR4
RNMK
RTOTAL2CRNCPT2
RTOTAL2CRNt
RTOTAL3CRNCPT2
RTOTAL3CRNt
RTOTALCRNCPT2
RTOTALCRNt
SAMHISTA
SSALxm
STRDNCCPT2
STRDNCCRNt
THMDt5
THYMt
THYOXt2
TMNDNCCPT2
TMNDNCCRNt
TRPO2
TTDCPT2
TTDCRNt
TXASr
TYRCBOX
TYRDOPO
UDPGLCAter
UPPN
VACCCPT2
VACCCRNt
VALTAm
XAOx
