# Supplementary material for: Reconstruction of genome-scale metabolic models for 126 human tissues using mCADRE
Source: BMC Syst Biol. 2012 Dec 13;6:153. doi: 10.1186/1752-0509-6-153 (PMC3576361; doi:10.1186/1752-0509-6-153)
Supplement: Additional file 4 — Inconsistent reactions in each of the 126 TSEM models. [file 1752-0509-6-153-S4.zip › cd3+_t_cells_inconsistency.xls]

## Sheet: Sheet1
Core reactions removed
3SALATAim
5ADTSTSTERONEGLCte
ACOAD1fm
ACOAD9m
ALOX5
ALOX52
ASAH1
C161CPT12
DGNSKm
DURAD2
ECOAH12m
ECOAH1m
FAOXC161802m
GLDBRAN
GTMLTe
HACD1m
HPYRR2x
HPYRRy
HSD17B42x
HSD17B4x
LTC4Sr
MCLOR
NP1
PNTK
SBPP3er
SCP2x
SCP3x
SCPx
SLDx
TAURt4(2)r
TAURtcx

## Sheet: Sheet2
Negative_reaction retained in final model
13DAMPPOX
41R2A1H12BOOX
5MTHFt2
AACOAT
ACACT1
ACCOAC
ACETONEt2m
ACGAM2E
ACGAM6PSi
ACGAMPM
ACNAM9PL
ACNAMlt
ACSm
ADRNCPT2
ADRNCRNt
ALATA_L
ALATHRNaEx
AMETt2m
ARACHCPT2
ARACHCRNt
ARGLYSex
ARGSL
ARGSS
ASNNm
ASPCTr
ASPGLUm
BHMT
BPNT
B_MANNASEly
C14STRr
C160CPT2
C160CRNt
C161CPT2
C161CRNt
C180CPT2
C180CRNt
C181CPT2
C181CRNt
C204CPT2
C226CPT2
C3STDH1r
CBPS
CBPSam
CDS
CHLPCTD
CHOLD2m
CITtam
CKc
CPPPGO
CRNtim
CTPS1
CYOOm3
DALAOXx
DCSPTN1CPT2
DCSPTN1CRNt
DGAT
DHCR241r
DHCR72r
DHORD9
DHORTS
DLNLCGCPT2
DLNLCGCRNt
DMGDHm
DNDPt26m
DNDPt41m
DPMVDx
EICOSTETCPT2
EICOSTETCRNt
ELAIDCPT2
ELAIDCRNt
ESTRADIOLGLCt2
ESTRONEGLCt
ETFQO
FACOAL140i
FCLTm
G3PD1
G6PDH2r
GACMTRc
GAMt1r
GLCURtly
GLUPRT
GLYAMDTRc
GLYCTO1p
GPAM_hs
GUACYC
HAS1
HISTAVESSEC
HIStN1
HMBS
HMGCOASim
HPDCACRNCPT2
HPDCACRNt
HSD17B1
HSD17B8r
ICDHy
ILETAm
ILEt4
INSTt2r
KAS8
KHK
KHK2
LNELDCCPT2
LNELDCCRNt
LNLCCPT2
LNLCCRNt
LNLNCACPT2
LNLNCACRNt
LNLNCGCPT2
LNLNCGCRNt
LNS14DMr
LPS
LPS2
LSTO2r
L_LACtcm
MALT
MALtm
MAN6PI
METLEUex
METtec
MI134PP
MI14PP
MMEm
MOGAT
MTAP
MTHFR3
NACASPAH
NCNt
NMNATr
OCBTm
OIVD3m
OPAHir
ORNt3m
ORNt4m
P5CRxm
PCm
PETHCT
PETOHMm_hs
PGCD
PHETHPTOX2
PI34P5K
PI35P3P
PIPLCn
PMEVKx
PPCOACm
PPPGOm
PRFGS
PRO1x
PROD2m
PROSTGE2t3
PSDm_hs
PSSA2_hs
PTDCACRNCPT2
PTDCACRNt
PYDAMK
PYDXK
PYDXNK
RTOTAL2CRNCPT2
RTOTAL2CRNt
RTOTAL3CRNCPT2
RTOTAL3CRNt
RTOTALCRNCPT2
RTOTALCRNt
SARDHm
SBTD_D2
SERPT
SIAASEly
SPMS
SQLEr
STRDNCCPT2
STRDNCCRNt
STS2
THBPT4ACAMDASE
TMNDNCCPT2
TMNDNCCRNt
TRIODTHYt2
TTDCPT2
TTDCRNt
TYRCBOX
UDPGD
UPP3S
UPPN
VACCCPT2
VACCCRNt
XAOx
