# Supplementary material for: Reconstruction of genome-scale metabolic models for 126 human tissues using mCADRE
Source: BMC Syst Biol. 2012 Dec 13;6:153. doi: 10.1186/1752-0509-6-153 (PMC3576361; doi:10.1186/1752-0509-6-153)
Supplement: Additional file 4 — Inconsistent reactions in each of the 126 TSEM models. [file 1752-0509-6-153-S4.zip › cd49a+_cells_inconsistency.xls]

## Sheet: Sheet1
Core reactions removed
3SALAASPm
3SALATAim
5ADTSTSTERONEGLCte
ASAH1
C161CPT12
DGNSKm
DURAD2
FAOXC161802m
GGT5r
HPYRR2x
HPYRRy
HSD17B42x
HSD17B4x
LTC4Sr
MCLOR
P4501B1r
PNTK
SBPP3er
SCP2x
SCP3x
SCPx
TAURtcx
THMt3
TMDS
TRPO2
UGT1A1r
UGT1A6r

## Sheet: Sheet2
Negative_reaction retained in final model
2AMADPTm
2OXOADOXm
2OXOADPTm
34DHPLACOX(NADP)
34DHXMANDACOX(NADP)
3SALACBOXL
AATAi
ACACT1
ACCOAC
ACGAM2E
ACNAMlt
ACOAD8m
ADRNCPT2
ADRNCRNt
AKGMALtm
ALATA_L
AMETt2m
ARACHCPT2
ARACHCRNt
ARGSL
ARGtm
ASPCTr
A_MANASEly
BPNT
BTNt3i
B_MANNASEly
C14STRr
C160CPT2
C160CRNt
C161CPT2
C161CRNt
C180CPT2
C180CRNt
C181CPT2
C181CRNt
C204CPT2
C226CPT2
C3STDH1r
CBPS
CBPSam
CHLPCTD
CHOLD2m
CHOLK
CITtam
CLOHtex2
CLOXAtex2
CPPPGO
CRNtim
CYOOm3
CYSTS
CYTDK1
DAGKn_hs
DALAOXx
DCSPTN1CPT2
DCSPTN1CRNt
DGAT
DHCR71r
DHORD9
DHORTS
DLNLCGCPT2
DLNLCGCRNt
DNDPt26m
DNDPt41m
DPMVDx
EICOSTETCPT2
EICOSTETCRNt
ELAIDCPT2
ELAIDCRNt
ESTRADIOLGLCt
ESTRONESt2
ETFQO
ETHP
FACOAL40im
FCLTm
G3PD1
GACMTRc
GAMt1r
GGNG
GLCURtly
GLGNS1
GLPASE1
GLPASE2
GLUPRT
GLUTCOADHm
GLYATm
GLYCTO1p
GPAM_hs
GTHOm
GTHS
HMBS
HPDCACRNCPT2
HPDCACRNt
HSD11B2r
KAS8
KHK
KHK2
LCYSTAT
LNELDCCPT2
LNELDCCRNt
LNLCCPT2
LNLCCRNt
LNLNCACPT2
LNLNCACRNt
LNLNCGCPT2
LNLNCGCRNt
LYStm
MALT
MCDm
MMEm
MTHFR3
NADS2
NMNATr
NORANMT
OCBTm
OIVD1m
OIVD2m
OIVD3m
OMPDC
OPAHir
ORNt3m
ORNt4m
ORPT
P45046A1r
P4507B11r
P5CRxm
PCFLOPm
PCm
PETOHMm_hs
PHETHPTOX2
PHYCBOXL
PI35P3P
PMEVKx
PPCOACm
PPPGOm
PRFGS
PROD2m
PSDm_hs
PTDCACRNCPT2
PTDCACRNt
RTOTAL2CRNCPT2
RTOTAL2CRNt
RTOTAL3CRNCPT2
RTOTAL3CRNt
RTOTALCRNCPT2
RTOTALCRNt
SARDHm
SERPT
SIAASEly
SPMS
SSALxm
STRDNCCPT2
STRDNCCRNt
SUCD1m
THBPT4ACAMDASE
THFt2
TMNDNCCPT2
TMNDNCCRNt
TTDCPT2
TTDCRNt
TXASr
TYRCBOX
UDPGLCAter
UPP3S
UPPN
VACCCPT2
VACCCRNt
XAOx
