# Supplementary material for: Reconstruction of genome-scale metabolic models for 126 human tissues using mCADRE
Source: BMC Syst Biol. 2012 Dec 13;6:153. doi: 10.1186/1752-0509-6-153 (PMC3576361; doi:10.1186/1752-0509-6-153)
Supplement: Additional file 4 — Inconsistent reactions in each of the 126 TSEM models. [file 1752-0509-6-153-S4.zip › cd4+_cells_inconsistency.xls]

## Sheet: Sheet1
Core reactions removed
3SALATAim
5ADTSTSTERONEGLCte
ACOAD1fm
ALOX5
ALOX52
ASAH1
BILIRED
DGNSKm
DURAD2
ECOAH1m
GLDBRAN
HACD1m
HOXG
HPYRR2x
HPYRRy
HSD17B42x
HSD17B4x
LEUt4
LTC4Sr
MCLOR
NADS2
NP1
PPBNGS
SBPP3er
SCP2x
SCP3x
SCPx
TAURt4(2)r
TAURtcx
UPPDC1

## Sheet: Sheet2
Negative_reaction retained in final model
13DAMPPOX
41R2A1H12BOOX
5MTHFt2
ACCOAC
ACETONEt2m
ACGAM2E
ACNAM9PL
ACNAMlt
ACOAO7p
ACSm
ADRNCPT2
ADRNCRNt
AGDC
AKGMALtm
ALATA_L
AMETt2m
ARACHCPT2
ARACHCRNt
ARGLYSex
ARGSL
ARGSS
ASNNm
ASPCTr
BHMT
BPNT
B_MANNASEly
C14STRr
C160CPT2
C160CRNt
C161CPT2
C161CPT22
C161CRN2t
C161CRNt
C180CPT2
C180CRNt
C181CPT2
C181CRNt
C204CPT2
C226CPT2
C3STDH1r
CBPS
CBPSam
CDS
CHLPCTD
CHOLD2m
CITtam
CKc
CLOHtex2
CLOXAtex2
CRNtim
CSNATp
CTPS1
CYOOm3
CYSALANaEx
CYTDK1
DALAOXx
DCSPTN1CPT2
DCSPTN1CRNt
DGAT
DHCR241r
DHCR72r
DHORD9
DHORTS
DLNLCGCPT2
DLNLCGCRNt
DMGDHm
DNDPt26m
DNDPt41m
DOPAtu
DPMVDx
EBP2r
EICOSTETCPT2
EICOSTETCRNt
ELAIDCPT2
ELAIDCRNt
ESTRADIOLGLCt2
ESTRONEGLCt
ETFQO
ETHP
FACOAL140i
FACOAL161
FACOAL1812
FACOAL1813
FACOAL181i
FACOAL1821
FACOAL1822
FACOAL1831
FACOAL1832
FACOAL184
FACOAL191
FACOAL200
FACOAL203
FACOAL2042
FACOAL205
FACOAL224
FACOAL2251
G3PD1
G6PDH2r
GACMTRc
GAMt1r
GARFT
GLCURtly
GLUCYS
GLUPRT
GLUt2m
GLYAMDTRc
GLYCTO1p
GPAM_hs
GTHOm
GUACYC
H2CO3D
HIStN1
HMGCOASim
HPDCACRNCPT2
HPDCACRNt
HSD17B1
HSD17B8r
ICDHy
ILETAm
ILEt4
INSTt2r
KAS8
KHK
KHK2
LCYSTAT
LNELDCCPT2
LNELDCCRNt
LNLCCPT2
LNLCCRNt
LNLNCACPT2
LNLNCACRNt
LNLNCGCPT2
LNLNCGCRNt
LNS14DMr
LPS
LPS2
LSTO2r
L_LACtcm
MALT
MALtm
MAN6PI
MCDm
METtec
MMEm
MMMm
MMSAD3m
MOGAT
MTAP
MTHFR3
NACASPAH
NCNt
NMNATr
NRPPHRt4(2)r
OCBTm
OIVD2m
OIVD3m
OPAHir
ORNt3m
ORNt4m
P5CRxm
PCFLOPm
PCm
PETOHMm_hs
PGCD
PHETHPTOX2
PI34P5K
PI35P3P
PMEVKx
PNTOt5
PPCDC
PPCOACm
PRAGSr
PRAIS
PRFGS
PROD2m
PROSTGE2t3
PSDm_hs
PTDCACRNCPT2
PTDCACRNt
RPE
RTOTAL2CRNCPT2
RTOTAL2CRNt
RTOTAL3CRNCPT2
RTOTAL3CRNt
RTOTALCRNCPT2
RTOTALCRNt
SARDHm
SBTD_D2
SERPT
SIAASEly
SPMS
SQLEr
STRDNCCPT2
STRDNCCRNt
STS2
SUCD1m
THBPT4ACAMDASE
THRD_L
TMNDNCCPT2
TMNDNCCRNt
TRIODTHYt2
TTDCPT2
TTDCRNt
TYRCBOX
UDPGD
UPPN
VACCCPT2
VACCCRNt
VALTAm
VALt4
XAOx
