# Supplementary material for: Reconstruction of genome-scale metabolic models for 126 human tissues using mCADRE
Source: BMC Syst Biol. 2012 Dec 13;6:153. doi: 10.1186/1752-0509-6-153 (PMC3576361; doi:10.1186/1752-0509-6-153)
Supplement: Additional file 4 — Inconsistent reactions in each of the 126 TSEM models. [file 1752-0509-6-153-S4.zip › cecum_inconsistency.xls]

## Sheet: Sheet1
Core reactions removed
13DAMPPOX
3SALATAim
5HLTDL
ACOAD9m
AHEXASE2ly
AHEXASEly
ALOX5
ALOX52
ASAH1
BAMPPALDOX
BILIRED
CYANSTm
DURAD2
ECOAH12m
HPYRR2x
HPYRRy
HSD17B42x
HSD17B4x
LEUt4
LTC4Sr
MMSAD1m
PPBNGS
SCP2x
SCP3x
SCPx
SLDx
TMDS
UPPDC1

## Sheet: Sheet2
Negative_reaction retained in final model
34DHPLACOX(NADP)
34DHXMANDACOX(NADP)
5MTHFt2
ACCOAC
ACGAMPM
ADRNCRNt
ADSS
ALATA_L
AMETt2m
ARACHCRNt
ASPCTr
BHMT
C14STRr
C160CRNt
C161CRN2t
C161CRNt
C180CRNt
C181CRNt
C3STDH1r
CBPS
CBPSam
CGLYt3(2)
CHLPCTD
CHOLATEt
CITRtm
CLOHtex2
CLOXAtex2
CRNtim
CTPS1
CYOOm3
CYTDK1
DALAOXx
DCSPTN1CRNt
DHCR71r
DHORD9
DHORTS
DLNLCGCRNt
DMGDHm
DNDPt26m
DNDPt41m
DPMVDx
EICOSTETCRNt
ELAIDCRNt
ESTRADIOLGLCt2
ETFQO
FACOAL1821
FACOAL1822
FACOAL1831
FACOAL1832
FACOAL184
FACOAL200
FACOAL203
FACOAL2042
FACOAL205
FACOAL224
FACOAL40im
FAS100COA
FAS120COA
FAS140COA
FAS180COA
FAS80COA_L
G3PD1
GAMt1r
GARFT
GGNG
GLGNS1
GLUCYS
GLUPRT
GLYATm
GLYCTO1p
GPAM_hs
HAS1
HPDCACRNt
HSD11B1r
HSD3A1r
ILETAm
ILEt4
KHK
KHK2
LNELDCCRNt
LNLCCRNt
LNLNCACRNt
LNLNCGCRNt
LPS
LPS2
MCDm
METS
METtec
MMEm
MTHFR3
NORANMT
OCBTm
OIVD3m
OMPDC
OPAHir
ORPT
P5CRxm
PCFLOPm
PCm
PETOHMm_hs
PGCD
PHETHPTOX2
PI35P3P
PMEVKx
PNTOt5
PPCDC
PPCOACm
PRAGSr
PRAIS
PRFGS
PROD2m
PROSTGE1t3
PROSTGE2t3
PSDm_hs
PSERT
PTDCACRNt
RPE
RPI
RTOTAL2CRNt
RTOTAL3CRNt
RTOTALCRNt
SARDHm
SBTD_D2
SERLYSNaex
SERPT
SQLEr
STRDNCCRNt
STS2
TMNDNCCRNt
TRIODTHYt
TTDCRNt
TYR3MO2
UPPN
URIK1
VACCCRNt
