# Supplementary material for: Reconstruction of genome-scale metabolic models for 126 human tissues using mCADRE
Source: BMC Syst Biol. 2012 Dec 13;6:153. doi: 10.1186/1752-0509-6-153 (PMC3576361; doi:10.1186/1752-0509-6-153)
Supplement: Additional file 4 — Inconsistent reactions in each of the 126 TSEM models. [file 1752-0509-6-153-S4.zip › cerebellum_inconsistency.xls]

## Sheet: Sheet1
Core reactions removed
3SALATAi
3SALATAim
ACOAD1fm
AHEXASE2ly
AHEXASEly
ALASm
ALOX5
ALOX52
ASAH1
ATPasel
BILIRED
C161CPT12
DGK1
DHPM1
DUTPDPn
ECOAH1m
ESTSULT
FAOXC161802m
HACD1m
HPYRR2x
HPYRRy
HSD17B7r
LTC4Sr
NACHEX27ly
NDPK6n
NTD10
NTD8
PNTK
TYRTA
UGT1A10r
UGT1A1r
UGT1A2r
UGT1A5r
UGT1A5r2
UGT1A6r
UPPDC1

## Sheet: Sheet2
Negative_reaction retained in final model
13DAMPPOX
5MTHFt2
AACOAT
ACACT1
ACCOAC
ACETONEt2m
ADPRDP
ADRNCPT2
ADRNCRNt
ADSS
ALATA_L
AMETt2m
ARACHCPT2
ARACHCRNt
ARGSL
ASPCTr
BHMT
BPNT
C14STRr
C160CPT2
C160CRNt
C161CPT2
C161CRNt
C180CPT2
C180CRNt
C181CPT2
C181CRNt
C204CPT2
C226CPT2
C3STDH1r
CBPS
CBPSam
CHLPCTD
CITtam
CLOHtex2
CLOXAtex2
CRNtim
CTPS2
CYOOm3
CYSTGL
DCSPTN1CPT2
DCSPTN1CRNt
DGAT
DHCR71r
DHORD9
DHORTS
DLNLCGCPT2
DLNLCGCRNt
DMGDHm
DNDPt26m
DNDPt41m
DPMVDx
EBP1r
EBP2r
EICOSTETCPT2
EICOSTETCRNt
ELAIDCPT2
ELAIDCRNt
FACOAL191
G3PD1
G5SDym
GALt4_2
GAMt1r
GGNG
GLBRAN
GLDBRAN
GLGNS1
GLU5Km
GLUCYS
GLYCTO1p
GPAM_hs
GTHOm
GUAt
HIBDm
HISDC
HMGCOASi
HPDCACRNCPT2
HPDCACRNt
HSD3A1r
HSD3B3r
HYXNt
ILEt4
ITCOAL1m
KHK
KHK2
LNELDCCPT2
LNELDCCRNt
LNLCCPT2
LNLCCRNt
LNLNCACPT2
LNLNCACRNt
LNLNCGCPT2
LNLNCGCRNt
L_LACtcm
MALT
MAN6PI
MCDm
MECOAS1m
METLEUex
METS
MMEm
MMMm
MTAP
MTHFR3
OCBTm
OIVD2m
OIVD3m
OMPDC
OPAHir
ORNt3m
ORNt4m
ORPT
P5CRxm
PCFLOPm
PCm
PETOHMm_hs
PHETHPTOX2
PI35P3P
PIPLCn
PMEVKx
PPCOACm
PROSTGD2t
PTDCACRNCPT2
PTDCACRNt
PUNP1
PUNP3
PUNP5
RNDR3
RPE
RPI
RTOTAL2CRNCPT2
RTOTAL2CRNt
RTOTAL3CRNCPT2
RTOTAL3CRNt
RTOTALCRNCPT2
RTOTALCRNt
SARDHm
SBTD_D2
SERLYSNaex
SERPT
SMS
SOAT11
SPMS
STRDNCCPT2
STRDNCCRNt
THBPT4ACAMDASE
TMNDNCCPT2
TMNDNCCRNt
TRIODTHYt2
TTDCPT2
TTDCRNt
TYRCBOX
VACCCPT2
VACCCRNt
VALt4
