# Supplementary material for: Reconstruction of genome-scale metabolic models for 126 human tissues using mCADRE
Source: BMC Syst Biol. 2012 Dec 13;6:153. doi: 10.1186/1752-0509-6-153 (PMC3576361; doi:10.1186/1752-0509-6-153)
Supplement: Additional file 4 — Inconsistent reactions in each of the 126 TSEM models. [file 1752-0509-6-153-S4.zip › cervix_inconsistency.xls]

## Sheet: Sheet1
Core reactions removed
13DAMPPOX
AHEXASE2ly
AHEXASEly
ASAH1
BAMPPALDOX
BILIRED
CYANSTm
DURAD2
GALASE1ly
GALt1r
HPYRR2x
HPYRRy
HSD17B42x
HSD17B4x
LTC4Sr
NDPK6
PNTK
PPBNGS
SCP2x
SCP3x
SCPx
UPPDC1

## Sheet: Sheet2
Negative_reaction retained in final model
3SALAASPm
5MTHFt2
ACGAMPM
ACOAO7p
ADRNCPT2
ADRNCRNt
ALATA_L
AMETt2m
ARACHCPT2
ARACHCRNt
ARGSL
ASNNm
ASPCTr
BALAVECSEC
BPNT
C14STRr
C160CPT2
C160CRNt
C161CPT2
C161CPT22
C161CRN2t
C161CRNt
C180CPT2
C180CRNt
C181CPT2
C181CRNt
C204CPT2
C226CPT2
CBPS
CBPSam
CERK
CHLPCTD
CHOLD2m
CITtam
CLOHtex2
CRNtim
CYOOm3
DALAOXx
DCSPTN1CPT2
DCSPTN1CRNt
DGAT
DHORD9
DHORTS
DLNLCGCPT2
DLNLCGCRNt
DMGDHm
DPMVDx
EICOSTETCPT2
EICOSTETCRNt
ELAIDCPT2
ELAIDCRNt
ESTRADIOLGLCt2
ESTRONEGLCt
FACOAL191
FACOAL40im
G3PD1
G6PDH2r
GABAVESSEC
GARFT
GLCURtly
GLUCYS
GLUPRT
GLYATm
GLYCTO1p
GPAM_hs
HIStN1
HPDCACRNCPT2
HPDCACRNt
HSD3A1r
HSD3B3r
KAS8
KHK
KHK2
LNELDCCPT2
LNELDCCRNt
LNLCCPT2
LNLCCRNt
LNLNCACPT2
LNLNCACRNt
LNLNCGCPT2
LNLNCGCRNt
LPS
LPS2
MALSO3tm
MCDm
METLEUex
METS
METtec
MMEm
MTHFR3
NORANMT
OCBTm
OIVD2m
OIVD3m
OPAHir
ORNt3m
ORNt4m
P5CRxm
PCFLOPm
PCm
PDHm
PETOHMm_hs
PHETHPTOX2
PHYCBOXL
PI35P3P
PMEVKx
PPCOACm
PRAGSr
PRAIS
PRFGS
PROD2m
PROSTGE2t3
PSDm_hs
PTDCACRNCPT2
PTDCACRNt
RBFK
RPE
RPI
RTOTAL2CRNCPT2
RTOTAL2CRNt
RTOTAL3CRNCPT2
RTOTAL3CRNt
RTOTALCRNCPT2
RTOTALCRNt
SARDHm
SERLYSNaex
SERPT
SO4OXAtex2
STRDNCCPT2
STRDNCCRNt
STS2
SUCD1m
THBPT4ACAMDASE
TMNDNCCPT2
TMNDNCCRNt
TRIODTHYt2
TTDCPT2
TTDCRNt
TYRCBOX
UPPN
VACCCPT2
VACCCRNt
