# Supplementary material for: Reconstruction of genome-scale metabolic models for 126 human tissues using mCADRE
Source: BMC Syst Biol. 2012 Dec 13;6:153. doi: 10.1186/1752-0509-6-153 (PMC3576361; doi:10.1186/1752-0509-6-153)
Supplement: Additional file 4 — Inconsistent reactions in each of the 126 TSEM models. [file 1752-0509-6-153-S4.zip › cervix_tumor_inconsistency.xls]

## Sheet: Sheet1
Core reactions removed
5ADTSTSTERONEGLCte
CYANSTm
HPYRR2x
HPYRRy
HSD17B42x
HSD17B4x
MCCCrm
SCP2x
SCP3x
SCPx
TAURtcx
THMt3
TYRTA

## Sheet: Sheet2
Negative_reaction retained in final model
3HAO
ACGAM2E
ACNAMlt
ADRNCPT2
ADRNCRNt
AMETt2m
ARACHCPT2
ARACHCRNt
ARGtm
C160CPT2
C160CRNt
C161CPT2
C161CPT22
C161CRN2t
C161CRNt
C180CPT2
C180CRNt
C181CPT2
C181CRNt
C204CPT2
C226CPT2
CLOHtex2
CRNtim
CSNATp
CYOOm3
DALAOXx
DCSPTN1CPT2
DCSPTN1CRNt
DHORD9
DLNLCGCPT2
DLNLCGCRNt
DNDPt26m
DNDPt41m
DPMVDx
EICOSTETCPT2
EICOSTETCRNt
ELAIDCPT2
ELAIDCRNt
ETHP
FACOAL40im
FOLt2
FPGS
FPGS2
FPGS3
FPGS4
FPGS5
FPGS6
FPGS7
FPGS8
FPGS9
G3PD1
G6Pter
GALK
GALT
GGT5r
GLCURtly
GLYCTO1p
HIStN1
HMBS
HPDCACRNCPT2
HPDCACRNt
KHK
KHK2
LNELDCCPT2
LNELDCCRNt
LNLCCPT2
LNLCCRNt
LNLNCACPT2
LNLNCACRNt
LNLNCGCPT2
LNLNCGCRNt
NORANMT
OCBTm
OIVD2m
OIVD3m
OPAHir
ORNt3m
ORNt4m
P5CRxm
PETOHMm_hs
PHYCBOXL
PI35P3P
PPCDC
PPPGOm
PRO1x
PSDm_hs
PTDCACRNCPT2
PTDCACRNt
RTOTAL2CRNCPT2
RTOTAL2CRNt
RTOTAL3CRNCPT2
RTOTAL3CRNt
RTOTALCRNCPT2
RTOTALCRNt
SIAASEly
SMPD3l
SO4OXAtex2
STRDNCCPT2
STRDNCCRNt
THFt2
TMNDNCCPT2
TMNDNCCRNt
TTDCPT2
TTDCRNt
TXASr
TYRCBOX
UPP3S
VACCCPT2
VACCCRNt
