# Supplementary material for: Reconstruction of genome-scale metabolic models for 126 human tissues using mCADRE
Source: BMC Syst Biol. 2012 Dec 13;6:153. doi: 10.1186/1752-0509-6-153 (PMC3576361; doi:10.1186/1752-0509-6-153)
Supplement: Additional file 4 — Inconsistent reactions in each of the 126 TSEM models. [file 1752-0509-6-153-S4.zip › chorion_villus_cells_inconsistency.xls]

## Sheet: Sheet1
Core reactions removed
5ADTSTSTERONEGLCte
ASAH1
CYANSTm
HPYRR2x
HPYRRy
HSD17B42x
HSD17B4x
LTC4Sr
MTHFCm
SBPP3er
SCP2x
SCP3x
SCPx
TAURtcx
THMt3
TYRASE

## Sheet: Sheet2
Negative_reaction retained in final model
34DHPLACOX(NADP)
34DHXMANDACOX(NADP)
34HPPOR
3HAO
41R2A1H12BOOX
ACGAM2E
ACOAD8m
ACOAO7p
ADRNCPT2
ADRNCRNt
AMETt2m
ARACHCPT2
ARACHCRNt
ASPCTr
A_MANASEly
BPNT
BTNt3i
B_MANNASEly
C14STRr
C160CPT2
C160CRNt
C161CPT2
C161CPT22
C161CRN2t
C161CRNt
C180CPT2
C180CRNt
C181CPT2
C181CRNt
C204CPT2
C226CPT2
CBPS
CBPSam
CDSm
CGLYt3(2)
CHOLATEt2
CHOLK
CITRtm
CKc
CLOHtex2
CRNtim
CSNATp
CYOOm3
CYSO
DAGKn_hs
DALAOXx
DCSPTN1CPT2
DCSPTN1CRNt
DGAT
DHORD9
DHORTS
DLNLCGCPT2
DLNLCGCRNt
DNDPt26m
DNDPt41m
DPMVDx
EICOSTETCPT2
EICOSTETCRNt
ELAIDCPT2
ELAIDCRNt
ESTRONESt2
ETFQO
ETHP
FACOAL191
FACOAL40im
FCLTm
FOLt2
FPGS
FPGS2
FPGS3
FPGS4
FPGS5
FPGS6
FPGS7
FPGS8
FPGS9
G3PD1
G6Pter
GALT
GGNG
GHMT2r
GLGNS1
GLYAMDTRc
GLYCTO1p
GPAM_hs
GUACYC
HGNTOR
HIStN1
HMBS
HPDCACRNCPT2
HPDCACRNt
HSD11B2r
ILEt4
KHK
KHK2
KYN3OX
LCYSTCBOXL
LNELDCCPT2
LNELDCCRNt
LNLCCPT2
LNLCCRNt
LNLNCACPT2
LNLNCACRNt
LNLNCGCPT2
LNLNCGCRNt
LPS
LPS2
MACACI
MALSO3tm
MALT
MCCCrm
MI145PK
MI34PP
NMNATr
OCBTm
OIVD1m
OIVD2m
OIVD3m
OPAHir
PCm
PEFLIP
PETOHMm_hs
PHETHPTOX2
PHYCBOXL
PI34P5K
PI35P3P
PMEVKx
PNTOt5
PPCDC
PPCOACm
PPPGOm
PRO1x
PROD2m
PROSTGD2t
PROSTGE1t
PROSTGE2t2
PROSTGF2t
PSDm_hs
PSFLIPm
PTDCACRNCPT2
PTDCACRNt
RTOTAL2CRNCPT2
RTOTAL2CRNt
RTOTAL3CRNCPT2
RTOTAL3CRNt
RTOTALCRNCPT2
RTOTALCRNt
SBTD_D2
SIAASEly
SO4OXAtex2
SSALxm
STRDNCCPT2
STRDNCCRNt
SULFOX
THFt2
TMNDNCCPT2
TMNDNCCRNt
TRPt4
TTDCPT2
TTDCRNt
TXASr
TYRCBOX
TYROXDAc
UPP3S
UPPN
VACCCPT2
VACCCRNt
VALt4
XAOx
