# Supplementary material for: Reconstruction of genome-scale metabolic models for 126 human tissues using mCADRE
Source: BMC Syst Biol. 2012 Dec 13;6:153. doi: 10.1186/1752-0509-6-153 (PMC3576361; doi:10.1186/1752-0509-6-153)
Supplement: Additional file 4 — Inconsistent reactions in each of the 126 TSEM models. [file 1752-0509-6-153-S4.zip › colonic_mucosa_inconsistency.xls]

## Sheet: Sheet1
Core reactions removed
ACNAMlt
AHEXASE2ly
AHEXASEly
ALOX5
ALOX52
AMACR2p
AMACRp
ASAH1
CHOLD2m
CYANSTm
DGNSKm
GALASE1ly
GGH_10FTHF5GLUl
GGH_10FTHF6GLUl
GGH_10FTHF7GLUl
GGH_5DHFl
GGH_5THFl
GGH_6DHFl
GGH_6THFl
GGH_7DHFl
GGH_7THFl
HPYRR2x
HPYRRy
HSD17B42x
HSD17B4x
LTC4Sr
MTHFCm
PCHOLPm_hs
SBPP3er
SCP2x
SCP3x
SCPx
TMDS
VLCS2p
VLCSp

## Sheet: Sheet2
Negative_reaction retained in final model
34HPPOR
ACGAM2E
ACOAD8m
ALATA_L
AMETt2m
ASPCTr
C14STRr
C3STDH1r
CBPS
CBPSam
CGLYt3(2)
CHLPCTD
CHOLATEt
CITRtm
CPPPGO
CSNATp
CTPS1
CYOOm3
CYSO
CYSTS
DALAOXx
DHCR71r
DHORD9
DHORTS
DNDPt26m
DNDPt41m
DPMVDx
ETHP
FACOAL40im
FAS100COA
FAS120COA
FAS140COA
FAS180COA
FAS80COA_L
FCLTm
FOLt2
FUMAC
G3PD1
G6PDH2r
G6Pter
GALK
GALT
GGNG
GHMT2r
GLGNS1
GLYCTO1p
GPAM_hs
HMBS
HSD11B1r
ILETAm
KHK
KHK2
LEUTAm
LPS
LPS2
MACACI
MALSO3tm
MCDm
MMEm
MTAP
NCNt
NMNATr
NORANMT
OCBTm
OIVD1m
OIVD2m
OIVD3m
OPAHir
P5CRxm
PCFLOPm
PCm
PETOHMm_hs
PGCD
PI35P3P
PMEVKx
PNTOt5
PPCDC
PPPGOm
PROSTGF2t
PSDm_hs
PSERT
SERLYSNaex
SRTNt6(2)r
STS2
THFt2
TRIODTHYt
TYR3MO2
UPP3S
UPPN
VALTAm
