# Supplementary material for: Reconstruction of genome-scale metabolic models for 126 human tissues using mCADRE
Source: BMC Syst Biol. 2012 Dec 13;6:153. doi: 10.1186/1752-0509-6-153 (PMC3576361; doi:10.1186/1752-0509-6-153)
Supplement: Additional file 4 — Inconsistent reactions in each of the 126 TSEM models. [file 1752-0509-6-153-S4.zip › colon_inconsistency.xls]

## Sheet: Sheet1
Core reactions removed
AHEXASE2ly
ALOX5
ALOX52
AMACR2p
AMACRp
ASAH1
CYANSTm
GGH_10FTHF5GLUl
GGH_10FTHF6GLUl
GGH_10FTHF7GLUl
HPYRR2x
HPYRRy
HSD17B42x
HSD17B4x
LTC4Sr
MTHFCm
PCHOLPm_hs
SCP2x
SCP3x
SCPx
TMDS
TYRTA
VLCS2p
VLCSp

## Sheet: Sheet2
Negative_reaction retained in final model
3DSPHR
4HOXPACDOX(NADP)
ACCOAC
ACGAM2E
ACGAMPM
ACOAD8m
ADRNCRNt
ALATA_L
ALDD19x(P)
AMETt2m
ARACHCRNt
ASPCTr
BTNt3i
B_MANNASEly
C14STRr
C160CRNt
C161CRN2t
C161CRNt
C180CRNt
C181CRNt
C3STDH1r
CBPS
CBPSam
CGLYt3(2)
CHLPCTD
CHOLATEt2
CITRtm
CPPPGO
CRNtim
CSNATp
CTPS2
CYOOm3
CYSO
CYSTGL
CYSTS
DALAOXx
DCSPTN1CRNt
DHCR71r
DHORD9
DHORTS
DLNLCGCRNt
DNDPt26m
DNDPt41m
DPMVDx
EICOSTETCRNt
ELAIDCRNt
ETHP
FACOAL40im
FAS100COA
FAS120COA
FAS140COA
FAS180COA
FAS80COA_L
FCLTm
FOLt2
FPGS
FPGS2
FPGS3
FPGS4m
FPGS5m
FPGS6m
G3PD1
G6PDH2r
GALK
GAMt1r
GARFT
GASNASEly
GGNG
GHMT2r
GLGNS1
GLUCYS
GLUPRT
GLYATm
GLYCTO1p
GUAt
HAS1
HMBS
HPDCACRNt
HSD11B1r
ILETAm
ILEt4
KHK
KHK2
LEUTAm
LNELDCCRNt
LNLCCRNt
LNLNCACRNt
LNLNCGCRNt
MALSO3tm
MCDm
MI34PP
MMEm
MTAP
NMNATr
NORANMT
OCBTm
OIVD1m
OIVD2m
OIVD3m
OMPDC
OPAHir
ORPT
P5CRxm
PCFLOPm
PCm
PETOHMm_hs
PGCD
PI35P3P
PMEVKx
PNTOt5
PPCDC
PPPGOm
PRAGSr
PRAIS
PRFGS
PRO1x
PSDm_hs
PSERT
PTDCACRNt
RPE
RTOTAL2CRNt
RTOTAL3CRNt
RTOTALCRNt
SERLYSNaex
SIAASEly
SPMS
SRTNt6(2)r
STRDNCCRNt
STS2
THFt2
TMNDNCCRNt
TRIODTHYt
TRPt4
TTDCRNt
TYR3MO2
TYRt4
UGLT
UPP3S
UPPN
VACCCRNt
VALTAm
VALt4
