# Supplementary material for: Reconstruction of genome-scale metabolic models for 126 human tissues using mCADRE
Source: BMC Syst Biol. 2012 Dec 13;6:153. doi: 10.1186/1752-0509-6-153 (PMC3576361; doi:10.1186/1752-0509-6-153)
Supplement: Additional file 4 — Inconsistent reactions in each of the 126 TSEM models. [file 1752-0509-6-153-S4.zip › colon_tumor_inconsistency.xls]

## Sheet: Sheet1
Core reactions removed
AHEXASE2ly
AHEXASEly
AMACR2p
AMACRp
ASAH1
CHOLD2m
CYANSTm
DURAD2
GALASE1ly
HPYRR2x
HPYRRy
HSD17B42x
HSD17B4x
SCP2x
SCP3x
SCPx
TAURtcx
TYRTA
VLCS2p
VLCSp

## Sheet: Sheet2
Negative_reaction retained in final model
3HAO
ACGAM2E
ACOAD8m
ADRNCRNt
AMETt2m
ARACHCRNt
C160CRNt
C161CRN2t
C161CRNt
C180CRNt
C181CRNt
CDSm
CEPTE
CHLPCTD
CHOLATEt2
CITRtm
CRNtim
CSNATp
CYOOm3
DAGKn_hs
DALAOXx
DCSPTN1CRNt
DHORD9
DLNLCGCRNt
DNDPt26m
DNDPt41m
DPMVDx
EICOSTETCRNt
ELAIDCRNt
FACOAL40im
FCLTm
FOLt2
FPGS
FPGS2
FPGS3
FPGS4m
FPGS5m
FPGS6
FPGS7m
FPGS8
FPGS9
G6Pter
GACMTRc
GALT
GGNG
GGT5r
GHMT2r
GLGNS1
GLUPRT
GLYATm
GLYCTO1p
HMBS
HPDCACRNt
KHK
KHK2
KYN3OX
LNELDCCRNt
LNLCCRNt
LNLNCACRNt
LNLNCGCRNt
MALSO3tm
MALT
MTHFR3
NORANMT
NTD5
OCBTm
OPAHir
P5CRxm
PCm
PETHCT
PETOHMm_hs
PI35P3P
PMEVKx
PPCDC
PPPGOm
PRO1x
PROSTGF2t
PSDm_hs
PSSA2_hs
PTDCACRNt
RTOTAL2CRNt
RTOTAL3CRNt
RTOTALCRNt
SRTNt6(2)r
STRDNCCRNt
THMTPt
THYOXt2
TMNDNCCRNt
TTDCRNt
UPP3S
UPPN
VACCCRNt
