# Supplementary material for: Reconstruction of genome-scale metabolic models for 126 human tissues using mCADRE
Source: BMC Syst Biol. 2012 Dec 13;6:153. doi: 10.1186/1752-0509-6-153 (PMC3576361; doi:10.1186/1752-0509-6-153)
Supplement: Additional file 4 — Inconsistent reactions in each of the 126 TSEM models. [file 1752-0509-6-153-S4.zip › deltoid_muscle_inconsistency.xls]

## Sheet: Sheet1
Core reactions removed
5ADTSTSTERONEGLCte
5MTHFt
AHEXASE2ly
AHEXASEly
ALASm
ASAH1
BILIRED
CYANSTm
DURAD2
HPYRR2x
HPYRRy
HSD17B42x
HSD17B4x
LTC4Sr
LYStiDF
MGCHrm
NTD10
NTD8
PNTK
RNMK
SCP2x
SCP3x
SCPx
THMt3
TYRASE
TYRTA
UGT1A1r
UGT1A6r
UPPDC1

## Sheet: Sheet2
Negative_reaction retained in final model
3HLYTCL
4HOXPACDOX(NADP)
ABTArm
ACCOAC
ACGAMPM
ADMDC
ADSK
ALDD19x(P)
AMETt2m
APAT2rm
ARGSL
ASNNm
ASNS1
ASPCTr
ATPasel
BPNT
BTNt3i
C14STRr
C3STDH1r
C4STMO1r
C4STMO2r
CBPS
CBPSam
CDS
CHOLD2m
CITtam
CLOXAtex2
CSNATp
CTPS1
CYOOm3
CYTDK1
DAGKn_hs
DALAOXx
DGAT
DHCR71r
DHCRD2
DHORD9
DHORTS
DMGDHm
DNDPt26m
DNDPt41m
DPMVDx
EBP1r
FACOAL191
FACOAL40im
G5SDym
GAMt1r
GARFT
GK1
GLCURtly
GLU5Km
GLUCYS
GLUPRT
GLYATm
GLYCTO1p
GTHOm
GTHS
HAS1
HIStN1
ILETAm
ILEt4
INSTt2r
KAS8
KHK
KHK2
LNS14DMr
LSTO1r
MALSO3tm
MANt1r
METLEUex
METtec
MTAP
MTHFR3
NORANMT
OCBTm
OIVD2m
OIVD3m
OMPDC
OPAHir
ORNt3m
ORNt4m
ORPT
P5CRxm
PCFLOPm
PCm
PETOHMm_hs
PGCD
PHETHPTOX2
PHYCBOXL
PI34P5K
PI35P3P
PMEVKx
PRAGSr
PRAIS
PRFGS
PROD2m
PSDm_hs
PSERT
PUNP3
PUNP5
PYDAMK
PYDXK
PYDXNK
PYNP2r
RNDR3
RNDR4
RPE
SADT
SAMHISTA
SARDHm
SBTD_D2
SERPT
SPMS
SQLEr
SULFOX
THBPT4ACAMDASE
TKT1
TKT2
TRPt4
TYRCBOX
UDPGD
UGCG
UPPN
VALTAm
VALt4
