# Supplementary material for: Reconstruction of genome-scale metabolic models for 126 human tissues using mCADRE
Source: BMC Syst Biol. 2012 Dec 13;6:153. doi: 10.1186/1752-0509-6-153 (PMC3576361; doi:10.1186/1752-0509-6-153)
Supplement: Additional file 4 — Inconsistent reactions in each of the 126 TSEM models. [file 1752-0509-6-153-S4.zip › dorsal_root_ganglia_inconsistency.xls]

## Sheet: Sheet1
Core reactions removed
5MTHFt
AHEXASE2ly
AHEXASEly
ASAH1
BILIRED
C161CPT12
DGK1
FAOXC161802m
GALASE1ly
HPYRR2x
HPYRRy
HSD17B42x
HSD17B4x
LTC4Sr
NTD10
NTD8
PNTK
PPBNGS
SCP2x
SCP3x
SCPx
TYRTA
UGT1A10r
UGT1A1r
UGT1A2r
UGT1A5r
UGT1A5r2
UGT1A6r
UPPDC1

## Sheet: Sheet2
Negative_reaction retained in final model
34DHPLACOX(NADP)
34DHXMANDACOX(NADP)
3SALAASPm
ACACT1
ACOAD8m
ACONT
ADPRDP
ADRNCPT2
ADRNCRNt
AGDC
ALATA_L
AMETt2m
ARACHCPT2
ARACHCRNt
ARGSL
ASPCTr
BPNT
C14STRr
C160CPT2
C160CRNt
C161CPT2
C161CRNt
C180CPT2
C180CRNt
C181CPT2
C181CRNt
C204CPT2
C226CPT2
C3STDH1r
CBPS
CBPSam
CHLPCTD
CHOLD2m
CLOXAtex2
CRNtim
CTPS1
CYOOm3
DAGKn_hs
DALAt2r
DCSPTN1CPT2
DCSPTN1CRNt
DGAT
DHORD9
DHORTS
DLNLCGCPT2
DLNLCGCRNt
DMGDHm
DNDPt26m
DNDPt41m
DPMVDx
EBP1r
EBP2r
EICOSTETCPT2
EICOSTETCRNt
ELAIDCPT2
ELAIDCRNt
ETFQO
FACOAL191
FACOAL40im
G3PD1
G5SDym
G6PDA
G6Pter
GALt4_2
GARFT
GGNG
GLCURtly
GLDBRAN
GLGNS1
GLU5Km
GLUCYS
GLUPRT
GLYCTO1p
GMPS2
GPAM_hs
GTHOm
H2CO3D
HISDC
HPDCACRNCPT2
HPDCACRNt
HSD3A1r
HSD3B3r
ICDHyrm
ILEt4
KHK
KHK2
LNELDCCPT2
LNELDCCRNt
LNLCCPT2
LNLCCRNt
LNLNCACPT2
LNLNCACRNt
LNLNCGCPT2
LNLNCGCRNt
MALSO3tm
MALT
MCCCrm
MCDm
METS
METtec
MMEm
MMMm
MTAP
MTHFR3
NORANMT
OCBTm
OIVD1m
OIVD2m
OIVD3m
OMPDC
OPAHir
ORNt3m
ORNt4m
ORPT
P5CRxm
PCFLOPm
PCm
PDHm
PEPCKm
PETOHMm_hs
PGCD
PHETHPTOX2
PHYCBOXL
PI35P3P
PMEVKx
PPCOACm
PRAGSr
PRAIS
PRFGS
PRO1x
PROSTGD2t
PROSTGE2t
PROSTGF2t
PSDm_hs
PTDCACRNCPT2
PTDCACRNt
PUNP3
PUNP5
PYNP2r
RNDR3
RNDR4
RPE
RPI
RTOTAL2CRNCPT2
RTOTAL2CRNt
RTOTAL3CRNCPT2
RTOTAL3CRNt
RTOTALCRNCPT2
RTOTALCRNt
SARDHm
SERLYSNaex
SERPT
SMS
STRDNCCPT2
STRDNCCRNt
SULFOX
TMNDNCCPT2
TMNDNCCRNt
TTDCPT2
TTDCRNt
TYRCBOX
UPPN
VACCCPT2
VACCCRNt
VALt4
