# Supplementary material for: Reconstruction of genome-scale metabolic models for 126 human tissues using mCADRE
Source: BMC Syst Biol. 2012 Dec 13;6:153. doi: 10.1186/1752-0509-6-153 (PMC3576361; doi:10.1186/1752-0509-6-153)
Supplement: Additional file 4 — Inconsistent reactions in each of the 126 TSEM models. [file 1752-0509-6-153-S4.zip › endometrial_endothelial_cell_inconsistency.xls]

## Sheet: Sheet1
Core reactions removed
5ADTSTSTERONEGLCte
ASAH1
BHMT
CYANSTm
HPYRR2x
HPYRRy
HSD17B42x
HSD17B4x
HSD17B8r
LTC4Sr
MTHFCm
NDPK3m
NDPK6
NDPK7m
NNDPR
SACCD3m
SACCD4m
SBPP3er
SCP2x
SCP3x
SCPx
TAURtcx
TRPO2
UGT1A1r
UGT1A6r

## Sheet: Sheet2
Negative_reaction retained in final model
13DAMPPOX
34HPPOR
ACGAM2E
ACOAD8m
ACOAO7p
ADRNCPT2
ADRNCRNt
ALATA_L
AMETt2m
ARACHCPT2
ARACHCRNt
ARGN
ASPCTr
BALAVECSEC
BPNT
BTNt3i
C14STRr
C160CPT2
C160CRNt
C161CPT2
C161CPT22
C161CRN2t
C161CRNt
C180CPT2
C180CRNt
C181CPT2
C181CRNt
C204CPT2
C226CPT2
CBPS
CBPSam
CDS
CEPTE
CGLYt3(2)
CHLPCTD
CHOLK
CRNtim
CSNATp
CYOOm3
CYSTGL
DALAOXx
DCSPTN1CPT2
DCSPTN1CRNt
DGAT
DHORD9
DHORTS
DLNLCGCPT2
DLNLCGCRNt
DNDPt27m
DNDPt50m
DOPAt4(2)r
DPMVDx
DURAD
EICOSTETCPT2
EICOSTETCRNt
ELAIDCPT2
ELAIDCRNt
ESTRONESt2
ETFQO
FACOAL191
FACOAL40im
FAS100COA
FAS120COA
FAS140COA
FAS180COA
FAS80COA_L
FCLTm
FPGS
FPGS2
FPGS3
FPGS4
FPGS5
FPGS6
FPGS7
FPGS8
FPGS9
G3PD1
G6Pter
GABAVESSEC
GACMTRc
GALK
GALT
GGNG
GHMT2r
GLGNS1
GLUPRT
GLYCTO1p
GPAM_hs
HAS1
HGNTOR
HISDC
HMBS
HPDCACRNCPT2
HPDCACRNt
ILEt4
KHK
KHK2
LNELDCCPT2
LNELDCCRNt
LNLCCPT2
LNLCCRNt
LNLNCACPT2
LNLNCACRNt
LNLNCGCPT2
LNLNCGCRNt
MACACI
MALSO3tm
MHISOR
MI145PK
NTD5
OCBTm
OIVD1m
OIVD2m
OIVD3m
OPAHir
P45046A1r
P5CRxm
PCFLOPm
PCm
PETHCT
PETOHMm_hs
PGDI
PHETHPTOX2
PI35P3P
PMEVKx
PNTOt5
PPCDC
PPCOACm
PPPGOm
PRFGS
PROD2m
PROSTGF2t
PSDm_hs
PSSA2_hs
PTDCACRNCPT2
PTDCACRNt
RPI
RTOTAL2CRNCPT2
RTOTAL2CRNt
RTOTAL3CRNCPT2
RTOTAL3CRNt
RTOTALCRNCPT2
RTOTALCRNt
SERLYSNaex
STRDNCCPT2
STRDNCCRNt
SULFOX
THFt2
TMNDNCCPT2
TMNDNCCRNt
TTDCPT2
TTDCRNt
TXASr
TYRCBOX
UPP3S
UPPN
VACCCPT2
VACCCRNt
VALt4
XAOx
