# Supplementary material for: Reconstruction of genome-scale metabolic models for 126 human tissues using mCADRE
Source: BMC Syst Biol. 2012 Dec 13;6:153. doi: 10.1186/1752-0509-6-153 (PMC3576361; doi:10.1186/1752-0509-6-153)
Supplement: Additional file 4 — Inconsistent reactions in each of the 126 TSEM models. [file 1752-0509-6-153-S4.zip › endometrium_inconsistency.xls]

## Sheet: Sheet1
Core reactions removed
AHEXASE2ly
AHEXASEly
ASAH1
BILIRED
CYANSTm
DPCOAK
GALASE1ly
GGH_10FTHF5GLUl
GGH_10FTHF6GLUl
GGH_10FTHF7GLUl
GGH_5THFl
GGH_6THFl
GGH_7THFl
HPYRR2x
HPYRRy
HSD17B42x
HSD17B4x
KYN3OX
LTC4Sr
MCLOR
NNDPR
P4501B1r
PNTK
SCP2x
SCP3x
SCPx
TAURtcx
UGT1A1r
UGT1A6r
UPPDC1

## Sheet: Sheet2
Negative_reaction retained in final model
ACACT1
ACOAD8m
ACOAO7p
ADRNCPT2
ADRNCRNt
ALATA_L
ARACHCPT2
ARACHCRNt
ASPCTr
BPNT
BTNt3i
C14STRr
C160CPT2
C160CRNt
C161CPT2
C161CPT22
C161CRN2t
C161CRNt
C180CPT2
C180CRNt
C181CPT2
C181CRNt
C204CPT2
C226CPT2
C3STDH1r
CBPS
CBPSam
CHLPCTD
CHOLD2m
CITRtm
CLOHtex2
CLOXAtex2
CRNtim
CSNATp
CYOOm3
CYTDK1
DAGKn_hs
DALAOXx
DCSPTN1CPT2
DCSPTN1CRNt
DGAT
DHCR71r
DHORD9
DHORTS
DLNLCGCPT2
DLNLCGCRNt
DMGDHm
DNDPt26m
DNDPt41m
DPMVDx
EICOSTETCPT2
EICOSTETCRNt
ELAIDCPT2
ELAIDCRNt
ETFQO
ETHP
FACOAL191
FACOAL40im
FAS100COA
FAS120COA
FAS140COA
FAS180COA
FAS80COA_L
FOLt2
FPGS4m
FPGS5m
FPGS6m
G3PD1
G6PDH2r
G6Pter
GARFT
GGNG
GLCURtly
GLGNS1
GLUCYS
GLUPRT
GLYCTO1p
GPAM_hs
HAS1
HISDC
HPDCACRNCPT2
HPDCACRNt
HSD11B1r
KHK
KHK2
LCYSTAT
LNELDCCPT2
LNELDCCRNt
LNLCCPT2
LNLCCRNt
LNLNCACPT2
LNLNCACRNt
LNLNCGCPT2
LNLNCGCRNt
LPS
LPS2
MALSO3tm
MMEm
MTAP
MTHFR3
NORANMT
OCBTm
OIVD1m
OIVD2m
OIVD3m
OPAHir
P5CRxm
PCm
PDHm
PHETHPTOX2
PHYCBOXL
PI35P3P
PMEVKx
PPCOACm
PRAGSr
PRAIS
PRFGS
PROD2m
PSDm_hs
PSFLIPm
PTDCACRNCPT2
PTDCACRNt
RTOTAL2CRNCPT2
RTOTAL2CRNt
RTOTAL3CRNCPT2
RTOTAL3CRNt
RTOTALCRNCPT2
RTOTALCRNt
SARDHm
SERLYSNaex
STRDNCCPT2
STRDNCCRNt
STS2
THFt2
TMNDNCCPT2
TMNDNCCRNt
TRIODTHYt2
TTDCPT2
TTDCRNt
TYRCBOX
UPPN
URIK1
VACCCPT2
VACCCRNt
XAOx
