# Supplementary material for: Reconstruction of genome-scale metabolic models for 126 human tissues using mCADRE
Source: BMC Syst Biol. 2012 Dec 13;6:153. doi: 10.1186/1752-0509-6-153 (PMC3576361; doi:10.1186/1752-0509-6-153)
Supplement: Additional file 4 — Inconsistent reactions in each of the 126 TSEM models. [file 1752-0509-6-153-S4.zip › endometrium_tumor_inconsistency.xls]

## Sheet: Sheet1
Core reactions removed
5ADTSTSTERONEGLCte
ALOX5
ALOX52
ASAH1
CYANSTm
GGH_10FTHF5GLUl
GGH_10FTHF6GLUl
GGH_10FTHF7GLUl
HPYRR2x
HPYRRy
HSD17B42x
HSD17B4x
LTC4Sr
SCP2x
SCP3x
SCPx
TAURtcx
TYRTA

## Sheet: Sheet2
Negative_reaction retained in final model
3HAO
ACGAM2E
ACOAD8m
ADRNCPT2
ADRNCRNt
AMETt2m
ARACHCPT2
ARACHCRNt
BHMT
BPNT
BTNt3i
BUP2
B_MANNASEly
C14STRr
C160CPT2
C160CRNt
C161CPT2
C161CPT22
C161CRN2t
C161CRNt
C180CPT2
C180CRNt
C181CPT2
C181CRNt
C204CPT2
C226CPT2
C3STDH1Pr
C4STMO2Pr
CBPSam
CHLPCTD
CHOLD2m
CHOLK
CITRtm
CLOHtex2
CLOXAtex2
CPPPGO
CRNtim
CSNATp
CYOOm3
CYSO
DAGKn_hs
DALAOXx
DCSPTN1CPT2
DCSPTN1CRNt
DHORD9
DLNLCGCPT2
DLNLCGCRNt
DMGDHm
DNDPt26m
DNDPt41m
DOPAt4(2)r
DPMVDx
EICOSTETCPT2
EICOSTETCRNt
ELAIDCPT2
ELAIDCRNt
ETHP
FACOAL40im
FAS100COA
FAS120COA
FAS140COA
FAS180COA
FAS80COA_L
FCLTm
FPGS
FPGS2
FPGS3
FPGS4m
FPGS5m
FPGS6m
G3PD1
G6Pter
GACMTRc
GGNG
GLGNS1
GLYCTO1p
GPAM_hs
HISTAtu
HIStN1
HMBS
HPDCACRNCPT2
HPDCACRNt
KHK
KHK2
LNELDCCPT2
LNELDCCRNt
LNLCCPT2
LNLCCRNt
LNLNCACPT2
LNLNCACRNt
LNLNCGCPT2
LNLNCGCRNt
LPS
LPS2
MALSO3tm
METS
MTAP
MTHFR3
NORANMT
NTD5
OCBTm
P5CRxm
PCFLOPm
PCm
PETOHMm_hs
PHETHPTOX2
PHYCBOXL
PI34P5K
PI35P3P
PMEVKx
PNTOt5
PPCDC
PPPGOm
PRFGS
PRO1x
PROD2m
PROSTGD2t
PROSTGF2t
PSDm_hs
PTDCACRNCPT2
PTDCACRNt
RTOTAL2CRNCPT2
RTOTAL2CRNt
RTOTAL3CRNCPT2
RTOTAL3CRNt
RTOTALCRNCPT2
RTOTALCRNt
SARDHm
SIAASEly
STRDNCCPT2
STRDNCCRNt
STS2
THFt2
TMNDNCCPT2
TMNDNCCRNt
TRIODTHYt2
TTDCPT2
TTDCRNt
TYRCBOX
UPP3S
UPPN
VACCCPT2
VACCCRNt
