# Supplementary material for: Reconstruction of genome-scale metabolic models for 126 human tissues using mCADRE
Source: BMC Syst Biol. 2012 Dec 13;6:153. doi: 10.1186/1752-0509-6-153 (PMC3576361; doi:10.1186/1752-0509-6-153)
Supplement: Additional file 4 — Inconsistent reactions in each of the 126 TSEM models. [file 1752-0509-6-153-S4.zip › entorhinal_cortex_layer_ii_stellate_island_cells_inconsistency.xls]

## Sheet: Sheet1
Core reactions removed
ABUTD
ADMDC
AHEXASE2ly
AHEXASEly
ASAH1
BAMPPALDOX
BILIRED
C161CPT12
CYANSTm
DGK1
DUTPDPm
ESTRADIOLGLCt
FAOXC161802m
HPYRR2x
HPYRRy
HSD17B42x
HSD17B4x
LTC4Sr
NDPK6
NTD8
PPBNGS
UGT1A10r
UGT1A1r
UGT1A2r
UGT1A5r
UGT1A5r2
UGT1A6r
UPPDC1

## Sheet: Sheet2
Negative_reaction retained in final model
4HOXPACDOX(NADP)
5MTHFt2
ACGAMK
ADPRDP
ADRNCPT2
ADRNCRNt
ADSS
AGDC
ALATA_L
ALDD19x(P)
AMETt2m
ARACHCPT2
ARACHCRNt
ARGN
ARGSL
ASPCTr
BPNT
C14STRr
C160CPT2
C160CRNt
C161CPT2
C161CRNt
C180CPT2
C180CRNt
C181CPT2
C181CRNt
C204CPT2
C226CPT2
C3STDH1r
CBPS
CBPSam
CITRtm
CITtam
CLOHtex2
CRNtim
CYOOm3
DALAOXx
DCSPTN1CPT2
DCSPTN1CRNt
DGAT
DHCR71r
DHORD9
DHORTS
DLNLCGCPT2
DLNLCGCRNt
DPMVDx
DURAD
DURIPP
EBP1r
EBP2r
EICOSTETCPT2
EICOSTETCRNt
ELAIDCPT2
ELAIDCRNt
FACOAL191
FACOAL40im
FAS100COA
FAS120COA
FAS140COA
FAS180COA
FAS80COA_L
G3PD1
G5SDym
GALt4_2
GAMt1r
GARFT
GGNG
GHMT2r
GLBRAN
GLCURtly
GLGNS1
GLU5Km
GLUCYS
GLYCTO1p
GMPS2
GTHOm
HIStN1
HPDCACRNCPT2
HPDCACRNt
HSD17B1
HSD17B8r
ILEt4
KHK
KHK2
LEUTAm
LEUtec
LNELDCCPT2
LNELDCCRNt
LNLCCPT2
LNLCCRNt
LNLNCACPT2
LNLNCACRNt
LNLNCGCPT2
LNLNCGCRNt
MALSO3tm
MALT
MAOX
MCDm
MHISOR
MMEm
NORANMT
OCBTm
OIVD2m
OIVD3m
OMPDC
OPAHir
ORNt4m
ORPT
P45039A1r
P5CDm
P5CRxm
PCFLOPm
PCm
PETOHMm_hs
PGS
PHYCBOXL
PMEVKx
PNTOt5
PPCDC
PPCOACm
PPNCL3
PRAGSr
PRAIS
PRFGS
PROSTGD2t
PROSTGE2t3
PSDm_hs
PTDCACRNCPT2
PTDCACRNt
PUNP1
PUNP3
PUNP5
PUNP7
RNDR3
RNDR4
RPE
RPI
RTOTAL2CRNCPT2
RTOTAL2CRNt
RTOTAL3CRNCPT2
RTOTAL3CRNt
RTOTALCRNCPT2
RTOTALCRNt
SBTD_D2
SERLYSNaex
SERPT
SMS
SO4OXAtex2
STRDNCCPT2
STRDNCCRNt
SUCD1m
TAURt4(2)r
THBPT4ACAMDASE
THYOXt2
TMNDNCCPT2
TMNDNCCRNt
TTDCPT2
TTDCRNt
TYRCBOX
UPPN
VACCCPT2
VACCCRNt
VALt4
XAOx
