# Supplementary material for: Reconstruction of genome-scale metabolic models for 126 human tissues using mCADRE
Source: BMC Syst Biol. 2012 Dec 13;6:153. doi: 10.1186/1752-0509-6-153 (PMC3576361; doi:10.1186/1752-0509-6-153)
Supplement: Additional file 4 — Inconsistent reactions in each of the 126 TSEM models. [file 1752-0509-6-153-S4.zip › fallopian_tube_epithelium_inconsistency.xls]

## Sheet: Sheet1
Core reactions removed
AHEXASE2ly
AHEXASEly
ASAH1
BILIRED
CDSm
CHOLD2m
DGNSKm
DURAD2
GASNASE2ly
GASNASEly
HPYRR2x
HPYRRy
HSD17B42x
HSD17B4x
LPCOXp
LTC4Sr
MCLOR
MTHFCm
NNDPR
PNTK
SACCD3m
SACCD4m
SCP2x
SCP3x
SCPx
TAURtcx
UPPDC1
VLCS2p
VLCSp

## Sheet: Sheet2
Negative_reaction retained in final model
AACOAT
ACGAMK
ACOAD8m
ADRNCPT2
ADRNCRNt
AKGMALtm
ALATA_L
AMETt2m
AMPTASECG
ARACHCPT2
ARACHCRNt
ARGSL
ASPCTr
BTNt3i
C14STRr
C160CPT2
C160CRNt
C161CPT2
C161CPT22
C161CRN2t
C161CRNt
C180CPT2
C180CRNt
C181CPT2
C181CRNt
C204CPT2
C226CPT2
C3STDH1r
CBPS
CHSTEROLSULT
CRNtim
CYOOm3
CYOR_u10m
CYTDK1
DAGKn_hs
DALAOXx
DCSPTN1CPT2
DCSPTN1CRNt
DGAT
DHCR71r
DHFR
DHORD9
DHORTS
DLNLCGCPT2
DLNLCGCRNt
DNDPt26m
DNDPt41m
DPMVDx
EICOSTETCPT2
EICOSTETCRNt
ELAIDCPT2
ELAIDCRNt
ESTRONEGLCt
FACOAL1821
FACOAL1822
FACOAL1831
FACOAL1832
FACOAL184
FACOAL200
FACOAL2251
FACOAL40im
FAS100COA
FAS120COA
FAS140COA
FAS180COA
FAS80COA_L
FMNAT
FOLR2
FTHFCL
G3PD1
G6PDH2r
GACMTRc
GGNG
GLGNS1
GLYCTO1p
GND
HACD9m
HIStN1
HPDCACRNCPT2
HPDCACRNt
HSD3A1r
HSD3B3r
ILETAm
KHK
KHK2
LCYSTAT
LEUTAm
LNELDCCPT2
LNELDCCRNt
LNLCCPT2
LNLCCRNt
LNLNCACPT2
LNLNCACRNt
LNLNCGCPT2
LNLNCGCRNt
MALSO3tm
MALT
MCDm
MEVK1x
MI134PP
MI14PP
NORANMT
NTD1m
NTD5m
OCBTm
OIVD1m
OIVD2m
OIVD3m
OMPDC
OPAHir
ORPT
P45046A1r
P5CRxm
PCm
PETHCT
PETOHMm_hs
PGCD
PHYCBOXL
PMEVKx
PRGNLONESULT
PROD2m
PROSTGD2t
PROSTGE1t
PSDm_hs
PSSA2_hs
PTDCACRNCPT2
PTDCACRNt
RTOTAL2CRNCPT2
RTOTAL2CRNt
RTOTAL3CRNCPT2
RTOTAL3CRNt
RTOTALCRNCPT2
RTOTALCRNt
SERLYSNaex
SO4OXAtex2
SPMS
STRDNCCPT2
STRDNCCRNt
SUCD1m
THBPT4ACAMDASE
TMNDNCCPT2
TMNDNCCRNt
TRIODTHYt
TTDCPT2
TTDCRNt
TXASr
TYRCBOX
UPPN
VACCCPT2
VACCCRNt
VALTAm
XAOx
