# Supplementary material for: Reconstruction of genome-scale metabolic models for 126 human tissues using mCADRE
Source: BMC Syst Biol. 2012 Dec 13;6:153. doi: 10.1186/1752-0509-6-153 (PMC3576361; doi:10.1186/1752-0509-6-153)
Supplement: Additional file 4 — Inconsistent reactions in each of the 126 TSEM models. [file 1752-0509-6-153-S4.zip › fallopian_tube_tumor_inconsistency.xls]

## Sheet: Sheet1
Core reactions removed
AHEXASE2ly
AHEXASEly
ALASm
ALOX5
ALOX52
ASAH1
BILIRED
CYANSTm
DPCOAK
DURAD2
GALASE1ly
GALt1r
GGH_10FTHF5GLUl
GGH_10FTHF6GLUl
GGH_10FTHF7GLUl
HPYRR2x
HPYRRy
HSD17B42x
HSD17B4x
LTC4Sr
MTHFCm
PNTK
PPBNGS
SCP2x
SCP3x
SCPx
TAURtcx
TYRTA
UGT1A5r2
UPPDC1

## Sheet: Sheet2
Negative_reaction retained in final model
3HAO
ACOAD8m
ADRNCPT2
ADRNCRNt
AMETt2m
ARACHCPT2
ARACHCRNt
BPNT
C160CPT2
C160CRNt
C161CPT2
C161CPT22
C161CRN2t
C161CRNt
C180CPT2
C180CRNt
C181CPT2
C181CRNt
C204CPT2
C226CPT2
CBPSam
CHLPCTD
CITRtm
CLOHtex2
CLOXAtex2
CRNtim
CSNATp
CYOOm3
CYSTGL
DAGKn_hs
DALAOXx
DCSPTN1CPT2
DCSPTN1CRNt
DHORD9
DLNLCGCPT2
DLNLCGCRNt
DNDPt26m
DNDPt41m
DPMVDx
EICOSTETCPT2
EICOSTETCRNt
ELAIDCPT2
ELAIDCRNt
ETFQO
ETHP
FACOAL191
FACOAL40im
FAS100COA
FAS120COA
FAS140COA
FAS180COA
FAS80COA_L
FOLt2
FPGS
FPGS2
FPGS3
FPGS4m
FPGS5m
FPGS6m
G3PD1
G6PDH2r
G6Pter
GACMTRc
GGNG
GLGNS1
GLYCTO1p
HAS1
HIStN1
HPDCACRNCPT2
HPDCACRNt
ILEt4
KHK
KHK2
LNELDCCPT2
LNELDCCRNt
LNLCCPT2
LNLCCRNt
LNLNCACPT2
LNLNCACRNt
LNLNCGCPT2
LNLNCGCRNt
MALSO3tm
OCBTm
OIVD1m
OIVD2m
OIVD3m
P5CRxm
PCFLOPm
PCm
PETOHMm_hs
PHETHPTOX2
PI34P5K
PI35P3P
PMEVKx
PRO1x
PROD2m
PROSTGD2t
PROSTGE1t
PROSTGF2t
PSDm_hs
PTDCACRNCPT2
PTDCACRNt
RTOTAL2CRNCPT2
RTOTAL2CRNt
RTOTAL3CRNCPT2
RTOTAL3CRNt
RTOTALCRNCPT2
RTOTALCRNt
STRDNCCPT2
STRDNCCRNt
STS2
THFt2
TMNDNCCPT2
TMNDNCCRNt
TRIODTHYt2
TRPt4
TTDCPT2
TTDCRNt
TXASr
TYRCBOX
UPPN
VACCCPT2
VACCCRNt
VALt4
XAOx
