# Supplementary material for: Reconstruction of genome-scale metabolic models for 126 human tissues using mCADRE
Source: BMC Syst Biol. 2012 Dec 13;6:153. doi: 10.1186/1752-0509-6-153 (PMC3576361; doi:10.1186/1752-0509-6-153)
Supplement: Additional file 4 — Inconsistent reactions in each of the 126 TSEM models. [file 1752-0509-6-153-S4.zip › fetal_cartilage_inconsistency.xls]

## Sheet: Sheet1
Core reactions removed
3SALATAi
3SALATAim
5ADTSTSTERONEGLCte
ADNtm
AHEXASE2ly
AHEXASEly
ALASm
ASAH1
BILIRED
C161CPT12
CYTDtm
DGNSKm
FAOXC161802m
HOXG
HSD17B42x
HSD17B4x
LTC4Sr
MTHFCm
P4507B12r
PNTK
SACCD3m
SACCD4m
SBPP3er
SCP2x
SCP3x
SCPx
TAURtcx
THMt3
TYMSULT
TYROXDAc
TYRTA

## Sheet: Sheet2
Negative_reaction retained in final model
ABUTt4(2)r
ACGAM2E
ACOAD8m
ADRNCPT2
ADRNCRNt
AMETt2m
ARACHCPT2
ARACHCRNt
ARGSL
ASPCTr
BPNT
BTNt3i
BUP2
C14STRr
C160CPT2
C160CRNt
C161CPT2
C161CRNt
C180CPT2
C180CRNt
C181CPT2
C181CRNt
C204CPT2
C226CPT2
C3STDH1r
CBPS
CBPSam
CDS
CH25H
CHLPCTD
CHOLK
CITRtm
CLOHtex2
CLOXAtex2
CRNtim
CYOOm3
DAGKn_hs
DALAOXx
DCSPTN1CPT2
DCSPTN1CRNt
DGAT
DHORD9
DHORTS
DLNLCGCPT2
DLNLCGCRNt
DNDPt26m
DNDPt41m
DPMVDx
EICOSTETCPT2
EICOSTETCRNt
ELAIDCPT2
ELAIDCRNt
ESTRONEGLCt
FACOAL191
FACOAL40im
FAS100COA
FAS120COA
FAS140COA
FAS180COA
FAS80COA_L
FMNAT
FPGS
FPGS2
FPGS3
FPGS4
FPGS5
FPGS6
FPGS7
FPGS8
FPGS9
G3PD1
GACMTRc
GALK
GGNG
GLGNS1
GLYAMDTRc
GLYCTO1p
GPAM_hs
GTHOm
HIStN1
HPDCACRNCPT2
HPDCACRNt
HSD11B2r
HSD17B8r
ILEt4
KHK
KHK2
LCYSTCBOXL
LNELDCCPT2
LNELDCCRNt
LNLCCPT2
LNLCCRNt
LNLNCACPT2
LNLNCACRNt
LNLNCGCPT2
LNLNCGCRNt
MALT
MI145PK
MTAP
NACASPAH
NADS2
NCKt
NMNATr
NORANMT
NTD5
OCBTm
OIVD1m
OIVD2m
OIVD3m
OPAHir
P5CRxm
PCm
PETHCT
PETOHMm_hs
PGDI
PHYCBOXL
PI35P3P
PMEVKx
PPCOACm
PRFGS
PRO1x
PROSTGD2t
PROt4(2)r
PSDm_hs
PSSA2_hs
PTDCACRNCPT2
PTDCACRNt
RPI
RTOTAL2CRNCPT2
RTOTAL2CRNt
RTOTAL3CRNCPT2
RTOTAL3CRNt
RTOTALCRNCPT2
RTOTALCRNt
SBTD_D2
SERLYSNaex
SRTNt6(2)r
STRDNCCPT2
STRDNCCRNt
THFt2
TMDPP
TMNDNCCPT2
TMNDNCCRNt
TTDCPT2
TTDCRNt
TXASr
UGLT
UPPN
VACCCPT2
VACCCRNt
VALt4
XAOx
