# Supplementary material for: Reconstruction of genome-scale metabolic models for 126 human tissues using mCADRE
Source: BMC Syst Biol. 2012 Dec 13;6:153. doi: 10.1186/1752-0509-6-153 (PMC3576361; doi:10.1186/1752-0509-6-153)
Supplement: Additional file 4 — Inconsistent reactions in each of the 126 TSEM models. [file 1752-0509-6-153-S4.zip › gingival_epithelium_inconsistency.xls]

## Sheet: Sheet1
Core reactions removed
5ADTSTSTERONEGLCte
ADRNCPT1
AHEXASE2ly
AHEXASEly
ALOX5
ALOX52
ARACHCPT1
ASAH1
C160CPT1
C161CPT1
C161CPT12
C180CPT1
C181CPT1
C204CPT1
C226CPT1
CYANSTm
DCSPTN1CPT1
DGNSKm
DLNLCGCPT1
DURAD2
ECOAH12m
EICOSTETCPT1
ELAIDCPT1
FACOAL150
FACOAL170
GASNASE2ly
GASNASEly
HKYNH
HPDCACRNCPT1
HPYRR2x
HPYRRy
HSD17B42x
HSD17B4x
LNELDCCPT1
LNLCCPT1
LNLNCACPT1
LNLNCGCPT1
LTC4Sr
MTHFCm
PCHOLPm_hs
PTDCACRNCPT1
RTOTAL2CRNCPT1
RTOTAL3CRNCPT1
RTOTALCRNCPT1
SCP2x
SCP3x
SCPx
STRDNCCPT1
TAURtcx
THMt3
TMNDNCCPT1
TTDCPT1
TYRASE
TYRTA
UGT1A1r
UGT1A6r
VACCCPT1

## Sheet: Sheet2
Negative_reaction retained in final model
13DAMPPOX
ACACT1r
ACOAD8m
ALAASNNaEx
ARGSL
ASPCTr
BALAVECSEC
BPNT
BTNt3i
CBPS
CBPSam
CEPTC
CHLPCTD
CITtbm
CLOHtex2
CLOXAtex2
CPPPGO
CSNATp
CYOOm3
CYSO
CYSTGL
CYSTS
DALAOXx
DHCR71r
DHFR
DHORD9
DHORTS
DNDPt26m
DNDPt41m
DPMVDx
ESTRONESt2
ETFQO
ETHP
FACOAL40im
FAS100COA
FAS120COA
FAS140COA
FAS180COA
FAS80COA_L
FCLTm
FPGS
FPGS2
FPGS3
FPGS4
FPGS5
FPGS6
FPGS7
FPGS8
FPGS9
FUMTSULtm
G3PD1
GGNG
GHMT2r
GLCURtly
GLGNS1
GLYCTO1p
GPAM_hs
HIStN1
HMBS
HSD17B8r
ILETA
KHK
KHK2
LCYSTCBOXL
LEUTA
LPS
LPS2
MALSO3tm
MALTSULtm
MAOX
MCDm
MGCHrm
MHISOR
MI34PP
MTAP
NMNATr
NNATr
NORANMT
NTD5
OCBTm
OIVD1m
OIVD3m
OPAHir
ORNt3m
ORNt4m
P45046A1r
P4507B11r
P5CRxm
PCm
PDHm
PETOHMr_hs
PHETHPTOX2
PHYCBOXL
PI34P5K
PI35P3P
PMEVKx
PNTOt5
PPCDC
PPCOACm
PPPGOm
PRFGS
PROSTGF2t
PROt4(2)r
PSDm_hs
PSFLIPm
SERLYSNaex
SSALxm
STS3
STS4
THBPT4ACAMDASE
THFt2
THYMt
TYRCBOX
UPP3S
UPPN
