# Supplementary material for: Reconstruction of genome-scale metabolic models for 126 human tissues using mCADRE
Source: BMC Syst Biol. 2012 Dec 13;6:153. doi: 10.1186/1752-0509-6-153 (PMC3576361; doi:10.1186/1752-0509-6-153)
Supplement: Additional file 4 — Inconsistent reactions in each of the 126 TSEM models. [file 1752-0509-6-153-S4.zip › glioblastoma_tumor_inconsistency.xls]

## Sheet: Sheet1
Core reactions removed
3SALATAim
5ADTSTSTERONEGLCte
AHEXASE2ly
AHEXASEly
ALOX5
ALOX52
ASAH1
BILIRED
DURAD2
ESTRONEGLCt
GALASE1ly
GALt1r
HOXG
HPYRR2x
HPYRRy
HSD17B42x
HSD17B4x
LPCOXp
LTC4Sr
MCLOR
NTD10
P4501B1r
PNTK
SCP2x
SCP3x
SCPx
TMDS
UGT1A1r
UGT1A6r
UPPDC1

## Sheet: Sheet2
Negative_reaction retained in final model
13DAMPPOX
2AMADPTm
2OXOADOXm
2OXOADPTm
4HOXPACDOX(NADP)
ACACT1
ACOAO7p
ADRNCPT2
ADRNCRNt
ALDD19x(P)
AMETt2m
ARACHCPT2
ARACHCRNt
ARGSL
ASPCTr
BHMT
BPNT
BTNt3i
C14STRr
C160CPT2
C160CRNt
C161CPT2
C161CPT22
C161CRN2t
C161CRNt
C180CPT2
C180CRNt
C181CPT2
C181CRNt
C204CPT2
C226CPT2
C3STDH1r
CBPS
CBPSam
CHOLATEt
CHOLK
CLOHtex2
CLOXAtex2
CRNtim
CSNATp
CTPS1
CYOOm3
CYSTGL
CYTDK1
DALAOXx
DCSPTN1CPT2
DCSPTN1CRNt
DGAT
DHCR71r
DHORD9
DHORTS
DLNLCGCPT2
DLNLCGCRNt
DMGDHm
DNDPt26m
DNDPt41m
DPMVDx
EBP1r
EICOSTETCPT2
EICOSTETCRNt
ELAIDCPT2
ELAIDCRNt
ESTRONESt2
ETFQO
ETHP
FACOAL191
FACOAL40im
FOLt2
G3PD1
G6Pter
GGNG
GLGNS1
GLUPRT
GLUTCOADHm
GLYCTO1p
GMPS2
HPDCACRNCPT2
HPDCACRNt
ILEtec
KHK
KHK2
LCYSTAT
LEUTAm
LEUtec
LNELDCCPT2
LNELDCCRNt
LNLCCPT2
LNLCCRNt
LNLNCACPT2
LNLNCACRNt
LNLNCGCPT2
LNLNCGCRNt
LYStm
MALT
MAOX
MCDm
METS
MHISOR
MMEm
MTAP
MTHFR3
NORANMT
OCBTm
OIVD2m
OIVD3m
OMPDC
OPAHir
ORNt3m
ORNt4m
ORPT
P5CRxm
PCFLOPm
PCm
PETOHMm_hs
PHETHPTOX2
PHYCBOXL
PI35P3P
PMEVKx
PPCOACm
PRFGS
PRO1x
PROSTGD2t
PSDm_hs
PTDCACRNCPT2
PTDCACRNt
RPI
RTOTAL2CRNCPT2
RTOTAL2CRNt
RTOTAL3CRNCPT2
RTOTAL3CRNt
RTOTALCRNCPT2
RTOTALCRNt
SARDHm
SERPT
STRDNCCPT2
STRDNCCRNt
SUCD1m
THBPT4ACAMDASE
THFt2
TMNDNCCPT2
TMNDNCCRNt
TTDCPT2
TTDCRNt
TYRCBOX
UPPN
VACCCPT2
VACCCRNt
VALtec
