# Supplementary material for: Reconstruction of genome-scale metabolic models for 126 human tissues using mCADRE
Source: BMC Syst Biol. 2012 Dec 13;6:153. doi: 10.1186/1752-0509-6-153 (PMC3576361; doi:10.1186/1752-0509-6-153)
Supplement: Additional file 4 — Inconsistent reactions in each of the 126 TSEM models. [file 1752-0509-6-153-S4.zip › glioma_tumor_inconsistency.xls]

## Sheet: Sheet1
Core reactions removed
AHEXASE2ly
AHEXASEly
ASAH1
CYANSTm
GALASE1ly
GALt1r
GGH_10FTHF5GLUl
GGH_10FTHF6GLUl
GGH_10FTHF7GLUl
GGH_5DHFl
GGH_5THFl
GGH_6DHFl
GGH_6THFl
GGH_7DHFl
GGH_7THFl
HPYRR2x
HPYRRy
HSD17B42x
HSD17B4x
LTC4Sr
LYStiDF
P4501B1r
SBPP3er
SCP2x
SCP3x
SCPx
TMDS
TYRTA
UGT1A1r
UGT1A6r

## Sheet: Sheet2
Negative_reaction retained in final model
13DAMPPOX
ACOAD8m
ADRNCPT2
ADRNCRNt
AMETt2m
ARACHCPT2
ARACHCRNt
ARGSL
ASPCTr
BHMT
BPNT
BTNt3i
C160CPT2
C160CRNt
C161CPT2
C161CPT22
C161CRN2t
C161CRNt
C180CPT2
C180CRNt
C181CPT2
C181CRNt
C204CPT2
C226CPT2
CBPS
CEPTE
CHOLATEt3
CLOHtex2
CLOXAtex2
CRNtim
CSNATp
CYOOm3
DCSPTN1CPT2
DCSPTN1CRNt
DHORD9
DHORTS
DLNLCGCPT2
DLNLCGCRNt
DMGDHm
DNDPt26m
DNDPt41m
DPMVDx
EBP1r
EBP2r
EICOSTETCPT2
EICOSTETCRNt
ELAIDCPT2
ELAIDCRNt
ESTRONESt2
ETFQO
FACOAL191
FACOAL40im
FCLTm
FOLt2
G6PDH2r
G6Pter
GACMTRc
GGNG
GLCURtly
GLGNS1
GLUPRT
GLYCTO1p
HISDC
HMBS
HPDCACRNCPT2
HPDCACRNt
HSD17B8r
ILEt4
KHK
KHK2
LNELDCCPT2
LNELDCCRNt
LNLCCPT2
LNLCCRNt
LNLNCACPT2
LNLNCACRNt
LNLNCGCPT2
LNLNCGCRNt
MALSO3tm
MAOX
METS
MHISOR
MMEm
MTAP
MTHFR3
NORANMT
OCBTm
OPAHir
ORNt3m
ORNt4m
P45039A1r
P4507B11r
PETHCT
PETOHMm_hs
PHYCBOXL
PI35P3P
PMEVKx
PNTOt5
PPCDC
PRO1x
PROSTGD2t
PROSTGF2t
PSDm_hs
PSSA2_hs
PTDCACRNCPT2
PTDCACRNt
RTOTAL2CRNCPT2
RTOTAL2CRNt
RTOTAL3CRNCPT2
RTOTAL3CRNt
RTOTALCRNCPT2
RTOTALCRNt
SARDHm
STRDNCCPT2
STRDNCCRNt
THFt2
TMNDNCCPT2
TMNDNCCRNt
TTDCPT2
TTDCRNt
TYRCBOX
UPP3S
UPPN
VACCCPT2
VACCCRNt
VALt4
XAOx
