# Supplementary material for: Reconstruction of genome-scale metabolic models for 126 human tissues using mCADRE
Source: BMC Syst Biol. 2012 Dec 13;6:153. doi: 10.1186/1752-0509-6-153 (PMC3576361; doi:10.1186/1752-0509-6-153)
Supplement: Additional file 4 — Inconsistent reactions in each of the 126 TSEM models. [file 1752-0509-6-153-S4.zip › head_and_neck_epithelial_cells_inconsistency.xls]

## Sheet: Sheet1
Core reactions removed
5ADTSTSTERONEGLCte
5MTHFt
ACOAD9m
ADMDC
AHEXASE2ly
AHEXASEly
ALOX5
ALOX52
ASAH1
BAMPPALDOX
C3STDH1r
C4STMO2r
CYANSTm
DGNSKm
DURAD
DURAD2
ECOAH12m
GASNASE2ly
GASNASEly
HKYNH
HPYRR2x
HPYRRy
HSD17B42x
HSD17B4x
LTC4Sr
PCHOLPm_hs
SCP2x
SCP3x
SCPx
TAURtcx
THMt3
TYRTA
UGT1A1r
UGT1A6r

## Sheet: Sheet2
Negative_reaction retained in final model
ACGAMPM
ACOAD8m
ADRNCPT2
ADRNCRNt
AMETt2m
ARACHCPT2
ARACHCRNt
ARGSL
ASPCTr
BHMT
BPNT
C14STRr
C160CPT2
C160CRNt
C161CPT2
C161CPT22
C161CRN2t
C161CRNt
C180CPT2
C180CRNt
C181CPT2
C181CRNt
C204CPT2
C226CPT2
CBPS
CBPSam
CHLPCTD
CHOLD2m
CPPPGO
CRNtim
CSNATp
CYOOm3
DCSPTN1CPT2
DCSPTN1CRNt
DGAT
DHCR71r
DHFR
DHORD9
DHORTS
DLNLCGCPT2
DLNLCGCRNt
DMGDHm
DNDPt26m
DNDPt41m
DPMVDx
EICOSTETCPT2
EICOSTETCRNt
ELAIDCPT2
ELAIDCRNt
ETFQO
ETHP
FACOAL40im
FAS100COA
FAS120COA
FAS140COA
FAS180COA
FAS80COA_L
FCLTm
G3PD1
GALt4_2
GARFT
GLCURtly
GLUPRT
GLYCTO1p
GPAM_hs
HMBS
HPDCACRNCPT2
HPDCACRNt
ILETAm
INSTt2r
KHK
KHK2
LEUTAm
LNELDCCPT2
LNELDCCRNt
LNLCCPT2
LNLCCRNt
LNLNCACPT2
LNLNCACRNt
LNLNCGCPT2
LNLNCGCRNt
LPS
LPS2
MALSO3tm
MAOX
MCDm
METtec
MGCHrm
MHISOR
NMNATr
NORANMT
OIVD1m
OIVD3m
OPAHir
ORNt3m
ORNt4m
P4507B11r
P5CRxm
PCFLOPm
PCm
PCt
PETOHMm_hs
PHYCBOXL
PI35P3P
PMEVKx
PNTOt5
PPNCL3
PPPGOm
PRAGSr
PRAIS
PRFGS
PROD2m
PROSTGE1t3
PROSTGE2t3
PSDm_hs
PTDCACRNCPT2
PTDCACRNt
PTRCOX1
RTOTAL2CRNCPT2
RTOTAL2CRNt
RTOTAL3CRNCPT2
RTOTAL3CRNt
RTOTALCRNCPT2
RTOTALCRNt
SARDHm
SERLYSNaex
SO4OXAtex2
SRTNtu
STRDNCCPT2
STRDNCCRNt
STS3
STS4
TMNDNCCPT2
TMNDNCCRNt
TTDCPT2
TTDCRNt
TYRCBOX
UDPGLCAter
UPP3S
VACCCPT2
VACCCRNt
