# Supplementary material for: Reconstruction of genome-scale metabolic models for 126 human tissues using mCADRE
Source: BMC Syst Biol. 2012 Dec 13;6:153. doi: 10.1186/1752-0509-6-153 (PMC3576361; doi:10.1186/1752-0509-6-153)
Supplement: Additional file 4 — Inconsistent reactions in each of the 126 TSEM models. [file 1752-0509-6-153-S4.zip › head_and_neck_squamous_cell_carcinoma_tumor_inconsistency.xls]

## Sheet: Sheet1
Core reactions removed
3SALAASPm
3SALATAim
5ADTSTSTERONEGLCte
ASAH1
BILIRED
C4STMO2r
CPPPGO
DGNSKm
DURAD2
GGH_10FTHF5GLUl
GGH_10FTHF6GLUl
GGH_10FTHF7GLUl
GGH_5THFl
GGH_6THFl
GGH_7THFl
HPYRR2x
HPYRRy
HSD17B42x
HSD17B4x
MTHFCm
PCHOLPm_hs
PNTK
SACCD3m
SACCD4m
SBPP3er
SCP2x
SCP3x
SCPx
TAURtcx
UGT1A1r
UGT1A6r
UPPDC1

## Sheet: Sheet2
Negative_reaction retained in final model
3HAO
ACGAM2E
ACGAMK
ADRNCPT2
ADRNCRNt
AMETt2m
ARACHCPT2
ARACHCRNt
ARGSL
ASNNm
ASPCTr
BTNt3i
B_MANNASEly
C14STRr
C160CPT2
C160CRNt
C161CPT2
C161CPT22
C161CRN2t
C161CRNt
C180CPT2
C180CRNt
C181CPT2
C181CRNt
C204CPT2
C226CPT2
CBPS
CHOLK
CITtam
CLOXAtex2
CRNtim
CYOOm3
CYOR_u10m
DAGKn_hs
DALAOXx
DCSPTN1CPT2
DCSPTN1CRNt
DGAT
DHORD9
DHORTS
DLNLCGCPT2
DLNLCGCRNt
DNDPt26m
DNDPt41m
DPMVDx
EICOSTETCPT2
EICOSTETCRNt
ELAIDCPT2
ELAIDCRNt
ESTRONESt2
ETHP
FACOAL191
FACOAL40im
FAS100COA
FAS120COA
FAS140COA
FAS180COA
FAS80COA_L
FMNAT
FPGS4m
FPGS5m
FPGS6m
G3PD1
G6PDH2r
GACMTRc
GALASE1ly
GALT
GGNG
GGT5r
GLGNS1
GLYCTO1p
HACD9m
HIStN1
HPDCACRNCPT2
HPDCACRNt
KHK
KHK2
LEUTAm
LEUtec
LNELDCCPT2
LNELDCCRNt
LNLCCPT2
LNLCCRNt
LNLNCACPT2
LNLNCACRNt
LNLNCGCPT2
LNLNCGCRNt
MALT
MCDm
MEVK1x
MMSAD3m
NNDPR
NORANMT
NTD1m
NTD5
NTD5m
OCBTm
OIVD2m
OIVD3m
OPAHir
P5CRxm
PCm
PETOHMm_hs
PGCD
PGDI
PHYCBOXL
PI34P5K
PI35P3P
PMEVKx
PPCOACm
PROD2m
PSDm_hs
PTDCACRNCPT2
PTDCACRNt
RTOTAL2CRNCPT2
RTOTAL2CRNt
RTOTAL3CRNCPT2
RTOTAL3CRNt
RTOTALCRNCPT2
RTOTALCRNt
SIAASEly
SPMS
STRDNCCPT2
STRDNCCRNt
THYMt
TMDPP
TMNDNCCPT2
TMNDNCCRNt
TTDCPT2
TTDCRNt
TXASr
TYRCBOX
UDPG4E
UDPGLCAter
UPPN
VACCCPT2
VACCCRNt
