# Supplementary material for: Reconstruction of genome-scale metabolic models for 126 human tissues using mCADRE
Source: BMC Syst Biol. 2012 Dec 13;6:153. doi: 10.1186/1752-0509-6-153 (PMC3576361; doi:10.1186/1752-0509-6-153)
Supplement: Additional file 4 — Inconsistent reactions in each of the 126 TSEM models. [file 1752-0509-6-153-S4.zip › jurkat_cells_inconsistency.xls]

## Sheet: Sheet1
Core reactions removed
3SALATAi
3SALATAim
5ADTSTSTERONEGLCte
AHEXASE2ly
AHEXASEly
ASAH1
DURAD2
ESTSULT
GALASE1ly
HPYRR2x
HPYRRy
HSD17B42x
HSD17B4x
HSD17B7r
LTC4Sr
LYStm
MTHFCm
NDPK6
NNDPR
NP1
SBPP3er
SCP2x
SCP3x
SCPx
TAURtcx
UGT1A1r
UGT1A6r
VLCS2p
VLCSp

## Sheet: Sheet2
Negative_reaction retained in final model
13DAMPPOX
34HPPOR
3HLYTCL
41R2A1H12BOOX
AACOAT
ACGAM2E
ACGAMPM
ACOAD8m
ACOAO7p
ADRNCRNt
ALATA_L
AMETt2m
ARACHCRNt
ARGSL
BILIRUBt2
BTNt3i
C14STRr
C160CRNt
C161CRN2t
C161CRNt
C180CRNt
C181CRNt
CBPSam
CDSm
CHLPCTD
CHOLK
CKc
CLOXAtex2
CRNtim
CYOOm3
DAGKn_hs
DALAOXx
DCSPTN1CRNt
DGAT
DHORD9
DLNLCGCRNt
DNDPt27m
DNDPt50m
DNDPt56m
DPMVDx
EICOSTETCRNt
ELAIDCRNt
ETHP
FACOAL1821
FACOAL1832
FACOAL200
FACOAL2251
FACOAL245_2
FACOAL40im
FCLTm
FPGS
FPGS2
FPGS3
FPGS4
FPGS5
FPGS6
FPGS7m
FPGS8
FPGS9
FTHFCL
G3PD1
G6Pter
GACMTRc
GAMt1r
GGNG
GLCURtly
GLGNS1
GLPASE1
GLPASE2
GLYAMDTRc
GLYCTO1p
H2CO3D
HAS1
HGNTOR
HIStN1
HMBS
HPDCACRNt
HSD3A1r
HSD3B3r
ILEt4
INSTt2r
KHK
KHK2
LCYSTCBOXL
LNELDCCRNt
LNLCCRNt
LNLNCACRNt
LNLNCGCRNt
LPS
LPS2
MACACI
MANt4
MI134PP
MI145PK
MI14PP
MMEm
MOGAT
MTAP
NCKt
NMNATr
NRPPHRt4(2)r
OCBTm
OIVD1m
OIVD2m
OIVD3m
OPAHir
P5CRxm
PCHOLPm_hs
PCm
PCt
PETOHMm_hs
PHETHPTOX2
PI35P3P
PMEVKx
PNTOt5
PPCDC
PPCOACm
PPNCL3
PPPGOm
PRO1x
PROSTGE1t
PROt4(2)r
PSDm_hs
PTDCACRNt
RNMK
RTOTAL2CRNt
RTOTAL3CRNt
RTOTALCRNt
SERHL
SERLYSNaex
STRDNCCRNt
TMDPK
TMNDNCCRNt
TRPt4
TTDCRNt
TYRCBOX
UPP3S
UPPN
UREAt5
UREAtm
VACCCRNt
VALt4
XAOx
