# Supplementary material for: Reconstruction of genome-scale metabolic models for 126 human tissues using mCADRE
Source: BMC Syst Biol. 2012 Dec 13;6:153. doi: 10.1186/1752-0509-6-153 (PMC3576361; doi:10.1186/1752-0509-6-153)
Supplement: Additional file 4 — Inconsistent reactions in each of the 126 TSEM models. [file 1752-0509-6-153-S4.zip › kidney_inconsistency.xls]

## Sheet: Sheet1
Core reactions removed
ACOX22x
ACOX2x
AMACR2p
AMACRp
ASAH1
GGH_10FTHF5GLUl
GGH_10FTHF6GLUl
GGH_10FTHF7GLUl
GGH_5DHFl
GGH_5THFl
GGH_6DHFl
GGH_6THFl
GGH_7DHFl
GGH_7THFl
HSD17B42x
HSD17B4x
LPCOXp
LTC4Sr
P4508B11r
P4508B13r
PCLAD
SBPP3er
SCP2x
SCP3x
SCPx
TAURtcx
THMt3
TYRASE
VLCS2p
VLCSp

## Sheet: Sheet2
Negative_reaction retained in final model
3HAO
ACOAD8m
AMETt2m
ARGtm
ASPCTr
A_MANASEly
B_MANNASEly
C3STDH1r
CBPS
CHLPCTD
CLOHtex2
CLOXAtex2
CPPPGO
CSNATp
CYOOm3
CYTDK1
DAGKn_hs
DGAT
DHORD9
DHORTS
DNDPt26m
DNDPt41m
DPMVDx
ETHP
FACOAL40im
FOLt2
G6PDH2r
GARFT
GGNG
GLGNS1
GLUPRT
GLYATm
HISD
HMBS
ILEt4
KAS8
MACACI
MALT
MCDm
MTAP
NADS2
NMNATr
NORANMT
NTD5
OCBTm
OPAHir
ORNt3m
ORNt4m
P4502D6
P5CRxm
PCFLOPm
PETOHMm_hs
PI35P3P
PMEVKx
PNTOt5
PPCDC
PPPGOm
PRAGSr
PRAIS
PSDm_hs
SIAASEly
SPMS
STS2
THFt2
TMDPP
TRPHYDRO2
UPP3S
URCN
UREAtm
VALt4
XAOx
