# Supplementary material for: Reconstruction of genome-scale metabolic models for 126 human tissues using mCADRE
Source: BMC Syst Biol. 2012 Dec 13;6:153. doi: 10.1186/1752-0509-6-153 (PMC3576361; doi:10.1186/1752-0509-6-153)
Supplement: Additional file 4 — Inconsistent reactions in each of the 126 TSEM models. [file 1752-0509-6-153-S4.zip › kidney_tumor_inconsistency.xls]

## Sheet: Sheet1
Core reactions removed
AMACR2p
AMACRp
ASAH1
HSD17B42x
HSD17B4x
NDPK6
PCLAD
SBPP3er
SCP2x
SCP3x
SCPx
TAURtcx

## Sheet: Sheet2
Negative_reaction retained in final model
3HAO
ADRNCRNt
ARACHCRNt
B_MANNASEly
C160CRNt
C161CRN2t
C161CRNt
C180CRNt
C181CRNt
C3STDH1r
CHLPCTD
CRNtim
CSNATp
CYOOm3
DCSPTN1CRNt
DHORD9
DLNLCGCRNt
DPMVDx
EICOSTETCRNt
ELAIDCRNt
ETHP
FACOAL40im
FCLTm
HMBS
HPDCACRNt
ILEt4
LNELDCCRNt
LNLCCRNt
LNLNCACRNt
LNLNCGCRNt
MACACI
MALSO3tm
MALTSULtm
NORANMT
PI35P3P
PNTOt5
PPCDC
PSDm_hs
PTDCACRNt
RTOTAL2CRNt
RTOTAL3CRNt
RTOTALCRNt
SIAASEly
SO4OXAtex2
STRDNCCRNt
TMNDNCCRNt
TTDCRNt
VACCCRNt
VALt4
