# Supplementary material for: Reconstruction of genome-scale metabolic models for 126 human tissues using mCADRE
Source: BMC Syst Biol. 2012 Dec 13;6:153. doi: 10.1186/1752-0509-6-153 (PMC3576361; doi:10.1186/1752-0509-6-153)
Supplement: Additional file 4 — Inconsistent reactions in each of the 126 TSEM models. [file 1752-0509-6-153-S4.zip › liver_inconsistency.xls]

## Sheet: Sheet1
Core reactions removed
5MTHFt
ASAH1
BAMPPALDOX
BTND1
BTND1n
BTNDm
CYANSTm
DPCOAK
GGH_10FTHF5GLUl
GGH_10FTHF6GLUl
GGH_10FTHF7GLUl
GGH_5DHFl
GGH_5THFl
GGH_6DHFl
GGH_6THFl
GGH_7DHFl
GGH_7THFl
NDPK6
PNTK
SBPP3er
THMt3
UGT1A9r

## Sheet: Sheet2
Negative_reaction retained in final model
2AMADPTm
2OXOADOXm
2OXOADPTm
4HOXPACDOX(NADP)
ACGAM2E
ALDD19x(P)
AMETt2m
ARGNm
ASPCTr
B_MANNASEly
CBPS
CDSm
CGLYt3(2)
CHLPCTD
CYOOm3
DEBRISOQUINEt
DHORTS
DPMVDx
ETHP
FACOAL40im
FCLTm
FMNAT
FOLt2
G6PDH2r
GGT5r
GLUPRT
HAS1
HMBS
HSD11B2r
HSD3B3r
LPS
LPS2
MCDm
MI145PK
MI34PP
NADS2
NCNt
NMNATr
NORANMT
P45046A1r
P5CRxm
PI34P5K
PI35P3P
PMEVKx
PPPGOm
PRFGS
PSDm_hs
PSFLIPm
RPI
SERPT
SIAASEly
SO4OXAtex2
STS1
STS2
STS4
TAURtcx
THFt2
TRPHYDRO2
UPP3S
UREAt5
