# Supplementary material for: Reconstruction of genome-scale metabolic models for 126 human tissues using mCADRE
Source: BMC Syst Biol. 2012 Dec 13;6:153. doi: 10.1186/1752-0509-6-153 (PMC3576361; doi:10.1186/1752-0509-6-153)
Supplement: Additional file 4 — Inconsistent reactions in each of the 126 TSEM models. [file 1752-0509-6-153-S4.zip › liver_tumor_inconsistency.xls]

## Sheet: Sheet1
Core reactions removed
ASAH1
BTND1
BTND1n
BTNDm
CYANSTm
GGH_10FTHF5GLUl
GGH_10FTHF6GLUl
GGH_10FTHF7GLUl
GGH_5DHFl
GGH_5THFl
GGH_6DHFl
GGH_6THFl
GGH_7DHFl
GGH_7THFl
LPCOXp
LYStm
PCLAD
SBPP3er

## Sheet: Sheet2
Negative_reaction retained in final model
B_MANNASEly
CHLPCTD
CYOOm3
DAGKn_hs
DEBRISOQUINEt
DNDPt26m
DNDPt41m
DPMVDx
ETHP
HMBS
HSD3B3r
NORANMT
PI35P3P
PPCDC
PPPGOm
PSDm_hs
SIAASEly
SO4OXAtex2
TRPHYDRO2
UPP3S
