# Supplementary material for: Reconstruction of genome-scale metabolic models for 126 human tissues using mCADRE
Source: BMC Syst Biol. 2012 Dec 13;6:153. doi: 10.1186/1752-0509-6-153 (PMC3576361; doi:10.1186/1752-0509-6-153)
Supplement: Additional file 4 — Inconsistent reactions in each of the 126 TSEM models. [file 1752-0509-6-153-S4.zip › lung_inconsistency.xls]

## Sheet: Sheet1
Core reactions removed
13DAMPPOX
3SALATAim
5ADTSTSTERONEGLCte
ACOAD1fm
ACOAD9m
ADSL2
AHEXASE2ly
ALASm
ALOX5
ALOX52
ASAH1
BAMPPALDOX
BILIRED
DGK1
DURAD2
DUTPDPn
ECOAH12m
ECOAH1m
HACD1m
HKYNH
HPYRR2x
HPYRRy
HSD17B42x
HSD17B4x
LEUTA
LTC4Sr
MCLOR
METt4
NDPK4
NTD8
P45027A11m
P45027A12m
P45027A13m
P45027A14m
P45027A15m
P45027A16m
P45027A1m
SCP2x
SCP3x
SCPx
TAURtcx
THMt3
UPPDC1
UREAtm

## Sheet: Sheet2
Negative_reaction retained in final model
34DHXMANDACOX(NADP)
5HTRPVESSEC
5MTHFt2
ACCOAC
ACETONEt2m
ACGAM2E
ACGAM6PSi
ACGAMPM
ACNAMlt
ACOAO7p
ADRNCPT2
ADRNCRNt
ADSS
ALATA_L
AMETt2m
ARACHCPT2
ARACHCRNt
ARGSL
ASNS1
ASPCTr
BALAVECSEC
BHMT
BPNT
B_MANNASEly
C14STRr
C160CPT2
C160CRNt
C161CPT2
C161CPT22
C161CRN2t
C161CRNt
C180CPT2
C180CRNt
C181CPT2
C181CRNt
C204CPT2
C226CPT2
C3STDH1r
CBPS
CBPSam
CDS
CHLPCTD
CHOLD2m
CITRtm
CITtam
CLOHtex2
CLOXAtex2
CRNtim
CSNATp
CTPS1
CYOOm3
CYTDK1
DALAOXx
DCSPTN1CPT2
DCSPTN1CRNt
DGAT
DHCR71r
DHORD9
DHORTS
DLNLCGCPT2
DLNLCGCRNt
DMGDHm
DNDPt26m
DNDPt41m
DPMVDx
EBP1r
EBP2r
EICOSTETCPT2
EICOSTETCRNt
ELAIDCPT2
ELAIDCRNt
ESTRONEGLCt
FACOAL191
G3PD1
G5SDym
G6PDH2r
GABAVESSEC
GACMTRc
GAMt1r
GASNASEly
GLCURtly
GLU5Km
GLUCYS
GLYAMDTRc
GLYATm
GLYCTO1p
GPAM_hs
GTHOm
GTHS
GUAPRT
GUAt
HAS1
HIStN1
HMGCOARx
HMGCOASim
HPDCACRNCPT2
HPDCACRNt
HSD11B2r
HSD3A1r
HSD3B3r
HXPRT
HYXNt
ITCOALm
KHK
KHK2
LCYSTAT
LCYSTCBOXL
LEUtec
LNELDCCPT2
LNELDCCRNt
LNLCCPT2
LNLCCRNt
LNLNCACPT2
LNLNCACRNt
LNLNCGCPT2
LNLNCGCRNt
MALT
MCDm
MECOALm
METS
MI1PS
MI34PP
MMEm
MMMm
MTHFR3
NACASPAH
NADS2
NCKt
NDPK10n
NDPK9n
NMNATr
NORANMT
OCBTm
OIVD3m
OMPDC
OPAHir
ORPT
P5CRxm
PCFLOPm
PCm
PDHm
PETOHMm_hs
PGCD
PGL
PHYCBOXL
PI35P3P
PMEVKx
PPCOACm
PROD2m
PROSTGE1t3
PROSTGE2t3
PSDm_hs
PSERT
PTDCACRNCPT2
PTDCACRNt
RBFK
RNDR3
RPE
RPI
RTOTAL2CRNCPT2
RTOTAL2CRNt
RTOTAL3CRNCPT2
RTOTAL3CRNt
RTOTALCRNCPT2
RTOTALCRNt
SARDHm
SBTD_D2
SERLYSNaex
SERPT
SIAASEly
SMS
SRTNtu
STRDNCCPT2
STRDNCCRNt
STS2
SUCD1m
THBPT4ACAMDASE
THMDt5
THYMt
THYOXt2
TMNDNCCPT2
TMNDNCCRNt
TRPHYDRO2
TTDCPT2
TTDCRNt
TXASr
TYRCBOX
UDPGLCAter
UPPN
VACCCPT2
VACCCRNt
VALTAm
VALtec
XAOx
