# Supplementary material for: Reconstruction of genome-scale metabolic models for 126 human tissues using mCADRE
Source: BMC Syst Biol. 2012 Dec 13;6:153. doi: 10.1186/1752-0509-6-153 (PMC3576361; doi:10.1186/1752-0509-6-153)
Supplement: Additional file 4 — Inconsistent reactions in each of the 126 TSEM models. [file 1752-0509-6-153-S4.zip › lung_tumor_inconsistency.xls]

## Sheet: Sheet1
Core reactions removed
5ADTSTSTERONEGLCte
5MTHFt
AACTOOR
ALASm
ASAH1
BILIRED
CYANSTm
DURAD2
HOXG
HSD17B42x
HSD17B4x
MTHFCm
SBPP3er
SCP2x
SCP3x
SCPx
TAURtcx
THMt3
UPPDC1

## Sheet: Sheet2
Negative_reaction retained in final model
3HAO
ACGAM2E
ACNAMlt
ACOAD8m
ADRNCPT2
ADRNCRNt
ALADGLNexR
AMETt2m
ARACHCPT2
ARACHCRNt
ASPCTr
BPNT
C14STRr
C160CPT2
C160CRNt
C161CPT2
C161CPT22
C161CRN2t
C161CRNt
C180CPT2
C180CRNt
C181CPT2
C181CRNt
C204CPT2
C226CPT2
CBPS
CHLPCTD
CHOLATEt2
CITRtm
CLOXAtex2
CRNtim
CSNATp
CYOOm3
CYSTGL
DCSPTN1CPT2
DCSPTN1CRNt
DGAT
DHORD9
DHORTS
DLNLCGCPT2
DLNLCGCRNt
DNDPt26m
DNDPt41m
DPMVDx
EICOSTETCPT2
EICOSTETCRNt
ELAIDCPT2
ELAIDCRNt
ETFQO
ETHP
FACOAL40im
FPGS
FPGS2
FPGS3
FPGS4
FPGS5
FPGS6
FPGS7
FPGS8
FPGS9
G3PD1
G6Pter
GACMTRc
GGT5r
GLCURtly
GLYCTO1p
HPDCACRNCPT2
HPDCACRNt
KHK
KHK2
LNELDCCPT2
LNELDCCRNt
LNLCCPT2
LNLCCRNt
LNLNCACPT2
LNLNCACRNt
LNLNCGCPT2
LNLNCGCRNt
MALSO3tm
MALT
NORANMT
NTD5
OIVD1m
OIVD2m
OIVD3m
OPAHir
P4507B11r
P5CRxm
PCFLOPm
PCm
PETOHMm_hs
PI35P3P
PMEVKx
PPCDC
PPCOACm
PRFGS
PRO1x
PROSTGF2t
PTDCACRNCPT2
PTDCACRNt
RTOTAL2CRNCPT2
RTOTAL2CRNt
RTOTAL3CRNCPT2
RTOTAL3CRNt
RTOTALCRNCPT2
RTOTALCRNt
SERLYSNaex
SIAASEly
STRDNCCPT2
STRDNCCRNt
THYMt
TMNDNCCPT2
TMNDNCCRNt
TTDCPT2
TTDCRNt
TXASr
UPPN
VACCCPT2
VACCCRNt
