# Supplementary material for: Reconstruction of genome-scale metabolic models for 126 human tissues using mCADRE
Source: BMC Syst Biol. 2012 Dec 13;6:153. doi: 10.1186/1752-0509-6-153 (PMC3576361; doi:10.1186/1752-0509-6-153)
Supplement: Additional file 4 — Inconsistent reactions in each of the 126 TSEM models. [file 1752-0509-6-153-S4.zip › lymphocytes_inconsistency.xls]

## Sheet: Sheet1
Core reactions removed
3AIBTm
3SALATAim
5ADTSTSTERONEGLCte
ACOAD1fm
ACOAD9m
ALOX5
ALOX52
ASAH1
CYANSTm
DGNSKm
DURAD2
DUTPDPm
ECOAH12m
ECOAH1m
HACD1m
HISD
HKYNH
HPYRR2x
HPYRRy
HSD17B42x
HSD17B4x
KYN3OX
LTC4Sr
MCLOR
NADS2
NP1
SAMHISTA
SBPP3er
SCP2x
SCP3x
SCPx
SLDx
TAURt4(2)r
TAURtcx
TYMSULT
UREAtm

## Sheet: Sheet2
Negative_reaction retained in final model
13DAMPPOX
41R2A1H12BOOX
ACACT1
ACCOAC
ACETONEt2m
ACGAM2E
ACNAMlt
ACSm
ADRNCPT2
ADRNCRNt
AGDC
ALATA_L
AMETt2m
ARACHCPT2
ARACHCRNt
ARGSL
ARGSS
ASNNm
ASPCTr
BHMT
BPNT
C14STRr
C160CPT2
C160CRNt
C161CPT2
C161CPT22
C161CRN2t
C161CRNt
C180CPT2
C180CRNt
C181CPT2
C181CRNt
C204CPT2
C226CPT2
C3STDH1r
CBPS
CBPSam
CDS
CHLPCTD
CHOLD2m
CITtam
CITtbm
CKc
CLOXAtex2
CPPPGO
CRNtim
CSNATp
CTPS1
CYOOm3
DALAOXx
DCSPTN1CPT2
DCSPTN1CRNt
DGAT
DHCR241r
DHCR242r
DHCR72r
DHFR
DHORD9
DHORTS
DLNLCGCPT2
DLNLCGCRNt
DMGDHm
DPMVDx
EICOSTETCPT2
EICOSTETCRNt
ELAIDCPT2
ELAIDCRNt
ESTRONEGLCt
ETFQO
ETHP
FACOAL191
FCLTm
G3PD1
GAMt1r
GARFT
GGNG
GLCURtly
GLGNS1
GLUPRT
GLYAMDTRc
GLYCTO1p
GPAM_hs
HMBS
HMGCOASi
HPDCACRNCPT2
HPDCACRNt
HSD3A1r
HSD3B3r
ILEt4
INSTt2r
KAS8
KHK
KHK2
LNELDCCPT2
LNELDCCRNt
LNLCCPT2
LNLCCRNt
LNLNCACPT2
LNLNCACRNt
LNLNCGCPT2
LNLNCGCRNt
LNS14DMr
LPS
LPS2
LSTO2r
MALT
METLEUex
METtec
MI134PP
MI14PP
MMEm
MTAP
NACASPAH
NMNATr
NTD5
OCBTm
OIVD3m
OMPDC
OPAHir
ORNt3m
ORNt4m
ORPT
P5CRxm
PCm
PETOHMm_hs
PGCD
PHEtec
PI34P5K
PI35P3P
PMEVKx
PNTOt5
PPCDC
PPCOACm
PPPGOm
PRAGSr
PRAIS
PRFGS
PRO1x
PROSTGD2t
PROt2r
PSDm_hs
PSERT
PTDCACRNCPT2
PTDCACRNt
RPE
RTOTAL2CRNCPT2
RTOTAL2CRNt
RTOTAL3CRNCPT2
RTOTAL3CRNt
RTOTALCRNCPT2
RTOTALCRNt
SARDHm
SBTD_D2
SERLYSNaex
SIAASEly
SQLEr
STRDNCCPT2
STRDNCCRNt
STS2
THRD_L
THYMt
TMNDNCCPT2
TMNDNCCRNt
TRIODTHYt2
TTDCPT2
TTDCRNt
UDPGD
UPP3S
UPPN
VACCCPT2
VACCCRNt
VALTAm
XAOx
