# Supplementary material for: Reconstruction of genome-scale metabolic models for 126 human tissues using mCADRE
Source: BMC Syst Biol. 2012 Dec 13;6:153. doi: 10.1186/1752-0509-6-153 (PMC3576361; doi:10.1186/1752-0509-6-153)
Supplement: Additional file 4 — Inconsistent reactions in each of the 126 TSEM models. [file 1752-0509-6-153-S4.zip › mcf-7_cells_inconsistency.xls]

## Sheet: Sheet1
Core reactions removed
ALASm
ARGtm
ASAH1
BILIRED
C226CPT1
CYANSTm
CYTDtm
DCSPTN1CPT1
GGH_10FTHF5GLUl
GGH_10FTHF6GLUl
GGH_10FTHF7GLUl
GGH_5DHFl
GGH_5THFl
GGH_6DHFl
GGH_6THFl
GGH_7DHFl
GGH_7THFl
HKYNH
HOXG
HPYRR2x
HPYRRy
HSD17B42x
HSD17B4x
HSD3B7
HSD3B7P
LTC4Sr
LYStm
MACOXO
MTHFCm
NADS2
NDPK3m
NDPK6
NNDPR
NP1
SBPP3er
SCP2x
SCP3x
SCPx
TAURtcx
UGT1A10r
UGT1A1r
UGT1A2r
UGT1A5r
UGT1A5r2
UGT1A6r
UPPDC1
VLCS2p
VLCSp

## Sheet: Sheet2
Negative_reaction retained in final model
13DAMPPOX
34HPPOR
3DSPHR
5HTRPVESSEC
ACGAM2E
ACNAMlt
ADRNCPT2
ADRNCRNt
ALADGLNexR
ARACHCPT2
ARACHCRNt
BPNT
B_MANNASEly
C160CPT2
C160CRNt
C161CPT2
C161CPT22
C161CRN2t
C161CRNt
C180CPT2
C180CRNt
C181CPT2
C181CRNt
C204CPT2
CBPSam
CHLPCTD
CRNtim
CYOOm3
CYSO
CYSTGL
DLNLCGCPT2
DLNLCGCRNt
DNDPt27m
DNDPt50m
DNDPt56m
DOPAt4(2)r
DPMVDx
EICOSTETCPT2
EICOSTETCRNt
ELAIDCPT2
ELAIDCRNt
ETFQO
FACOAL1821
FACOAL1822
FACOAL1831
FACOAL1832
FACOAL184
FACOAL200
FACOAL40im
G3PD1
G6Pter
GLCURtly
GLYAMDTRc
GLYCTO1p
GPAM_hs
HGNTOR
HIStN1
HPDCACRNCPT2
HPDCACRNt
HSD17B8r
KHK
KHK2
LNELDCCPT2
LNELDCCRNt
LNLCCPT2
LNLCCRNt
LNLNCACPT2
LNLNCACRNt
LNLNCGCPT2
LNLNCGCRNt
LPS
LPS2
MGCHrm
MI134PP
MI145PK
MI14PP
MTAP
NMNATr
NRPPHRt4(2)r
OCBTm
OIVD1m
OIVD2m
OIVD3m
OPAHir
PCm
PETOHMr_hs
PHYCBOXL
PI34P5K
PI35P3P
PMEVKx
PPCOACm
PRO1x
PROSTGF2t
PROt4(2)r
PSDm_hs
PSFLIPm
PTDCACRNCPT2
PTDCACRNt
RNMK
RTOTAL2CRNCPT2
RTOTAL2CRNt
RTOTAL3CRNCPT2
RTOTAL3CRNt
RTOTALCRNCPT2
RTOTALCRNt
SERLYSNaex
SO4OXAtex2
STRDNCCPT2
STRDNCCRNt
STS2
STS3
STS4
SUCCt4_3
TMDPP
TMNDNCCPT2
TMNDNCCRNt
TRIODTHYt2
TRPHYDRO2
TTDCPT2
TTDCRNt
TYRCBOX
UAG2EMAi
UGLT
VACCCPT2
VACCCRNt
XAOx
