# Supplementary material for: Reconstruction of genome-scale metabolic models for 126 human tissues using mCADRE
Source: BMC Syst Biol. 2012 Dec 13;6:153. doi: 10.1186/1752-0509-6-153 (PMC3576361; doi:10.1186/1752-0509-6-153)
Supplement: Additional file 4 — Inconsistent reactions in each of the 126 TSEM models. [file 1752-0509-6-153-S4.zip › monocyte-derived_dendritic_cells_inconsistency.xls]

## Sheet: Sheet1
Core reactions removed
5ADTSTSTERONEGLCte
ASAH1
CYANSTm
DURAD2
HPYRR2x
HPYRRy
HSD17B42x
HSD17B4x
LYStiDF
SAMHISTA
SBPP3er
SCP2x
SCP3x
SCPx
TAURtcx
UREAtm

## Sheet: Sheet2
Negative_reaction retained in final model
34HPPOR
3DSPHR
3HAO
4HOXPACDOX(NADP)
5MTHFt2
AACOAT
ACCOAC
ACGAM2E
ACOAD8m
ADNtm
ADRNCRNt
ALATA_L
ALDD19x(P)
AMETt2m
ARACHCRNt
ARGSL
ARGSS
ASNNm
ASPCTr
BHMT
BTNt3i
C14STRr
C160CRNt
C161CRN2t
C161CRNt
C180CRNt
C181CRNt
C3STDH1r
CBPS
CBPSam
CGLYt3(2)
CHOLATEt2
CHOLD2m
CLOHtex2
CRNtim
CSNATp
CYOOm3
CYSO
DALAOXx
DCSPTN1CRNt
DGAT
DHORD9
DHORTS
DLNLCGCRNt
DMGDHm
DOPAt4(2)r
DPMVDx
EICOSTETCRNt
ELAIDCRNt
ETFQO
ETHP
FACOAL191
FACOAL40im
FCLTm
G6Pter
GACMTRc
GAMt1r
GGNG
GLGNS1
GLUPRT
GLYCTO1p
GPAM_hs
HGNTOR
HISTAtu
HIStN1
HMBS
HPDCACRNt
HSD11B2r
ILEt4
KAS8
KHK
KHK2
LCYSTCBOXL
LEUKTRC4t
LNELDCCRNt
LNLCCRNt
LNLNCACRNt
LNLNCGCRNt
MACACI
MALSO3tm
MALT
METtec
MMEm
MTAP
MTHFR3
NDPK4m
NNMT
NORANMT
NRPPHRtu
OCBTm
OIVD1m
OIVD2m
OIVD3m
OPAHir
ORNt3m
ORNt4m
P4507B11r
P5CRxm
PCFLOPm
PCm
PETOHMm_hs
PGCD
PHYCBOXL
PI35P3P
PMEVKx
PNTOt5
PPCDC
PPCOACm
PPPGOm
PRFGS
PRO1x
PROSTGD2t
PROSTGE1t
PROSTGF2t
PSDm_hs
PTDCACRNt
RTOTAL2CRNt
RTOTAL3CRNt
RTOTALCRNt
SARDHm
SO4OXAtex2
STRDNCCRNt
STS2
THYMt
TMNDNCCRNt
TRIODTHYt2
TRPHYDRO2
TRPO2
TTDCRNt
TYR3MO2
TYRCBOX
UDPGLCAter
UPP3S
UPPN
VACCCRNt
VALt4
XAOx
