# Supplementary material for: Reconstruction of genome-scale metabolic models for 126 human tissues using mCADRE
Source: BMC Syst Biol. 2012 Dec 13;6:153. doi: 10.1186/1752-0509-6-153 (PMC3576361; doi:10.1186/1752-0509-6-153)
Supplement: Additional file 4 — Inconsistent reactions in each of the 126 TSEM models. [file 1752-0509-6-153-S4.zip › monocyte-derived_macrophage_inconsistency.xls]

## Sheet: Sheet1
Core reactions removed
5ADTSTSTERONEGLCte
ALOX5
ALOX52
ASAH1
CYANSTm
DURAD2
FUMAC
HKYNH
HPYRR2x
HPYRRy
HSD17B42x
HSD17B4x
HSD3B7
HSD3B7P
KYN3OX
LTC4Sr
MCLOR
MTHFCm
NADS2
NP1
P45027A11m
P45027A12m
P45027A13m
P45027A14m
P45027A15m
P45027A16m
P45027A1m
SBPP3er
SCP2x
SCP3x
SCPx
TAURt4(2)r
TAURtcx
UREAtm

## Sheet: Sheet2
Negative_reaction retained in final model
13DAMPPOX
5MTHFt2
ACCOAC
ACGAM2E
ACOAD8m
ADRNCRNt
ALATA_L
AMETt2m
ARACHCRNt
ARGSL
ARGSS
ASPCTr
BTNt3i
C14STRr
C160CRNt
C161CRN2t
C161CRNt
C180CRNt
C181CRNt
CBPS
CBPSam
CGLYt3(2)
CHLPCTD
CHOLATEt2
CKc
CRNtim
CSNATp
CYOOm3
CYSO
CYSTGL
CYSTS
CYTDtm
DALAOXx
DCSPTN1CRNt
DGAT
DHFR
DHORD9
DHORTS
DLNLCGCRNt
DOPAt4(2)r
DPMVDx
EICOSTETCRNt
ELAIDCRNt
ETFQO
ETHP
FACOAL191
FACOAL40im
FAS100COA
FAS120COA
FAS140COA
FAS180COA
FAS80COA_L
FPGS
FPGS2
FPGS3
FPGS4
FPGS5
FPGS6
FPGS7
FPGS8
FPGS9
G3PD1
G6Pter
GACMTRc
GAMt1r
GARFT
GGNG
GHMT2r
GLGNS1
GLUPRT
GLYCTO1p
GPAM_hs
GUACYC
HAS1
HISTAtu
HIStN1
HMBS
HPDCACRNt
HSD11B2r
HSD17B8r
ILEt4
KHK
KHK2
LCYSTAT
LNELDCCRNt
LNLCCRNt
LNLNCACRNt
LNLNCGCRNt
MALSO3tm
MALT
MAOX
MGCHrm
MHISOR
MMEm
NDPK3m
NORANMT
NRPPHRt4(2)r
NTD1m
NTD5
NTD5m
OCBTm
OIVD1m
OIVD2m
OIVD3m
OPAHir
ORNt3m
ORNt4m
P5CRxm
PCm
PETOHMm_hs
PGCD
PHYCBOXL
PI34P5K
PI35P3P
PMEVKx
PNTOt5
PPCDC
PPCOACm
PPPGOm
PRAGSr
PRAIS
PRFGS
PROSTGD2t
PROSTGE1t
PROSTGF2t
PSDm_hs
PTDCACRNt
RTOTAL2CRNt
RTOTAL3CRNt
RTOTALCRNt
SERLYSNaex
SO4OXAtex2
SPMS
STRDNCCRNt
SULFOX
THMTPt
THYMt
TMNDNCCRNt
TRIODTHYt2
TRPt4
TTDCRNt
TYR3MO2
TYRCBOX
UDPGLCAter
UPP3S
UPPN
VACCCRNt
VALt4
XAOx
