# Supplementary material for: Reconstruction of genome-scale metabolic models for 126 human tissues using mCADRE
Source: BMC Syst Biol. 2012 Dec 13;6:153. doi: 10.1186/1752-0509-6-153 (PMC3576361; doi:10.1186/1752-0509-6-153)
Supplement: Additional file 4 — Inconsistent reactions in each of the 126 TSEM models. [file 1752-0509-6-153-S4.zip › monocyte_inconsistency.xls]

## Sheet: Sheet1
Core reactions removed
5ADTSTSTERONEGLCte
ACOAD1fm
ALOX5
ALOX52
ASAH1
CYANSTm
DGK1
DGNSKm
DURAD2
ECOAH1m
FOLt2
HACD1m
HISD
HKYNH
HPYRR2x
HPYRRy
HSD17B42x
HSD17B4x
KYN3OX
LTC4Sr
MCLOR
NADS2
NP1
NTD8
SBPP3er
SCP2x
SCP3x
SCPx
TAURtcx
TMDPP
UREAtm

## Sheet: Sheet2
Negative_reaction retained in final model
13DAMPPOX
41R2A1H12BOOX
AACOAT
ACACT1
ACCOAC
ACETONEt2m
ACNAMlt
ADRNCRNt
AGDC
ALATA_L
AMETt2m
ARACHCRNt
ARGSL
ARGSS
ASNS1
ASPCTr
BHMT
BPNT
C14STRr
C160CRNt
C161CRN2t
C161CRNt
C180CRNt
C181CRNt
CBPS
CBPSam
CDS
CHLPCTD
CHOLATEt2
CHOLD2m
CITtam
CITtbm
CKc
CRNtim
CSNATp
CTPS1
CYOOm3
CYSO
DALAOXx
DCSPTN1CRNt
DHCR241r
DHCR72r
DHORD9
DHORTS
DLNLCGCRNt
DMGDHm
DNDPt26m
DNDPt41m
DOPAt4(2)r
DPMVDx
EICOSTETCRNt
ELAIDCRNt
ESTRADIOLGLCt2
ETHP
FACOAL191
FCLTm
FTHFCL
G3PD1
G5SDym
GACMTRc
GAMt1r
GARFT
GGNG
GLCURtly
GLGNS1
GLU5Km
GLUCYS
GLUPRT
GLYAMDTRc
GLYCTO1p
GPAM_hs
GUACYC
HISTAtu
HIStN1
HMBS
HMGCOASim
HPDCACRNt
HSD17B8r
KAS8
KHK
KHK2
LCYSTAT
LEUTAm
LNELDCCRNt
LNLCCRNt
LNLNCACRNt
LNLNCGCRNt
LNSTLSr
LPS
LPS2
MALSO3tm
MHISOR
MMEm
MMSAD3m
MTAP
NMNATr
NRPPHRt4(2)r
NTD1m
NTD5
NTD5m
OCBTm
OIVD2m
OIVD3m
OPAHir
ORNt3m
ORNt4m
P5CRxm
PCm
PDHm
PEAMNO
PETOHMm_hs
PGCD
PGDI
PHETHPTOX2
PHYCBOXL
PI35P3P
PMEVKx
PNTOt5
PPCOACm
PPPGOm
PRAGSr
PRAIS
PRFGS
PROSTGD2t
PROSTGE2t3
PSDm_hs
PSERT
PTDCACRNt
RNDR4
RNMK
RTOTAL2CRNt
RTOTAL3CRNt
RTOTALCRNt
SARDHm
SBTD_D2
SERLYSNaex
SIAASEly
SO4OXAtex2
SPMS
SSALxm
STRDNCCRNt
SULFOX
THBPT4ACAMDASE
TMNDNCCRNt
TRIODTHYt2
TTDCRNt
TYRCBOX
TYROXDAc
UDPGLCAter
UPP3S
UPPN
VACCCRNt
XAOx
