# Supplementary material for: Reconstruction of genome-scale metabolic models for 126 human tissues using mCADRE
Source: BMC Syst Biol. 2012 Dec 13;6:153. doi: 10.1186/1752-0509-6-153 (PMC3576361; doi:10.1186/1752-0509-6-153)
Supplement: Additional file 4 — Inconsistent reactions in each of the 126 TSEM models. [file 1752-0509-6-153-S4.zip › myometrium_inconsistency.xls]

## Sheet: Sheet1
Core reactions removed
3SALATAim
5MTHFt
AHEXASE2ly
AHEXASEly
ASAH1
BILIRED
C161CPT12
DURAD2
FAOXC161802m
GALASE1ly
GLBRAN
HPYRR2x
HPYRRy
HSD17B42x
HSD17B4x
LTC4Sr
MCLOR
NDPK6
PNTK
SCP2x
SCP3x
SCPx
TAURtcx
UPPDC1

## Sheet: Sheet2
Negative_reaction retained in final model
ACACT1
ACOAD8m
ACSm
ADRNCPT2
ADRNCRNt
AGDC
ALATA_L
AMETt2m
ARACHCPT2
ARACHCRNt
ARGSL
ASPCTr
BPNT
BTNt3i
C14STRr
C160CPT2
C160CRNt
C161CPT2
C161CRNt
C180CPT2
C180CRNt
C181CPT2
C181CRNt
C204CPT2
C226CPT2
C3STDH1r
CBPS
CBPSam
CHLPCTD
CITRtm
CRNtim
CYOOm3
DALAOXx
DCSPTN1CPT2
DCSPTN1CRNt
DGAT
DHCR241r
DHCR72r
DHORD9
DHORTS
DLNLCGCPT2
DLNLCGCRNt
DMGDHm
DPMVDx
EBP2r
EICOSTETCPT2
EICOSTETCRNt
ELAIDCPT2
ELAIDCRNt
ESTRADIOLGLCt2
FACOAL191
FACOAL40im
FMNAT
G3PD1
GALt4_2
GAMt1r
GARFT
GLCURtly
GLUCYS
GLUPRT
GLYATm
GLYCTO1p
GPAM_hs
GTHS
HIStN1
HMGCOASi
HPDCACRNCPT2
HPDCACRNt
HSD3A1r
HSD3B3r
ILEt4
KAS8
KHK
KHK2
LCYSTAT
LNELDCCPT2
LNELDCCRNt
LNLCCPT2
LNLCCRNt
LNLNCACPT2
LNLNCACRNt
LNLNCGCPT2
LNLNCGCRNt
LPS
LPS2
MCDm
METtec
MMEm
MTAP
MTHFR3
NORANMT
OCBTm
OMPDC
OPAHir
ORPT
P5CRxm
PCFLOPm
PCm
PETOHMm_hs
PGCD
PHETHPTOX2
PHYCBOXL
PI35P3P
PMEVKx
PPCOACm
PRAGSr
PRAIS
PRFGS
PROD2m
PROSTGE1t3
PROSTGE2t3
PSDm_hs
PTDCACRNCPT2
PTDCACRNt
PUNP7
PYDAMK
PYDXK
PYDXNK
PYNP2r
RPI
RTOTAL2CRNCPT2
RTOTAL2CRNt
RTOTAL3CRNCPT2
RTOTAL3CRNt
RTOTALCRNCPT2
RTOTALCRNt
SARDHm
SERLYSNaex
SERPT
SO4OXAtex2
STRDNCCPT2
STRDNCCRNt
TMNDNCCPT2
TMNDNCCRNt
TRIODTHYt2
TTDCPT2
TTDCRNt
TYRCBOX
UPPN
VACCCPT2
VACCCRNt
VALTAm
VALt4
