# Supplementary material for: Reconstruction of genome-scale metabolic models for 126 human tissues using mCADRE
Source: BMC Syst Biol. 2012 Dec 13;6:153. doi: 10.1186/1752-0509-6-153 (PMC3576361; doi:10.1186/1752-0509-6-153)
Supplement: Additional file 4 — Inconsistent reactions in each of the 126 TSEM models. [file 1752-0509-6-153-S4.zip › neutrophils_inconsistency.xls]

## Sheet: Sheet1
Core reactions removed
13DAMPPOX
3AIBTm
5ADTSTSTERONEGLCte
ACOAD1fm
ADMDC
ADPRDP
ADRNCPT1
AHEXASEly
ALASm
ALOX5
ALOX52
ARACHCPT1
ASAH1
BAMPPALDOX
BILDGLCURte
BILGLCURte
BILIRED
C160CPT1
C161CPT1
C161CPT12
C180CPT1
C181CPT1
C204CPT1
C226CPT1
CDSm
COAtm
CYANSTm
DAGKn_hs
DCSPTN1CPT1
DGNSKm
DLNLCGCPT1
DURAD2
DUTPDPn
ECOAH12m
ECOAH1m
ECOAH9m
EICOSTETCPT1
ELAIDCPT1
FACOAL150
FACOAL170
GALASE1ly
HACD1m
HISD
HKYNH
HOXG
HPDCACRNCPT1
HPYRR2x
LNELDCCPT1
LNLCCPT1
LNLNCACPT1
LNLNCGCPT1
LTC4Sr
MAOX
MCLOR
NADS2
NTD10
PI345P3Pn
PTDCACRNCPT1
RTOTAL2CRNCPT1
RTOTAL3CRNCPT1
RTOTALCRNCPT1
SCP2x
SCP3x
SCPx
SPODMn
STRDNCCPT1
TAURtcx
TMNDNCCPT1
TTDCPT1
TYMSULT
UGT1A10r
UGT1A1r
UGT1A2r
UGT1A5r
UGT1A5r2
UGT1A6r
VACCCPT1

## Sheet: Sheet2
Negative_reaction retained in final model
3DSPHR
AACOAT
ACACT1
ACCOAC
ACETONEt2m
ACNAM9PL
AGDC
AIRCr
ALATA_L
ALDD19x(P)
AMETt2m
ARGNm
ARGSL
ARGSS
ARGtm
ASP1DC
ASPCTr
ASPGLUm
ASPTAm
BPNT
C14STRr
C3STDH1r
C4STMO1r
C4STMO2r
CBPS
CBPSam
CDS
CITtam
CKc
CTPS1
CYOOm3
CYOR_u10m
CYSO
DALAOXx
DHCR241r
DHCR72r
DHFR
DHORD9
DHORTS
DOPAt4(2)r
DPMVDx
EBP2r
FACOAL140i
FACOAL191
FOLR2
FTHFCL
FUMm
FUMtm
G3PD1
G5SDym
G6PDA
GAMt1r
GARFT
GGNG
GHMT2r
GLCURtly
GLDBRAN
GLGNS1
GLU5Km
GLUCYS
GLUPRT
GLUt2m
GLYAMDTRc
GLYCTO1p
GMPS2
GPAM_hs
GTHS
HISDC
HMGCOASi
HSD17B1
HSD17B8r
ILEt4
INSTt2r
KAS8
KHK
KHK2
LCYSTAT
LNS14DMr
LNSTLSr
LPS
LPS2
LSTO2r
MACOXO
MALT
MALtm
MAN6PI
METS
MI134PP
MI14PP
MMSAD3m
NDPK6m
NRPPHRt4(2)r
OCBTm
OCOAT1m
OMPDC
OPAHir
ORNt3m
ORNt4m
ORPT
P5CRxm
PCFLOPm
PCm
PETOHMm_hs
PGCD
PGDI
PHYCBOXL
PMEVKx
PNTOt5
PPNCL3
PRAGSr
PRAIS
PRASCS
PRFGS
PROSTGD2t
PROt2r
PSERT
RBFK
RNDR2
RPE
SAMHISTA
SQLEr
STS2
THMDt5
THRD_L
THYMt
TRIODTHYt2
UPPN
VALt4
