# Supplementary material for: Reconstruction of genome-scale metabolic models for 126 human tissues using mCADRE
Source: BMC Syst Biol. 2012 Dec 13;6:153. doi: 10.1186/1752-0509-6-153 (PMC3576361; doi:10.1186/1752-0509-6-153)
Supplement: Additional file 4 — Inconsistent reactions in each of the 126 TSEM models. [file 1752-0509-6-153-S4.zip › nodose_nucleus_inconsistency.xls]

## Sheet: Sheet1
Core reactions removed
5MTHFt
ADMDC
AHEXASE2ly
AHEXASEly
ALOX5
ALOX52
ASAH1
BAMPPALDOX
CYANSTm
DGK1
ESTSULT
GTMLTe
HPYRR2x
HPYRRy
HSD17B42x
HSD17B4x
HSD17B7r
LTC4Sr
NTD10
NTD8
PCHOLPm_hs
SCP2x
SCP3x
SCPx
TAURtcx
TYRTA
UGT1A10r
UGT1A1r
UGT1A2r
UGT1A5r
UGT1A5r2
UGT1A6r

## Sheet: Sheet2
Negative_reaction retained in final model
4HOXPACDOX(NADP)
ACACT1
ACNAM9PL
ACOAO7p
ADPRDP
ADRNCPT2
ADRNCRNt
AGDC
ALATA_L
ALDD19x(P)
AMETt2m
ARACHCPT2
ARACHCRNt
ARGN
ARGSL
ASPCTr
BILIRUBt2
BPNT
BTNt3i
C14STRr
C160CPT2
C160CRNt
C161CPT2
C161CPT22
C161CRN2t
C161CRNt
C180CPT2
C180CRNt
C181CPT2
C181CRNt
C204CPT2
C226CPT2
C3STDH1r
CAMPt
CBPS
CBPSam
CHOLATEt3
CLOXAtex2
CRNtim
CSNATp
CTPS2
CYOOm3
CYSTGL
DCMPDA
DCSPTN1CPT2
DCSPTN1CRNt
DGAT
DHORD9
DHORTS
DLNLCGCPT2
DLNLCGCRNt
DNDPt26m
DNDPt41m
DPMVDx
DURAD
EBP1r
EBP2r
EICOSTETCPT2
EICOSTETCRNt
ELAIDCPT2
ELAIDCRNt
ESTRADIOLGLCt2
ESTRONESt2
FACOAL191
FACOAL40im
FCLTm
G5SDym
G6PDA
G6Pter
GAMt1r
GARFT
GGNG
GHMT2r
GLBRAN
GLCURtly
GLDBRAN
GLGNS1
GLU5Km
GLUPRT
GLYCTO1p
GMPS2
GTHOm
HISDC
HMBS
HPDCACRNCPT2
HPDCACRNt
HSD11B2r
HSD3A1r
HSD3B3r
ILEtec
KHK
KHK2
LEUTAm
LEUtec
LNELDCCPT2
LNELDCCRNt
LNLCCPT2
LNLCCRNt
LNLNCACPT2
LNLNCACRNt
LNLNCGCPT2
LNLNCGCRNt
LPS
LPS2
MALSO3tm
MAN6PI
MAOX
MCDm
MHISOR
MMEm
NORANMT
OCBTm
OIVD2m
OIVD3m
OMPDC
OPAHir
ORNt3m
ORNt4m
ORPT
P45039A1r
P5CRxm
PCFLOPm
PCm
PETOHMm_hs
PGS
PHETHPTOX2
PHYCBOXL
PI35P3P
PMEVKx
PPCOACm
PPPGOm
PRAGSr
PRAIS
PRFGS
PRO1x
PROSTGD2t
PROSTGF2t
PSDm_hs
PTDCACRNCPT2
PTDCACRNt
PTRCOX1
PUNP1
PUNP3
PUNP5
PYNP2r
RNDR3
RNDR4
RPE
RPI
RTOTAL2CRNCPT2
RTOTAL2CRNt
RTOTAL3CRNCPT2
RTOTAL3CRNt
RTOTALCRNCPT2
RTOTALCRNt
SERLYSNaex
STRDNCCPT2
STRDNCCRNt
THBPT4ACAMDASE
THYOXt2
TMNDNCCPT2
TMNDNCCRNt
TTDCPT2
TTDCRNt
TYRCBOX
UPP3S
UPPN
VACCCPT2
VACCCRNt
VALtec
