# Supplementary material for: Reconstruction of genome-scale metabolic models for 126 human tissues using mCADRE
Source: BMC Syst Biol. 2012 Dec 13;6:153. doi: 10.1186/1752-0509-6-153 (PMC3576361; doi:10.1186/1752-0509-6-153)
Supplement: Additional file 4 — Inconsistent reactions in each of the 126 TSEM models. [file 1752-0509-6-153-S4.zip › omental_adipose_tissue_inconsistency.xls]

## Sheet: Sheet1
Core reactions removed
5ADTSTSTERONEGLCte
5MTHFt
AHEXASE2ly
AHEXASEly
ALOX5
ALOX52
ASAH1
CYANSTm
CYTDtm
DGNSKm
DURAD2
ESTSULT
FUMAC
GALASE1ly
HKYNH
HPYRR2x
HPYRRy
HSD17B42x
HSD17B4x
LTC4Sr
METt4
MTHFCm
NP1
P4501B1r
SACCD3m
SACCD4m
SBPP3er
SCP2x
SCP3x
SCPx
TAURtcx
THMt3
TRPO2
UGT1A1r
UGT1A6r
UREAtm

## Sheet: Sheet2
Negative_reaction retained in final model
34DHPLACOX(NADP)
34DHXMANDACOX(NADP)
3SALAASPm
ACOAD8m
ADRNCPT2
ADRNCRNt
ALATA_L
ARACHCPT2
ARACHCRNt
ARGSL
ASPCTr
BPNT
C14STRr
C160CPT2
C160CRNt
C161CPT2
C161CPT22
C161CRN2t
C161CRNt
C180CPT2
C180CRNt
C181CPT2
C181CRNt
C204CPT2
C226CPT2
C3STDH1r
CBPS
CBPSam
CDS
CHLPCTD
CITRtm
CPPPGO
CRNtim
CSNATp
CYOOm3
DAGKn_hs
DALAOXx
DCSPTN1CPT2
DCSPTN1CRNt
DHCR71r
DHORTS
DLNLCGCPT2
DLNLCGCRNt
DNDPt26m
DNDPt41m
DNDPt56m
DPMVDx
EICOSTETCPT2
EICOSTETCRNt
ELAIDCPT2
ELAIDCRNt
ESTRONESt2
ETHP
FACOAL191
FACOAL40im
FCLTm
G6PDH2r
G6Pter
GACMTRc
GALt4_2
GAMt1r
GGNG
GLCURtly
GLGNS1
GLUCYS
GLUPRT
GLYATm
GLYCTO1p
GTHOm
HISDC
HMBS
HPDCACRNCPT2
HPDCACRNt
HSD11B2r
ILEt4
INSTt2r
KHK
KHK2
LNELDCCPT2
LNELDCCRNt
LNLCCPT2
LNLCCRNt
LNLNCACPT2
LNLNCACRNt
LNLNCGCPT2
LNLNCGCRNt
MALSO3tm
MALT
MCDm
MMEm
MTAP
MTHFR3
NMNATr
NORANMT
NTD5
OCBTm
OIVD1m
OIVD2m
OIVD3m
OPAHir
P4507B11r
P5CRxm
PETOHMr_hs
PGCD
PHETHPTOX2
PHYCBOXL
PI34P5K
PI35P3P
PMEVKx
PPCDC
PPPGOm
PRO1x
PROD2m
PROSTGE1t3
PROSTGF2t
PSDm_hs
PSFLIPm
PTDCACRNCPT2
PTDCACRNt
RTOTAL2CRNCPT2
RTOTAL2CRNt
RTOTAL3CRNCPT2
RTOTAL3CRNt
RTOTALCRNCPT2
RTOTALCRNt
SBTD_D2
SERLYSNaex
SO4OXAtex2
STRDNCCPT2
STRDNCCRNt
THYMt
TMNDNCCPT2
TMNDNCCRNt
TTDCPT2
TTDCRNt
TXASr
TYRCBOX
UPP3S
UPPN
VACCCPT2
VACCCRNt
VALt4
XAOx
