# Supplementary material for: Reconstruction of genome-scale metabolic models for 126 human tissues using mCADRE
Source: BMC Syst Biol. 2012 Dec 13;6:153. doi: 10.1186/1752-0509-6-153 (PMC3576361; doi:10.1186/1752-0509-6-153)
Supplement: Additional file 4 — Inconsistent reactions in each of the 126 TSEM models. [file 1752-0509-6-153-S4.zip › omentum_tumor_inconsistency.xls]

## Sheet: Sheet1
Core reactions removed
5ADTSTSTERONEGLCte
ASAH1
CYANSTm
DURAD2
GGH_10FTHF5GLUl
GGH_10FTHF6GLUl
GGH_10FTHF7GLUl
HPYRR2x
HPYRRy
HSD17B42x
HSD17B4x
SCP2x
SCP3x
SCPx
TAURtcx

## Sheet: Sheet2
Negative_reaction retained in final model
3HAO
ACGAM2E
ACOAD8m
ADRNCPT2
ADRNCRNt
AMETt2m
ARACHCPT2
ARACHCRNt
BHMT
BPNT
B_MANNASEly
C160CPT2
C160CRNt
C161CPT2
C161CPT22
C161CRN2t
C161CRNt
C180CPT2
C180CRNt
C181CPT2
C181CRNt
C204CPT2
C226CPT2
C3STDH1r
CBPSam
CHLPCTD
CHOLD2m
CITtam
CITtbm
CLOHtex2
CLOXAtex2
CRNtim
CSNATp
CYOOm3
CYSTGL
DAGKn_hs
DALAOXx
DCSPTN1CPT2
DCSPTN1CRNt
DGAT
DHORD9
DLNLCGCPT2
DLNLCGCRNt
DMGDHm
DNDPt26m
DNDPt41m
DPMVDx
EICOSTETCPT2
EICOSTETCRNt
ELAIDCPT2
ELAIDCRNt
ETHP
FACOAL40im
FAS100COA
FAS120COA
FAS140COA
FAS180COA
FAS80COA_L
FCLTm
FPGS
FPGS2
FPGS3
FPGS4m
FPGS5m
FPGS6m
G3PD1
G6PDH2r
G6Pter
GACMTRc
GGNG
GGT5r
GLGNS1
GLYATm
GLYCTO1p
HISDC
HMBS
HPDCACRNCPT2
HPDCACRNt
ILEt4
KHK
KHK2
LNELDCCPT2
LNELDCCRNt
LNLCCPT2
LNLCCRNt
LNLNCACPT2
LNLNCACRNt
LNLNCGCPT2
LNLNCGCRNt
MALSO3tm
MTHFR3
NORANMT
OCBTm
OIVD1m
OIVD2m
OIVD3m
OPAHir
ORNt3m
ORNt4m
P5CRxm
PCFLOPm
PCm
PETOHMm_hs
PHETHPTOX2
PHYCBOXL
PI35P3P
PMEVKx
PNTOt5
PPCDC
PPPGOm
PROD2m
PROSTGD2t
PROSTGE1t
PROSTGF2t
PSDm_hs
PTDCACRNCPT2
PTDCACRNt
RTOTAL2CRNCPT2
RTOTAL2CRNt
RTOTAL3CRNCPT2
RTOTAL3CRNt
RTOTALCRNCPT2
RTOTALCRNt
SARDHm
SIAASEly
STRDNCCPT2
STRDNCCRNt
STS2
THFt2
TMNDNCCPT2
TMNDNCCRNt
TTDCPT2
TTDCRNt
TXASr
TYRCBOX
UPP3S
UPPN
VACCCPT2
VACCCRNt
VALt4
