# Supplementary material for: Reconstruction of genome-scale metabolic models for 126 human tissues using mCADRE
Source: BMC Syst Biol. 2012 Dec 13;6:153. doi: 10.1186/1752-0509-6-153 (PMC3576361; doi:10.1186/1752-0509-6-153)
Supplement: Additional file 4 — Inconsistent reactions in each of the 126 TSEM models. [file 1752-0509-6-153-S4.zip › ovary_inconsistency.xls]

## Sheet: Sheet1
Core reactions removed
3SALATAim
5MTHFt
AHEXASE2ly
AHEXASEly
ASAH1
BILIRED
C161CPT12
CYANSTm
DURAD2
FAOXC161802m
GALASE1ly
GLBRAN
HOXG
HPYRR2x
HPYRRy
HSD17B42x
HSD17B4x
LTC4Sr
MCLOR
NDPK6
NTD10
PCHOLPm_hs
PNTK
PPBNGS
SACCD3m
SACCD4m
SCP2x
SCP3x
SCPx
TAURtcx
UPPDC1

## Sheet: Sheet2
Negative_reaction retained in final model
ACSm
ADRNCPT2
ADRNCRNt
ALATA_L
AMETt2m
APAT2rm
ARACHCPT2
ARACHCRNt
ARGSL
ASNNm
ASPCTr
BPNT
C14STRr
C160CPT2
C160CRNt
C161CPT2
C161CRNt
C180CPT2
C180CRNt
C181CPT2
C181CRNt
C204CPT2
C226CPT2
C3STDH1r
CBPS
CBPSam
CDS
CHLPCTD
CHOLD2m
CITRtm
CRNtim
CYOOm3
CYTDK1
DALAt2r
DCSPTN1CPT2
DCSPTN1CRNt
DGAT
DHORD9
DHORTS
DLNLCGCPT2
DLNLCGCRNt
DMGDHm
DPMVDx
EICOSTETCPT2
EICOSTETCRNt
ELAIDCPT2
ELAIDCRNt
ESTRADIOLGLCt2
ESTRONEGLCt
ETFQO
FACOAL191
FACOAL40im
FMNAT
G3PD1
GABAVESSEC
GALt4_2
GAMt1r
GARFT
GLCURtly
GLUPRT
GLYCTO1p
GMPS2
GSNt
H2CO3D
HAS1
HISDC
HPDCACRNCPT2
HPDCACRNt
HSD3A1r
ILEtec
KHK
KHK2
LCYSTAT
LEUTAm
LEUtec
LNELDCCPT2
LNELDCCRNt
LNLCCPT2
LNLCCRNt
LNLNCACPT2
LNLNCACRNt
LNLNCGCPT2
LNLNCGCRNt
MCDm
MI145PK
MI34PP
MMEm
MOGAT
MTAP
MTHFR3
NACASPAH
NMNATr
NORANMT
OCBTm
OIVD2m
OIVD3m
OMPDC
OPAHir
ORPT
P5CRxm
PCFLOPm
PCm
PCt
PETOHMm_hs
PHETHPTOX2
PHYCBOXL
PI34P5K
PI35P3P
PMEVKx
PNP
PPCOACm
PRAGSr
PRAIS
PRFGS
PRO1x
PROD2m
PSDm_hs
PSERT
PTDCACRNCPT2
PTDCACRNt
PUNP1
PUNP5
PYNP2r
RBFK
RPE
RPI
RTOTAL2CRNCPT2
RTOTAL2CRNt
RTOTAL3CRNCPT2
RTOTAL3CRNt
RTOTALCRNCPT2
RTOTALCRNt
SARDHm
SERLYSNaex
SERPT
SO4OXAtex2
STRDNCCPT2
STRDNCCRNt
STS2
SUCD1m
TMNDNCCPT2
TMNDNCCRNt
TRIODTHYt2
TTDCPT2
TTDCRNt
TYRCBOX
UPPN
VACCCPT2
VACCCRNt
VALtec
