# Supplementary material for: Reconstruction of genome-scale metabolic models for 126 human tissues using mCADRE
Source: BMC Syst Biol. 2012 Dec 13;6:153. doi: 10.1186/1752-0509-6-153 (PMC3576361; doi:10.1186/1752-0509-6-153)
Supplement: Additional file 4 — Inconsistent reactions in each of the 126 TSEM models. [file 1752-0509-6-153-S4.zip › ovary_tumor_inconsistency.xls]

## Sheet: Sheet1
Core reactions removed
AHEXASE2ly
AHEXASEly
ALASm
ASAH1
BILIRED
DURAD2
GALASE1ly
GGH_10FTHF5GLUl
GGH_10FTHF6GLUl
GGH_10FTHF7GLUl
GGH_5THFl
GGH_6THFl
GGH_7THFl
HSD17B42x
HSD17B4x
NNDPR
SCP2x
SCP3x
SCPx
TAURtcx
TYRTA
UPPDC1

## Sheet: Sheet2
Negative_reaction retained in final model
ADRNCRNt
ARACHCRNt
C160CRNt
C161CRN2t
C161CRNt
C180CRNt
C181CRNt
CRNtim
CYOOm3
DALAOXx
DCSPTN1CRNt
DHORD9
DLNLCGCRNt
DNDPt26m
DNDPt41m
DPMVDx
EICOSTETCRNt
ELAIDCRNt
ETHP
FPGS4m
FPGS5m
FPGS6m
GGT5r
HPDCACRNt
KHK
KHK2
LNELDCCRNt
LNLCCRNt
LNLNCACRNt
LNLNCGCRNt
MALSO3tm
MALTSULtm
OCBTm
P5CRxm
PPCDC
PRO1x
PTDCACRNt
RTOTAL2CRNt
RTOTAL3CRNt
RTOTALCRNt
STRDNCCRNt
THFt2
TMNDNCCRNt
TTDCRNt
UPPN
VACCCRNt
