# Supplementary material for: Reconstruction of genome-scale metabolic models for 126 human tissues using mCADRE
Source: BMC Syst Biol. 2012 Dec 13;6:153. doi: 10.1186/1752-0509-6-153 (PMC3576361; doi:10.1186/1752-0509-6-153)
Supplement: Additional file 4 — Inconsistent reactions in each of the 126 TSEM models. [file 1752-0509-6-153-S4.zip › pancreas_tumor_inconsistency.xls]

## Sheet: Sheet1
Core reactions removed
ASAH1
CHOLD2m
CYANSTm
HPYRR2x
HPYRRy
HSD17B42x
HSD17B4x
HSD3B7
HSD3B7P
SCP2x
SCP3x
SCPx
TAURtcx

## Sheet: Sheet2
Negative_reaction retained in final model
34HPPOR
3HAO
AMETt2m
BALAVECSEC
B_MANNASEly
CEPTE
CHLPCTD
CITRtm
CYOOm3
CYSO
DALAOXx
DHORD9
DNDPt26m
DNDPt41m
ETFQO
FACOAL40im
FCLTm
FPGS
FPGS2
FPGS3
FPGS4
FPGS5
FPGS6
FPGS7
FPGS8
FPGS9
GALT
GGT5r
GLUPRT
GLYCTO1p
GPAM_hs
KHK
KHK2
KYN3OX
LPS
LPS2
MCDm
NORANMT
PCm
PETOHMm_hs
PI35P3P
PMEVKx
PPCDC
PPCOACm
PPPGOm
PRO1x
PROSTGF2t
PSDm_hs
SIAASEly
SRTNt6(2)r
TRPHYDRO2
TYR3MO2
UPPN
