# Supplementary material for: Reconstruction of genome-scale metabolic models for 126 human tissues using mCADRE
Source: BMC Syst Biol. 2012 Dec 13;6:153. doi: 10.1186/1752-0509-6-153 (PMC3576361; doi:10.1186/1752-0509-6-153)
Supplement: Additional file 4 — Inconsistent reactions in each of the 126 TSEM models. [file 1752-0509-6-153-S4.zip › parotid_gland_inconsistency.xls]

## Sheet: Sheet1
Core reactions removed
5ADTSTSTERONEGLCte
5MTHFt
ACOAD1fm
AHEXASEly
ALOX5
ALOX52
AMACR2p
AMACRp
ASAH1
CHOLD2m
CYANSTm
DURAD2
ECOAH1m
ESTSULT
GASNASEly
HACD1m
HPYRR2x
HPYRRy
HSD17B42x
HSD17B4x
LTC4Sr
NDPK3m
NNDPR
SCP2x
SCP3x
SCPx
TAURt4(2)r
TAURtcx
THMt3
UGT1A1r
UGT1A6r

## Sheet: Sheet2
Negative_reaction retained in final model
34HPPOR
3SALAASPm
ACACT1
ACOAD8m
ADA
ADRNCPT2
ADRNCRNt
ADSS
ALADGLNexR
AMETt2m
AMPTASECG
ARACHCPT2
ARACHCRNt
ARGSL
ASPCTr
BPNT
B_MANNASEly
C160CPT2
C160CRNt
C161CPT2
C161CPT22
C161CRN2t
C161CRNt
C180CPT2
C180CRNt
C181CPT2
C181CRNt
C204CPT2
C226CPT2
C3STDH1r
CBPS
CBPSam
CHLPCTD
CHOLATEt2
CITtam
CLOXAtex2
CPPPGO
CRNtim
CSNATp
CYOOm3
DAGKn_hs
DCSPTN1CPT2
DCSPTN1CRNt
DGAT
DHCR241r
DHCR243r
DHCR71r
DHORD9
DHORTS
DLNLCGCPT2
DLNLCGCRNt
DNDPt26m
DNDPt27m
DNDPt41m
DNDPt50m
DNDPt53m
DNDPt63m
DPMVDx
DURIPP
EICOSTETCPT2
EICOSTETCRNt
ELAIDCPT2
ELAIDCRNt
ESTRADIOLGLCt2
ESTRONESt2
FACOAL191
FAS100COA
FAS120COA
FAS140COA
FAS180COA
FAS80COA_L
FCLTm
FUMAC
FUMSO3tm
G6PDH2r
G6Pter
GALK
GALT
GAMt1r
GARFT
GGNG
GLCURtly
GLGNS1
GLUCYS
GLUPRT
GLYATm
GLYCTO1p
GTHOm
GUACYC
GUAPRT
HAS1
HIStN1
HMBS
HMGCOARx
HMGCOASi
HOXG
HPDCACRNCPT2
HPDCACRNt
HSD11B1r
KHK
KHK2
LNELDCCPT2
LNELDCCRNt
LNLCCPT2
LNLCCRNt
LNLNCACPT2
LNLNCACRNt
LNLNCGCPT2
LNLNCGCRNt
L_LACtcm
MACACI
MEVK1x
MI134PP
MI14PP
MI34PP
MTAP
NACASPAH
NORANMT
NTD1m
NTD5
NTD5m
OCBTm
OMPDC
OPAHir
ORNt3m
ORNt4m
ORPT
P45046A1r
P5CRxm
PDHm
PETOHMm_hs
PGS
PHETHPTOX2
PHYCBOXL
PI35P3P
PMEVKx
PNP
PNTOt5
PPCDC
PPPGOm
PRAGSr
PRAIS
PRFGS
PROSTGE1t3
PROSTGF2t
PROt4(2)r
PSDm_hs
PTDCACRNCPT2
PTDCACRNt
PUNP3
PUNP5
PUNP7
RNDR3
RNDR4
RPI
RTOTAL2CRNCPT2
RTOTAL2CRNt
RTOTAL3CRNCPT2
RTOTAL3CRNt
RTOTALCRNCPT2
RTOTALCRNt
SARDHm
SERLYSNaex
SERPT
SQLEr
SSALxm
STRDNCCPT2
STRDNCCRNt
THBPT4ACAMDASE
THYOXt2
TMNDNCCPT2
TMNDNCCRNt
TTDCPT2
TTDCRNt
TYRCBOX
UDPGLCAter
UPP3S
UPPN
VACCCPT2
VACCCRNt
