# Supplementary material for: Reconstruction of genome-scale metabolic models for 126 human tissues using mCADRE
Source: BMC Syst Biol. 2012 Dec 13;6:153. doi: 10.1186/1752-0509-6-153 (PMC3576361; doi:10.1186/1752-0509-6-153)
Supplement: Additional file 4 — Inconsistent reactions in each of the 126 TSEM models. [file 1752-0509-6-153-S4.zip › pbmc_inconsistency.xls]

## Sheet: Sheet1
Core reactions removed
3SALATAim
5ADTSTSTERONEGLCte
ACOAD1fm
ALOX5
ALOX52
ASAH1
C4STMO2r
DGNSKm
DPCOAK
ECOAH1m
ESTSULT
HACD1m
HISD
HKYNH
HPYRR2x
HPYRRy
HSD17B42x
HSD17B4x
KYN3OX
LTC4Sr
MCLOR
P4501B1r
PNTK
SAMHISTA
SBPP3er
SCP2x
SCP3x
SCPx
SLDx
TAURt4(2)r
TAURtcx
UGT1A1r
UGT1A6r
UREAtm

## Sheet: Sheet2
Negative_reaction retained in final model
13DAMPPOX
41R2A1H12BOOX
5MTHFt2
ACACT1
ACCOAC
ACETONEt2m
ACGAM2E
ACGAMPM
ACNAMlt
ADRNCPT2
ADRNCRNt
ALATA_L
AMETt2m
ARACHCPT2
ARACHCRNt
ARGSL
ARGSS
ASPCTr
BHMT
BPNT
B_MANNASEly
C14STRr
C160CPT2
C160CRNt
C161CPT2
C161CPT22
C161CRN2t
C161CRNt
C180CPT2
C180CRNt
C181CPT2
C181CRNt
C204CPT2
C226CPT2
C3STDH1Pr
C4STMO2Pr
CBPS
CBPSam
CDS
CGLYt3(2)
CHLPCTD
CHOLD2m
CITtam
CKc
CLOHtex2
CLOXAtex2
CPPPGO
CRNtim
CSNATp
CTPS1
CYOOm3
DALAOXx
DCSPTN1CPT2
DCSPTN1CRNt
DHCR241r
DHCR72r
DHORD9
DHORTS
DLNLCGCPT2
DLNLCGCRNt
DMGDHm
DNDPt26m
DNDPt41m
DPMVDx
EBP2r
EICOSTETCPT2
EICOSTETCRNt
ELAIDCPT2
ELAIDCRNt
ESTRONESt2
ETFQO
ETHP
FACOAL191
FCLTm
G3PD1
G5SDym
GACMTRc
GAMt1r
GARFT
GGNG
GLCURtly
GLGNS1
GLU5Km
GLUPRT
GLYAMDTRc
GLYCTO1p
GPAM_hs
GTHS
HAS1
HMBS
HPDCACRNCPT2
HPDCACRNt
INSTt2r
KAS8
KHK
KHK2
LNELDCCPT2
LNELDCCRNt
LNLCCPT2
LNLCCRNt
LNLNCACPT2
LNLNCACRNt
LNLNCGCPT2
LNLNCGCRNt
MALT
MMEm
MMSAD3m
MTAP
MTHFR3
NMNATr
NNMT
OCBTm
OIVD2m
OIVD3m
OPAHir
ORNt3m
ORNt4m
P5CRxm
PCFLOPm
PCm
PETOHMm_hs
PGCD
PHETHPTOX2
PI34P5K
PI35P3P
PMEVKx
PPCOACm
PPPGOm
PRAGSr
PRAIS
PRFGS
PRO1x
PROD2m
PSDm_hs
PTDCACRNCPT2
PTDCACRNt
RTOTAL2CRNCPT2
RTOTAL2CRNt
RTOTAL3CRNCPT2
RTOTAL3CRNt
RTOTALCRNCPT2
RTOTALCRNt
SARDHm
SBTD_D2
SIAASEly
STRDNCCPT2
STRDNCCRNt
THBPT4ACAMDASE
THMDt5
TMNDNCCPT2
TMNDNCCRNt
TTDCPT2
TTDCRNt
TYRCBOX
UDPGD
UPP3S
VACCCPT2
VACCCRNt
XAOx
