# Supplementary material for: Reconstruction of genome-scale metabolic models for 126 human tissues using mCADRE
Source: BMC Syst Biol. 2012 Dec 13;6:153. doi: 10.1186/1752-0509-6-153 (PMC3576361; doi:10.1186/1752-0509-6-153)
Supplement: Additional file 4 — Inconsistent reactions in each of the 126 TSEM models. [file 1752-0509-6-153-S4.zip › penis_inconsistency.xls]

## Sheet: Sheet1
Core reactions removed
3SALATAim
5ADTSTSTERONEGLCte
ACOAD9m
ARGN
ASAH1
CYANSTm
DGNSKm
DURAD2
ECOAH12m
GGH_10FTHF5GLUl
GGH_10FTHF6GLUl
GGH_10FTHF7GLUl
GGH_5THFl
GGH_6THFl
GGH_7THFl
HIBDm
HISD
HKYNH
HPYRR2x
HPYRRy
HSD17B42x
HSD17B4x
LTC4Sr
MTHFCm
PCHOLPm_hs
SCP2x
SCP3x
SCPx
TAURtcx
THMt3

## Sheet: Sheet2
Negative_reaction retained in final model
ABTArm
ACGAM2E
ACGAM6PSi
ACGAMPM
ACNAMlt
ACOAD8m
ACOAO7p
ACONT
ADRNCPT2
ADRNCRNt
ALADGLNexR
ARACHCPT2
ARACHCRNt
ARGLYSex
ARGSL
ASPCTr
A_MANASEly
BALAVECSEC
BPNT
B_MANNASEly
C160CPT2
C160CRNt
C161CPT2
C161CPT22
C161CRN2t
C161CRNt
C180CPT2
C180CRNt
C181CPT2
C181CRNt
C204CPT2
C226CPT2
C3STDH1r
CBPS
CBPSam
CGLYt3(2)
CHLPCTD
CITtam
CLOHtex2
CLOXAtex2
CPPPGO
CRNtim
CSNATp
CTPS1
CYOOm3
CYSTGL
CYSTS
CYTDK1
DCSPTN1CPT2
DCSPTN1CRNt
DHFR
DHORD9
DHORTS
DLNLCGCPT2
DLNLCGCRNt
DNDPt26m
DNDPt41m
DPMVDx
EICOSTETCPT2
EICOSTETCRNt
ELAIDCPT2
ELAIDCRNt
ESTRADIOLGLCt2
ESTRONEGLCt
ETFQO
FACOAL191
FACOAL40im
FAS100COA
FAS120COA
FAS140COA
FAS180COA
FAS80COA_L
FCLTm
FPGS4m
FPGS5m
FPGS6m
G3PD1
G6PDH2r
GARFT
GGNG
GHMT2r
GLCURtly
GLGNS1
GLUCYS
GLUPRT
GLYATm
GLYCTO1p
GPAM_hs
HISDC
HMBS
HPDCACRNCPT2
HPDCACRNt
HSD11B2r
ILETAm
INSTt2r
KHK
KHK2
LCYSTCBOXL
LEUTAm
LNELDCCPT2
LNELDCCRNt
LNLCCPT2
LNLCCRNt
LNLNCACPT2
LNLNCACRNt
LNLNCGCPT2
LNLNCGCRNt
LPS
LPS2
MGCHrm
MI145PK
MTAP
NADS2
NMNATr
NORANMT
NTD5
OCBTm
OIVD1m
OIVD3m
OPAHir
ORNt3m
ORNt4m
P5CRxm
PCm
PDHm
PDX5PO
PETOHMr_hs
PHETHPTOX2
PHYCBOXL
PI34P5K
PI35P3P
PMEVKx
PNTOt5
PPCDC
PPCOACm
PPNCL3
PPPGOm
PRAGSr
PRAIS
PRFGS
PROD2m
PROSTGE1t3
PROSTGF2t
PSDm_hs
PSFLIPm
PTDCACRNCPT2
PTDCACRNt
PYDAMK
PYDXK
RBFK
RPE
RPI
RTOTAL2CRNCPT2
RTOTAL2CRNt
RTOTAL3CRNCPT2
RTOTAL3CRNt
RTOTALCRNCPT2
RTOTALCRNt
SIAASEly
STRDNCCPT2
STRDNCCRNt
STS1
STS2
STS3
STS4
THBPT4ACAMDASE
THFt2
THYMt
TMNDNCCPT2
TMNDNCCRNt
TTDCPT2
TTDCRNt
TXASr
TYRCBOX
UDPGLCAter
UPP3S
UPPN
URIK1
VACCCPT2
VACCCRNt
XAOx
