# Supplementary material for: Reconstruction of genome-scale metabolic models for 126 human tissues using mCADRE
Source: BMC Syst Biol. 2012 Dec 13;6:153. doi: 10.1186/1752-0509-6-153 (PMC3576361; doi:10.1186/1752-0509-6-153)
Supplement: Additional file 4 — Inconsistent reactions in each of the 126 TSEM models. [file 1752-0509-6-153-S4.zip › pituitary_gland_inconsistency.xls]

## Sheet: Sheet1
Core reactions removed
3SALATAim
5MTHFt
ABUTD
AHEXASE2ly
AHEXASEly
ARGNm
ASAH1
BAMPPALDOX
BILIRED
CHOLD2m
DGK1
DGNSKm
DHPR
ESTSULT
GALASE1ly
GLCAASE8ly
GLCAASE9ly
HPYRR2x
HPYRRy
HSD17B42x
HSD17B4x
HSD17B7r
LEUTA
LTC4Sr
MCLOR
MTHFCm
NACHEX27ly
NTD8
ORNDC
SCP2x
SCP3x
SCPx
TYMSULT
TYROXDAc
UGT1A10r
UGT1A1r
UGT1A2r
UGT1A5r
UGT1A5r2
UGT1A6r
UPPDC1

## Sheet: Sheet2
Negative_reaction retained in final model
ACACT1
ACGAM2E
ACOAO7p
ACS
ADRNCRNt
ALATA_L
ALDD19x(P)
ARACHCRNt
ARGSL
ASPCTr
ASPGLUm
BPNT
C14STRr
C160CRNt
C161CRN2t
C161CRNt
C180CRNt
C181CRNt
C3STDH1r
C4STMO1r
C4STMO2r
CBPS
CBPSam
CHLPCTD
CITRtm
CLOXAtex2
CRNtim
CSNATp
CTPS1
CYOOm3
CYSTGL
CYSTS
DALAt2r
DCSPTN1CRNt
DGAT
DHCR242r
DHCR243r
DHCR71r
DHORD9
DHORTS
DLNLCGCRNt
DNDPt26m
DNDPt41m
DPMVDx
DURAD
EBP1r
EICOSTETCRNt
ELAIDCRNt
FACOAL40im
FMNAT
G3PD1
G6PDA
G6Pter
GAMt1r
GARFT
GGNG
GHMT2r
GLGNS1
GLUCYS
GLUPRT
GLYCTO1p
GPAM_hs
HIStN1
HMGCOARx
HMGCOASi
HPDCACRNt
HSD3A1r
ILEt4
KHK
KHK2
LCYSTAT
LEUtec
LNELDCCRNt
LNLCCRNt
LNLNCACRNt
LNLNCGCRNt
LPS
LPS2
MAOX
MCDm
MHISOR
MI145PK
MI34PP
MMEm
NACASPAH
OCBTm
OIVD2m
OIVD3m
OMPDC
OPAHir
ORNt4m
ORPT
P45039A1r
P5CDm
P5CRxm
PCm
PGS
PHYCBOXL
PI34P5K
PMEVKx
PNTOt5
PPCDC
PPCOACm
PPNCL3
PRAGSr
PRAIS
PRFGS
PRO1x
PROD2m
PSDm_hs
PSERT
PTDCACRNt
PUNP7
RNDR4
RPE
RPI
RTOTAL2CRNt
RTOTAL3CRNt
RTOTALCRNt
SBTD_D2
SERLYSNaex
SERPT
SMS
STRDNCCRNt
SUCD1m
SUCOAS1m
TMNDNCCRNt
TTDCRNt
UAG2EMAi
UPPN
VACCCRNt
VALt4
