# Supplementary material for: Reconstruction of genome-scale metabolic models for 126 human tissues using mCADRE
Source: BMC Syst Biol. 2012 Dec 13;6:153. doi: 10.1186/1752-0509-6-153 (PMC3576361; doi:10.1186/1752-0509-6-153)
Supplement: Additional file 4 — Inconsistent reactions in each of the 126 TSEM models. [file 1752-0509-6-153-S4.zip › pituitary_tumor_inconsistency.xls]

## Sheet: Sheet1
Core reactions removed
5MTHFt
AHEXASE2ly
AHEXASEly
ARGNm
ASAH1
BAMPPALDOX
BILIRED
C4STMO2r
ESTSULT
GALASE1ly
HPYRR2x
HPYRRy
HSD17B42x
HSD17B4x
LTC4Sr
MACOXO
NDPK6
NTD10
PPBNGS
SCP2x
SCP3x
SCPx
TAURtcx
THYMDt1
TYRTA
UGT1A10r
UGT1A1r
UGT1A2r
UGT1A5r
UGT1A5r2
UGT1A6r
UPPDC1

## Sheet: Sheet2
Negative_reaction retained in final model
ADRNCPT2
ADRNCRNt
ALATA_L
AMETt2m
ARACHCPT2
ARACHCRNt
ASPCTr
BPNT
BTNt3i
C160CPT2
C160CRNt
C161CPT2
C161CPT22
C161CRN2t
C161CRNt
C180CPT2
C180CRNt
C181CPT2
C181CRNt
C204CPT2
C226CPT2
C3STDH1Pr
C4STMO2Pr
CBPS
CBPSam
CEPTE
CLOXAtex2
CRNtim
CSNATp
CTPS1
CYOOm3
CYSTGL
CYSTS
DALAOXx
DCSPTN1CPT2
DCSPTN1CRNt
DHORD9
DHORTS
DLNLCGCPT2
DLNLCGCRNt
DNDPt27m
DNDPt31m
DNDPt50m
DOPAt4(2)r
DPMVDx
DURAD
EBP1r
EBP2r
EICOSTETCPT2
EICOSTETCRNt
ELAIDCPT2
ELAIDCRNt
ETFQO
FACOAL40im
FAS100COA
FAS120COA
FAS140COA
FAS180COA
FAS80COA_L
FMNAT
G3PD1
G6Pter
GAMt1r
GARFT
GGNG
GHMT2r
GLGNS1
GLUPRT
GLYCTO1p
GMPS2
GPAM_hs
HAS1
HIStN1
HPDCACRNCPT2
HPDCACRNt
ILEt4
ITCOAL1m
KHK
KHK2
LNELDCCPT2
LNELDCCRNt
LNLCCPT2
LNLCCRNt
LNLNCACPT2
LNLNCACRNt
LNLNCGCPT2
LNLNCGCRNt
LPS
LPS2
MALSO3tm
MANt4
MAOX
MECOAS1m
MI145PK
NRPPHRtu
OCBTm
OIVD1m
OIVD2m
OIVD3m
OPAHir
ORNt3m
ORNt4m
P5CRxm
PCHOLPm_hs
PCm
PEPCKm
PETHCT
PETOHMm_hs
PGCD
PHETHPTOX2
PHYCBOXL
PI35P3P
PMEVKx
PNTOt5
PPCDC
PPCOACm
PPNCL3
PRAGSr
PRAIS
PRFGS
PRO1x
PSDm_hs
PSERT
PSSA2_hs
PTDCACRNCPT2
PTDCACRNt
PTRCOX1
RPI
RTOTAL2CRNCPT2
RTOTAL2CRNt
RTOTAL3CRNCPT2
RTOTAL3CRNt
RTOTALCRNCPT2
RTOTALCRNt
SERLYSNaex
SERPT
STRDNCCPT2
STRDNCCRNt
TMNDNCCPT2
TMNDNCCRNt
TRIODTHYt
TTDCPT2
TTDCRNt
TYRCBOX
UPPN
VACCCPT2
VACCCRNt
VALt4
