# Supplementary material for: Reconstruction of genome-scale metabolic models for 126 human tissues using mCADRE
Source: BMC Syst Biol. 2012 Dec 13;6:153. doi: 10.1186/1752-0509-6-153 (PMC3576361; doi:10.1186/1752-0509-6-153)
Supplement: Additional file 4 — Inconsistent reactions in each of the 126 TSEM models. [file 1752-0509-6-153-S4.zip › placenta_inconsistency.xls]

## Sheet: Sheet1
Core reactions removed
ADNtm
ALOX5
ALOX52
ARGNm
ASAH1
CYANSTm
CYTDtm
DGNSKm
GGH_10FTHF5GLUl
GGH_10FTHF6GLUl
GGH_10FTHF7GLUl
GGH_5THFl
GGH_6THFl
GGH_7THFl
HPYRR2x
HPYRRy
HSD17B42x
HSD17B4x
LTC4Sr
SBPP3er
SCP2x
SCP3x
SCPx
TAURt4(2)r
TAURtcx
THYMDt1
TMDS
VLCS2p
VLCSp

## Sheet: Sheet2
Negative_reaction retained in final model
3HAO
AACOAT
ACGAM2E
ACOAD8m
ADRNCRNt
ALATA_L
AMETt2m
ARACHCRNt
ARGSL
ASPCTr
BHMT
BPNT
C14STRr
C160CRNt
C161CRN2t
C161CRNt
C180CRNt
C181CRNt
C3STDH1r
CBPS
CGLYt3(2)
CHLPCTD
CHOLD2m
CHSTEROLSULT
CRNtim
CSNATp
CTPS1
CYOOm3
DALAOXx
DCSPTN1CRNt
DGAT
DHCR71r
DHEASULT
DHORD9
DHORTS
DLNLCGCRNt
DMGDHm
DNDPt26m
DNDPt41m
DPMVDx
EBP1r
EBP2r
EICOSTETCRNt
ELAIDCRNt
ETHP
FACOAL40im
FCLTm
FMNAT
FPGS4m
FPGS5m
FPGS6m
FTHFCL
G3PD1
G6PDH2r
G6Pter
GACMTRc
GARFT
GGNG
GLGNS1
GLYATm
GLYCTO1p
HIStN1
HMBS
HPDCACRNt
KHK
KHK2
LNELDCCRNt
LNLCCRNt
LNLNCACRNt
LNLNCGCRNt
MALSO3tm
MALT
MTAP
MTHFR3
NMNATr
NORANMT
NTD5
OCBTm
OIVD1m
OIVD2m
OIVD3m
OPAHir
P5CRxm
PCFLOPm
PCm
PEPCKm
PETOHMm_hs
PHYCBOXL
PI35P3P
PMEVKx
PPCDC
PPPGOm
PRAGSr
PRAIS
PRGNLONESULT
PRO1x
PROSTGE1t3
PROSTGE2t3
PROt2r
PTDCACRNt
RTOTAL2CRNt
RTOTAL3CRNt
RTOTALCRNt
SARDHm
SBTD_D2
SIAASEly
SO4OXAtex2
SRTNtu
STRDNCCRNt
SUCCt2m
TMNDNCCRNt
TTDCRNt
TYR3MO2
TYRCBOX
UPP3S
UPPN
VACCCRNt
