# Supplementary material for: Reconstruction of genome-scale metabolic models for 126 human tissues using mCADRE
Source: BMC Syst Biol. 2012 Dec 13;6:153. doi: 10.1186/1752-0509-6-153 (PMC3576361; doi:10.1186/1752-0509-6-153)
Supplement: Additional file 4 — Inconsistent reactions in each of the 126 TSEM models. [file 1752-0509-6-153-S4.zip › platelets_inconsistency.xls]

## Sheet: Sheet1
Core reactions removed
3AIBTm
3SALATAim
5ADTSTSTERONEGLCte
5HTRPVESSEC
ACOAD1fm
ACOAD9m
AHEXASE2ly
AHEXASEly
ALOX5
ALOX52
ARGNm
ASAH1
BILDGLCURte
BILGLCURte
BILIRED
C4STMO2r
CDSm
CYANSTm
DURAD2
DUTPDPn
ECOAH12m
ECOAH1m
ESTRONEGLCt
GALASE1ly
GLCAASE8ly
GLCAASE9ly
HACD1m
HGNTOR
HKYNH
HPYRR2x
HSD17B42x
HSD17B4x
KYN3OX
LTC4Sr
MACOXO
MCLOR
NACHEX27ly
PI345P3Pn
PNTK
PPBNGS
SCP2x
SCP3x
SCPx
SLDx
SPODMn
TAURt4(2)r
TAURtcx
TYMSULT
TYROXDAc
UGT1A10r
UGT1A1r
UGT1A2r
UGT1A5r
UGT1A5r2
UGT1A6r
UPPDC1

## Sheet: Sheet2
Negative_reaction retained in final model
13DAMPPOX
5MTHFt2
AACOAT
ACACT1
ACACT10m
ACCOAC
ACETONEt2m
ACOAO7p
ADRNCPT2
ADRNCRNt
ALATA_L
ALDD19x(P)
AMETt2m
ARACHCPT2
ARACHCRNt
ARGLYSex
ARGSL
ARGSS
ASNNm
ASPCTr
BHMT
BPNT
C14STRr
C160CPT2
C160CRNt
C161CPT2
C161CPT22
C161CRN2t
C161CRNt
C180CPT2
C180CRNt
C181CPT2
C181CRNt
C204CPT2
C226CPT2
C3STDH1Pr
C4STMO2Pr
CBPS
CBPSam
CDS
CHOLATEt2
CHOLD2m
CHOLK
CITtam
CITtbm
CLOHtex2
CLOXAtex2
CRNtim
CSNATp
CTPS1
CYOOm3
CYOR_u10m
CYSALANaEx
CYTDK1
DALAOXx
DCSPTN1CPT2
DCSPTN1CRNt
DGAT
DGK1
DHCR241r
DHCR243r
DHCR71r
DHORD9
DHORTS
DLNLCGCPT2
DLNLCGCRNt
DMGDHm
DPMVDx
EICOSTETCPT2
EICOSTETCRNt
ELAIDCPT2
ELAIDCRNt
ESTRADIOLGLCt
ESTRONESt2
FACOAL191
G3PD1
G5SDym
G6PDH2r
GACMTRc
GALt4_2
GAMt1r
GARFT
GGNG
GK1
GLGNS1
GLU5Km
GLUCYS
GLUPRT
GLYAMDTRc
GLYCTO1p
GPAM_hs
HIStN1
HMGCOASi
HPDCACRNCPT2
HPDCACRNt
ILEt4
KAS8
KHK
KHK2
LEUTAm
LNELDCCPT2
LNELDCCRNt
LNLCCPT2
LNLCCRNt
LNLNCACPT2
LNLNCACRNt
LNLNCGCPT2
LNLNCGCRNt
LNS14DMr
MALT
MAOX
METLEUex
METtec
MI134PP
MI14PP
MMEm
MMSAD3m
MTAP
NACASPAH
NADS2
NORANMT
OCBTm
OIVD3m
OPAHir
P5CRxm
PCFLOPm
PCm
PDHm
PETOHMm_hs
PGCD
PGDI
PGL
PHYCBOXL
PI35P3P
PMEVKx
PPCOACm
PRAGSr
PRAIS
PRFGS
PROD2m
PROSTGD2t
PROSTGE1t
PSDm_hs
PTDCACRNCPT2
PTDCACRNt
PYDAMK
PYDXK
PYDXNK
PYK
PYNP2r
RPE
RTOTAL2CRNCPT2
RTOTAL2CRNt
RTOTAL3CRNCPT2
RTOTAL3CRNt
RTOTALCRNCPT2
RTOTALCRNt
SARDHm
SERPT
SPMS
SQLEr
SRTNtu
STRDNCCPT2
STRDNCCRNt
SUCD1m
THRD_L
TMNDNCCPT2
TMNDNCCRNt
TTDCPT2
TTDCRNt
TXASr
UPPN
VACCCPT2
VACCCRNt
VALTAm
XAOx
