# Supplementary material for: Reconstruction of genome-scale metabolic models for 126 human tissues using mCADRE
Source: BMC Syst Biol. 2012 Dec 13;6:153. doi: 10.1186/1752-0509-6-153 (PMC3576361; doi:10.1186/1752-0509-6-153)
Supplement: Additional file 4 — Inconsistent reactions in each of the 126 TSEM models. [file 1752-0509-6-153-S4.zip › postcentral_gyrus_inconsistency.xls]

## Sheet: Sheet1
Core reactions removed
5MTHFt
AHEXASE2ly
AHEXASEly
C161CPT12
DGK1
DGNSKm
ESTRADIOLGLCt
FAOXC161802m
GTMLTe
HPYRR2x
HPYRRy
HSD17B42x
HSD17B4x
LTC4Sr
NTD8
SCP2x
SCP3x
SCPx
TYRTA
UAGDP
UGT1A10r
UGT1A1r
UGT1A2r
UGT1A5r
UGT1A5r2
UGT1A6r

## Sheet: Sheet2
Negative_reaction retained in final model
13DAMPPOX
4HOXPACDOX(NADP)
ACOAD8m
ADRNCPT2
ADRNCRNt
AGDC
ALDD19x(P)
AMETt2m
AMPTASECG
ARACHCPT2
ARACHCRNt
ARGSL
ASPCTr
BHMT
BILIRUBt2
BPNT
BTNt3i
C14STRr
C160CPT2
C160CRNt
C161CPT2
C161CRNt
C180CPT2
C180CRNt
C181CPT2
C181CRNt
C204CPT2
C226CPT2
C3STDH1r
CBPS
CBPSam
CEPTE
CHOLATEt3
CHSTEROLSULT
CRNtim
CYOOm3
CYSTGL
DALAOXx
DCSPTN1CPT2
DCSPTN1CRNt
DGAT
DHEASULT
DHORD9
DHORTS
DLNLCGCPT2
DLNLCGCRNt
DMGDHm
DNDPt26m
DNDPt41m
DPMVDx
EBP1r
EBP2r
EICOSTETCPT2
EICOSTETCRNt
ELAIDCPT2
ELAIDCRNt
ETFQO
FACOAL191
FACOAL40im
FCLTm
G3PD1
G5SDym
G6PDH2r
GALt4_2
GARFT
GGNG
GLCURtly
GLGNS1
GLU5Km
GLUPRT
GLYCTO1p
GMPS2
GTHOm
HISDC
HMBS
HPDCACRNCPT2
HPDCACRNt
HSD11B2r
ILEt4
KHK
KHK2
LNELDCCPT2
LNELDCCRNt
LNLCCPT2
LNLCCRNt
LNLNCACPT2
LNLNCACRNt
LNLNCGCPT2
LNLNCGCRNt
MALSO3tm
MALT
MAOX
METS
MHISOR
MMEm
MTAP
MTHFR3
NORANMT
OCBTm
OIVD1m
OIVD2m
OIVD3m
OMPDC
OPAHir
ORNt3m
ORNt4m
ORPT
P45039A1r
P5CRxm
PCFLOPm
PETHCT
PETOHMm_hs
PHYCBOXL
PI35P3P
PMEVKx
PNTOt5
PPCDC
PPCOACm
PPNCL3
PPPGOm
PRAGSr
PRAIS
PRFGS
PRGNLONESULT
PRO1x
PROSTGD2t
PROSTGF2t
PSDm_hs
PSSA2_hs
PTDCACRNCPT2
PTDCACRNt
RNDR4
RPI
RTOTAL2CRNCPT2
RTOTAL2CRNt
RTOTAL3CRNCPT2
RTOTAL3CRNt
RTOTALCRNCPT2
RTOTALCRNt
SARDHm
SERLYSNaex
SO4OXAtex2
STRDNCCPT2
STRDNCCRNt
THBPT4ACAMDASE
THYOXt2
TMNDNCCPT2
TMNDNCCRNt
TTDCPT2
TTDCRNt
TYRCBOX
UPPN
VACCCPT2
VACCCRNt
VALt4
XAOx
