# Supplementary material for: Reconstruction of genome-scale metabolic models for 126 human tissues using mCADRE
Source: BMC Syst Biol. 2012 Dec 13;6:153. doi: 10.1186/1752-0509-6-153 (PMC3576361; doi:10.1186/1752-0509-6-153)
Supplement: Additional file 4 — Inconsistent reactions in each of the 126 TSEM models. [file 1752-0509-6-153-S4.zip › posterior_singulate_inconsistency.xls]

## Sheet: Sheet1
Core reactions removed
AHEXASE2ly
AHEXASEly
ALASm
ASAH1
BILIRED
C161CPT12
CDSm
CYANSTm
DGK1
DGNSKm
ESTRADIOLGLCt
FAOXC161802m
GGH_10FTHF5GLUl
GGH_10FTHF6GLUl
GGH_10FTHF7GLUl
GGH_5DHFl
GGH_5THFl
GGH_6DHFl
GGH_6THFl
GGH_7DHFl
GGH_7THFl
HPYRR2x
HPYRRy
HSD17B42x
HSD17B4x
LTC4Sr
NTD8
PPBNGS
SBPP3er
SCP2x
SCP3x
SCPx
TAURtcx
TYRTA
UAGDP
UGT1A10r
UGT1A1r
UGT1A2r
UGT1A5r
UGT1A5r2
UGT1A6r
UPPDC1

## Sheet: Sheet2
Negative_reaction retained in final model
13DAMPPOX
5MTHFt2
ACGAMK
ACOAD8m
ADPT
ADRNCPT2
ADRNCRNt
AGDC
AMANK
AMETt2m
ARACHCPT2
ARACHCRNt
ARGN
ARGSL
ASPCTr
BHMT
C14STRr
C160CPT2
C160CRNt
C161CPT2
C161CRNt
C180CPT2
C180CRNt
C181CPT2
C181CRNt
C204CPT2
C226CPT2
CBPS
CBPSam
CEPTE
CHOLD2m
CHSTEROLSULT
CITtam
CRNtim
CYOOm3
CYSTS
CYTDK1
DALAOXx
DCSPTN1CPT2
DCSPTN1CRNt
DGAT
DHCR71r
DHEASULT
DHORD9
DHORTS
DLNLCGCPT2
DLNLCGCRNt
DMGDHm
DNDPt26m
DNDPt41m
DPMVDx
EICOSTETCPT2
EICOSTETCRNt
ELAIDCPT2
ELAIDCRNt
FACOAL40im
FAS100COA
FAS120COA
FAS140COA
FAS180COA
FAS80COA_L
G3PD1
GALt4_2
GAMt1r
GARFT
GGNG
GLGNS1
GLYCTO1p
GMPS2
HIStN1
HPDCACRNCPT2
HPDCACRNt
HSD17B8r
ILEt4
KHK
KHK2
LNELDCCPT2
LNELDCCRNt
LNLCCPT2
LNLCCRNt
LNLNCACPT2
LNLNCACRNt
LNLNCGCPT2
LNLNCGCRNt
MALSO3tm
MALT
MAOX
MHISOR
MMEm
NORANMT
NTD1m
NTD5
NTD5m
OCBTm
OIVD1m
OIVD2m
OIVD3m
OMPDC
OPAHir
ORNt3m
ORNt4m
ORPT
P5CRxm
PCFLOPm
PETHCT
PETOHMm_hs
PGCD
PHYCBOXL
PI35P3P
PMEVKx
PNTOt5
PPCDC
PRAGSr
PRAIS
PRFGS
PRGNLONESULT
PROD2m
PROSTGD2t
PROSTGE2t3
PSDm_hs
PSSA2_hs
PTDCACRNCPT2
PTDCACRNt
PUNP3
PUNP5
PUNP7
RNDR3
RNDR4
RPI
RTOTAL2CRNCPT2
RTOTAL2CRNt
RTOTAL3CRNCPT2
RTOTAL3CRNt
RTOTALCRNCPT2
RTOTALCRNt
SARDHm
SERLYSNaex
SERPT
SO4OXAtex2
SPMS
STRDNCCPT2
STRDNCCRNt
THBPT4ACAMDASE
THMTPt
THYOXt2
TMNDNCCPT2
TMNDNCCRNt
TTDCPT2
TTDCRNt
TYRCBOX
UPPN
VACCCPT2
VACCCRNt
VALt4
XAOx
