# Supplementary material for: Reconstruction of genome-scale metabolic models for 126 human tissues using mCADRE
Source: BMC Syst Biol. 2012 Dec 13;6:153. doi: 10.1186/1752-0509-6-153 (PMC3576361; doi:10.1186/1752-0509-6-153)
Supplement: Additional file 4 — Inconsistent reactions in each of the 126 TSEM models. [file 1752-0509-6-153-S4.zip › primary_visual_cortex_inconsistency.xls]

## Sheet: Sheet1
Core reactions removed
ADMDC
AHEXASE2ly
AHEXASEly
AMACR2p
AMACRp
ASAH1
BAMPPALDOX
C161CPT12
CYANSTm
DGK1
DGNSKm
FAOXC161802m
GGH_10FTHF5GLUl
GGH_10FTHF6GLUl
GGH_10FTHF7GLUl
GGH_5DHFl
GGH_5THFl
GGH_6DHFl
GGH_6THFl
GGH_7DHFl
GGH_7THFl
GTMLTe
HPYRR2x
HPYRRy
HSD17B42x
HSD17B4x
LTC4Sr
NTD8
SBPP3er
SCP2x
SCP3x
SCPx
TAURtcx
TYRTA
UGT1A5r2

## Sheet: Sheet2
Negative_reaction retained in final model
5MTHFt2
ACGAMK
ACOAD8m
ADPT
ADRNCPT2
ADRNCRNt
ALATA_L
AMANK
AMETt2m
ARACHCPT2
ARACHCRNt
ARGN
ARGSL
ASPCTr
BHMT
BTNt3i
C14STRr
C160CPT2
C160CRNt
C161CPT2
C161CRNt
C180CPT2
C180CRNt
C181CPT2
C181CRNt
C204CPT2
C226CPT2
CBPS
CBPSam
CEPTE
CHOLD2m
CHSTEROLSULT
CITtam
CPPPGO
CRNtim
CYOOm3
CYSTS
CYTDK1
DALAOXx
DCSPTN1CPT2
DCSPTN1CRNt
DGAT
DHCR71r
DHEASULT
DHORD9
DHORTS
DLNLCGCPT2
DLNLCGCRNt
DMGDHm
DNDPt26m
DNDPt41m
DPMVDx
EICOSTETCPT2
EICOSTETCRNt
ELAIDCPT2
ELAIDCRNt
ESTRONEGLCt
FACOAL191
FACOAL40im
FAS100COA
FAS120COA
FAS140COA
FAS180COA
FAS80COA_L
FCLTm
G3PD1
GACMTRc
GALt4_2
GARFT
GGNG
GLGNS1
GLYCTO1p
GMPS2
HAS1
HISDC
HMBS
HPDCACRNCPT2
HPDCACRNt
HSD17B8r
ILEt4
ITCOAL1m
KHK
KHK2
LNELDCCPT2
LNELDCCRNt
LNLCCPT2
LNLCCRNt
LNLNCACPT2
LNLNCACRNt
LNLNCGCPT2
LNLNCGCRNt
MALSO3tm
MALT
MCDm
MECOAS1m
MMEm
NORANMT
NTD1m
NTD5
NTD5m
OCBTm
OIVD1m
OIVD2m
OIVD3m
OMPDC
OPAHir
ORNt3m
ORNt4m
ORPT
P45039A1r
P5CRxm
PCFLOPm
PCm
PETHCT
PETOHMm_hs
PGCD
PHYCBOXL
PI35P3P
PMEVKx
PNP
PNTOt5
PPCDC
PPNCL3
PPPGOm
PRAGSr
PRAIS
PRFGS
PRGNLONESULT
PROSTGD2t
PROSTGE2t3
PSDm_hs
PSSA2_hs
PTDCACRNCPT2
PTDCACRNt
PUNP1
PUNP3
PUNP5
PUNP7
RNDR3
RNDR4
RTOTAL2CRNCPT2
RTOTAL2CRNt
RTOTAL3CRNCPT2
RTOTAL3CRNt
RTOTALCRNCPT2
RTOTALCRNt
SARDHm
SERLYSNaex
SERPT
STRDNCCPT2
STRDNCCRNt
THBPT4ACAMDASE
THMTPt
THYOXt2
TMNDNCCPT2
TMNDNCCRNt
TTDCPT2
TTDCRNt
TXASr
TYRCBOX
UPP3S
UPPN
VACCCPT2
VACCCRNt
VALt4
XAOx
