# Supplementary material for: Reconstruction of genome-scale metabolic models for 126 human tissues using mCADRE
Source: BMC Syst Biol. 2012 Dec 13;6:153. doi: 10.1186/1752-0509-6-153 (PMC3576361; doi:10.1186/1752-0509-6-153)
Supplement: Additional file 4 — Inconsistent reactions in each of the 126 TSEM models. [file 1752-0509-6-153-S4.zip › prostate_gland_inconsistency.xls]

## Sheet: Sheet1
Core reactions removed
ALOX5
ALOX52
ASAH1
CYANSTm
GNMT
HGNTOR
HPYRR2x
HPYRRy
HSD17B42x
HSD17B4x
HSD17B7r
LTC4Sr
MCLOR
MTHFCm
NDPK3m
NTD10
P4501B1r
SCP2x
SCP3x
SCPx
THMt3
UGT1A1r
UGT1A6r

## Sheet: Sheet2
Negative_reaction retained in final model
34DHPLACOX(NADP)
34DHXMANDACOX(NADP)
3SALAASPm
5MTHFt2
ACGAM2E
ACOAD8m
ADRNCPT2
ADRNCRNt
AMETt2m
ARACHCPT2
ARACHCRNt
ARGSL
ARGtm
ASPCTr
A_MANASEly
BPNT
B_MANNASEly
C160CPT2
C160CRNt
C161CPT2
C161CPT22
C161CRN2t
C161CRNt
C180CPT2
C180CRNt
C181CPT2
C181CRNt
C204CPT2
C226CPT2
C3STDH1r
CBPS
CBPSam
CEPTE
CHLPCTD
CLOHtex2
CLOXAtex2
CPPPGO
CRNtim
CSNATp
CTPS1
CYOOm3
CYTDK1
DAGKn_hs
DCSPTN1CPT2
DCSPTN1CRNt
DGAT
DHORD9
DHORTS
DLNLCGCPT2
DLNLCGCRNt
DNDPt26m
DNDPt27m
DNDPt41m
DNDPt50m
DNDPt53m
DNDPt63m
DPMVDx
EICOSTETCPT2
EICOSTETCRNt
ELAIDCPT2
ELAIDCRNt
ESTRADIOLGLCt
ETFQO
FACOAL40im
FCLTm
G3PD1
G6PDH2r
G6Pter
GAMt1r
GARFT
GGNG
GHMT2r
GLGNS1
GLUCYS
GLUPRT
GLYATm
GLYCTO1p
GPAM_hs
HAS1
HMBS
HOXG
HPDCACRNCPT2
HPDCACRNt
HSD3A1r
HSD3B3r
ILETAm
KHK
KHK2
LCYSTAT
LEUTAm
LNELDCCPT2
LNELDCCRNt
LNLCCPT2
LNLCCRNt
LNLNCACPT2
LNLNCACRNt
LNLNCGCPT2
LNLNCGCRNt
MALSO3tm
MALT
MCDm
MTAP
NMNATr
NORANMT
OCBTm
OIVD1m
OIVD2m
OIVD3m
OMPDC
OPAHir
ORNt3m
ORNt4m
ORPT
P45046A1r
P5CRxm
PCFLOPm
PCm
PDHm
PETHCT
PETOHMm_hs
PI34P5K
PI35P3P
PMEVKx
PNTOt5
PPCDC
PPCOACm
PPPGOm
PRAGSr
PRAIS
PRFGS
PSDm_hs
PSSA2_hs
PTDCACRNCPT2
PTDCACRNt
RNDR3
RNDR4
RPI
RTOTAL2CRNCPT2
RTOTAL2CRNt
RTOTAL3CRNCPT2
RTOTAL3CRNt
RTOTALCRNCPT2
RTOTALCRNt
SERLYSNaex
SERPT
SIAASEly
SPMS
STRDNCCPT2
STRDNCCRNt
TMNDNCCPT2
TMNDNCCRNt
TTDCPT2
TTDCRNt
TXASr
UPP3S
UPPN
UREAtm
URIK1
VACCCPT2
VACCCRNt
VALTAm
