# Supplementary material for: Reconstruction of genome-scale metabolic models for 126 human tissues using mCADRE
Source: BMC Syst Biol. 2012 Dec 13;6:153. doi: 10.1186/1752-0509-6-153 (PMC3576361; doi:10.1186/1752-0509-6-153)
Supplement: Additional file 4 — Inconsistent reactions in each of the 126 TSEM models. [file 1752-0509-6-153-S4.zip › rectum_inconsistency.xls]

## Sheet: Sheet1
Core reactions removed
3SALATAim
5HLTDL
ACNAMlt
AHEXASE2ly
AHEXASEly
AMACR2p
AMACRp
ASAH1
CYANSTm
DGNSKm
GALASE1ly
HSD17B42x
HSD17B4x
LEUt4
LTC4Sr
SCP2x
SCP3x
SCPx

## Sheet: Sheet2
Negative_reaction retained in final model
3DSPHR
ACGAMPM
ADSS
ALATA_L
AMETt2m
ASPCTr
BTNt3i
C14STRr
CBPS
CBPSam
CGLYt3(2)
CHLPCTD
CHOLATEt
CITRtm
CPPPGO
CTPS1
CYOOm3
CYSTGL
DALAOXx
DHCR71r
DHORD9
DHORTS
DNDPt26m
DNDPt41m
DPMVDx
ETHP
FACOAL40im
FCLTm
G3PD1
G6PDH2r
GARFT
GGNG
GLGNS1
GLUCYS
GLUPRT
GLYCTO1p
GPAM_hs
HMBS
HSD11B1r
LPS
LPS2
MCDm
MMEm
MMSAD3m
MTAP
NORANMT
OCBTm
OIVD2m
OIVD3m
OPAHir
P5CRxm
PCFLOPm
PCm
PETOHMm_hs
PI35P3P
PMEVKx
PNTOt5
PPCDC
PPCOACm
PPPGOm
PRAGSr
PRAIS
PRFGS
PROSTGE1t3
PROSTGE2t3
PSDm_hs
RPI
SERLYSNaex
SERPT
SSALxm
STS2
TYRDOPO
UGLT
UPP3S
UPPN
XYLK
