# Supplementary material for: Reconstruction of genome-scale metabolic models for 126 human tissues using mCADRE
Source: BMC Syst Biol. 2012 Dec 13;6:153. doi: 10.1186/1752-0509-6-153 (PMC3576361; doi:10.1186/1752-0509-6-153)
Supplement: Additional file 4 — Inconsistent reactions in each of the 126 TSEM models. [file 1752-0509-6-153-S4.zip › salivary_gland_inconsistency.xls]

## Sheet: Sheet1
Core reactions removed
3SALATAi
3SALATAim
5MTHFt
ACOAD1fm
ADSL1
ALASm
ASAH1
BILIRED
CHOLD2m
CYANSTm
DPCOAK
DURAD2
ECOAH1m
GBA
HACD1m
HPYRR2x
HPYRRy
HSD17B42x
HSD17B4x
HSD17B7r
HSD17B8r
LTC4Sr
MGCHrm
NDPK3m
NTD10
PPBNGS
RNMK
SCP2x
SCP3x
SCPx
TYRTA
UGT1A10r
UGT1A1r
UGT1A2r
UGT1A5r
UGT1A5r2
UGT1A6r
UGT1A9r
UPPDC1

## Sheet: Sheet2
Negative_reaction retained in final model
13DAMPPOX
ABUTt4(2)r
ACACT1
ACCOAC
ACETONEt2m
ACGAM2E
ACOAO7p
ADMDC
ADRNCPT2
ADRNCRNt
AGDC
AICART
AMETt2m
AMPTASECG
APAT2rm
ARACHCPT2
ARACHCRNt
ARGSL
ASPCTr
A_MANASEly
BPNT
B_MANNASEly
C160CPT2
C160CRNt
C161CPT2
C161CPT22
C161CRN2t
C161CRNt
C180CPT2
C180CRNt
C181CPT2
C181CRNt
C204CPT2
C226CPT2
C3STDH1r
CAt7r
CBPS
CBPSam
CEPTE
CHLPCTD
CITRtm
CITtam
CLOXAtex2
CRNtim
CSNATp
CYOOm3
CYSTGL
CYSTS
DALAOXx
DCSPTN1CPT2
DCSPTN1CRNt
DGAT
DHCR71r
DHCRD1
DHORD9
DHORTS
DLNLCGCPT2
DLNLCGCRNt
DNDPt26m
DNDPt27m
DNDPt29m
DNDPt3m
DNDPt41m
DNDPt50m
DNDPt53m
DNDPt63m
DPMVDx
EBP1r
EICOSTETCPT2
EICOSTETCRNt
ELAIDCPT2
ELAIDCRNt
ETFQO
FACOAL191
FAS100COA
FAS120COA
FAS140COA
FAS180COA
FAS80COA_L
G3PD1
G6PDA
G6PDH2r
G6Pter
GAMt1r
GARFT
GGNG
GHMT2r
GLGNS1
GLUCYS
GLUPRT
GLYCTO1p
GPAM_hs
GTHOm
GUAPRT
HIStN1
HMGCOARx
HPDCACRNCPT2
HPDCACRNt
HSD11B1r
HSD3A1r
HSD3B3r
HXPRT
ILETA
IMPC
KHK
KHK2
LNELDCCPT2
LNELDCCRNt
LNLCCPT2
LNLCCRNt
LNLNCACPT2
LNLNCACRNt
LNLNCGCPT2
LNLNCGCRNt
LNS14DMr
LPS
LPS2
L_LACtcm
MAOX
MCDm
METLEUex
MHISOR
MTAP
NACASPAH
NORANMT
OCBTm
OMPDC
OPAHir
ORPT
P45046A1r
PCFLOPm
PDHm
PETHCT
PETOHMm_hs
PFK26
PHETHPTOX2
PHYCBOXL
PI35P3P
PMEVKx
PPCOACm
PRAGSr
PRAIS
PRFGS
PROD2
PROt4(2)r
PSDm_hs
PSSA2_hs
PTDCACRNCPT2
PTDCACRNt
PUNP1
PUNP3
PUNP5
PYNP2r
RBFK
RNDR2
RNDR3
RNDR4
RPE
RPI
RTOTAL2CRNCPT2
RTOTAL2CRNt
RTOTAL3CRNCPT2
RTOTAL3CRNt
RTOTALCRNCPT2
RTOTALCRNt
SBTD_D2
SERHL
SERLYSNaex
SERPT
SIAASEly
SMS
SQLEr
STRDNCCPT2
STRDNCCRNt
STS2
SUCCt4_3
THBPT4ACAMDASE
TMNDNCCPT2
TMNDNCCRNt
TRDR
TRIODTHYt2
TRPt
TTDCPT2
TTDCRNt
TYRCBOX
UPPN
URIt5
VACCCPT2
VACCCRNt
VALTA
