# Supplementary material for: Reconstruction of genome-scale metabolic models for 126 human tissues using mCADRE
Source: BMC Syst Biol. 2012 Dec 13;6:153. doi: 10.1186/1752-0509-6-153 (PMC3576361; doi:10.1186/1752-0509-6-153)
Supplement: Additional file 4 — Inconsistent reactions in each of the 126 TSEM models. [file 1752-0509-6-153-S4.zip › sigmoid_colon_mucosa_inconsistency.xls]

## Sheet: Sheet1
Core reactions removed
ALOX5
ALOX52
AMACR2p
AMACRp
ASAH1
CHOLD2m
CYANSTm
DGNSKm
GGH_10FTHF5GLUl
GGH_10FTHF6GLUl
GGH_10FTHF7GLUl
GGH_5DHFl
GGH_5THFl
GGH_6DHFl
GGH_6THFl
GGH_7DHFl
GGH_7THFl
HPYRR2x
HPYRRy
HSD17B42x
HSD17B4x
LTC4Sr
MTHFCm
NNDPR
PCHOLPm_hs
SBPP3er
SCP2x
SCP3x
SCPx
VLCS2p
VLCSp

## Sheet: Sheet2
Negative_reaction retained in final model
34HPPOR
4HOXPACDOX(NADP)
ACGAM2E
ACOAD8m
ALATA_L
ALDD19x(P)
AMETt2m
ARGLYSex
ASPCTr
BILDGLCURte
BILGLCURte
BTNt3i
BUP2
B_MANNASEly
C14STRr
C3STDH1r
CBPS
CBPSam
CHLPCTD
CHOLATEt2
CHOLK
CLOHtex2
CLOXAtex2
CPPPGO
CSNATp
CTPS1
CYOOm3
CYSO
CYSTS
DALAOXx
DHCR71r
DHORD9
DHORTS
DNDPt26m
DNDPt41m
DPMVDx
ETHP
FACOAL40im
FAS100COA
FAS120COA
FAS140COA
FAS180COA
FAS80COA_L
FCLTm
FUMAC
G3PD1
G6PDH2r
G6Pter
GACMTRc
GAMt1r
GARFT
GGNG
GHMT2r
GLGNS1
GLUCYS
GLUPRT
GLYATm
GLYCTO1p
GPAM_hs
HMBS
HSD11B1r
KHK
KHK2
LPS
LPS2
MACACI
MACOXO
MALSO3tm
MCDm
MTAP
NMNATr
NORANMT
NRPPHRt4(2)r
NTD5
OCBTm
OPAHir
ORNt3m
ORNt4m
P5CRxm
PCFLOPm
PCm
PETOHMm_hs
PGCD
PI35P3P
PMEVKx
PNTOt5
PPCDC
PPPGOm
PRAGSr
PRAIS
PRFGS
PRO1x
PROSTGF2t
PSDm_hs
PSERT
SIAASEly
SPMS
SRTNt6(2)r
SUCCt2m
SULFOX
THFt2
TMDPP
TRIODTHYt
TYR3MO2
UGLT
UPP3S
UPPN
