# Supplementary material for: Reconstruction of genome-scale metabolic models for 126 human tissues using mCADRE
Source: BMC Syst Biol. 2012 Dec 13;6:153. doi: 10.1186/1752-0509-6-153 (PMC3576361; doi:10.1186/1752-0509-6-153)
Supplement: Additional file 4 — Inconsistent reactions in each of the 126 TSEM models. [file 1752-0509-6-153-S4.zip › sigmoid_colon_mucosa_tumor_inconsistency.xls]

## Sheet: Sheet1
Core reactions removed
5ADTSTSTERONEGLCte
AMACR2p
AMACRp
ASAH1
CHOLD2m
CYANSTm
DGNSKm
GGH_10FTHF5GLUl
GGH_10FTHF6GLUl
GGH_10FTHF7GLUl
HPYRR2x
HPYRRy
HSD17B42x
HSD17B4x
MTHFCm
NNDPR
PCHOLPm_hs
SBPP3er
SCP2x
SCP3x
SCPx
TAURtcx
VLCS2p
VLCSp

## Sheet: Sheet2
Negative_reaction retained in final model
34DHXMANDACOX(NADP)
34HPPOR
ACGAM2E
ACOAD8m
ADNCYC
ADRNCRNt
AMETt2m
ARACHCRNt
ASPCTr
A_MANASEly
B_MANNASEly
C14STRr
C160CRNt
C161CRN2t
C161CRNt
C180CRNt
C181CRNt
C3STDH1r
CBPS
CHLPCTD
CHOLATEt2
CHOLK
CHSTEROLSULT
CLOHtex2
CRNtim
CSNATp
CYOOm3
CYSO
CYSTS
DALAOXx
DCSPTN1CRNt
DHORD9
DHORTS
DLNLCGCRNt
DNDPt26m
DNDPt41m
DPMVDx
EICOSTETCRNt
ELAIDCRNt
ETHP
FACOAL40im
FAS100COA
FAS120COA
FAS140COA
FAS180COA
FAS80COA_L
FCLTm
FOLt2
FPGS
FPGS2
FPGS3
FPGS4m
FPGS5m
FPGS6m
FUMAC
G3PD1
G6PDH2r
G6Pter
GACMTRc
GGNG
GGT5r
GLGNS1
GLUPRT
GLYCTO1p
GPAM_hs
HMBS
HPDCACRNt
HSD11B1r
ILETAm
KHK
KHK2
KHK3
LCYSTCBOXL
LEUTAm
LNELDCCRNt
LNLCCRNt
LNLNCACRNt
LNLNCGCRNt
MACACI
MALSO3tm
MI145PK
NMNATr
NORANMT
OCBTm
OPAHir
P45046A1r
P5CRxm
PCFLOPm
PCm
PETOHMm_hs
PGCD
PGDI
PI35P3P
PMEVKx
PNTOt5
PPCDC
PPPGOm
PRGNLONESULT
PRO1x
PROD2m
PROSTGF2t
PSDm_hs
PTDCACRNt
RTOTAL2CRNt
RTOTAL3CRNt
RTOTALCRNt
SERLYSNaex
SIAASEly
SO4OXAtex2
SRTNt6(2)r
STRDNCCRNt
THFt2
TMNDNCCRNt
TRPHYDRO2
TTDCRNt
TYR3MO2
UGLT
UPP3S
UPPN
VACCCRNt
VALTAm
