# Supplementary material for: Reconstruction of genome-scale metabolic models for 126 human tissues using mCADRE
Source: BMC Syst Biol. 2012 Dec 13;6:153. doi: 10.1186/1752-0509-6-153 (PMC3576361; doi:10.1186/1752-0509-6-153)
Supplement: Additional file 4 — Inconsistent reactions in each of the 126 TSEM models. [file 1752-0509-6-153-S4.zip › skeletal_muscle_inconsistency.xls]

## Sheet: Sheet1
Core reactions removed
5ADTSTSTERONEGLCte
5MTHFt
AHEXASE2ly
AHEXASEly
ALASm
ASAH1
BILDGLCURte
BILGLCURte
BILIRED
CSNAT2m
CSNAT3x
CYANSTm
CYTDtm
DUTPDPn
HPYRR2x
HPYRRy
HSD17B42x
HSD17B4x
LTC4Sr
NACHEX27ly
NTD10
NTD8
SCP2x
SCP3x
SCPx
THMt3
TYRTA
UAGDP
UGT1A10r
UGT1A1r
UGT1A2r
UGT1A5r
UGT1A5r2
UGT1A6r
UPPDC1

## Sheet: Sheet2
Negative_reaction retained in final model
3DSPHR
3HLYTCL
4HOXPACDOX(NADP)
ABTArm
ACCOAC
ACOAO7p
ADPRDP
ADRNCPT2
ADSK
ALDD19x(P)
AMETt2m
APAT2rm
ARACHCPT2
ARGLYSex
ARGSL
ASNNm
ASNS1
ASPCTr
BPNT
BTNt3i
C14STRr
C160CPT2
C161CPT2
C161CPT22
C180CPT2
C181CPT2
C204CPT2
C226CPT2
C3STDH1r
C4STMO1r
C4STMO2r
CBPS
CBPSam
CDS
CHLPCTD
CHOLD2m
CHOLK
CLOXAtex2
CTPS1
CYOOm3
CYSO
DAGKn_hs
DALAOXx
DCSPTN1CPT2
DGAT
DHCR71r
DHORD9
DHORTS
DLNLCGCPT2
DMGDHm
DNDPt26m
DNDPt41m
DNDPt56m
DPMVDx
DURAD
EBP1r
EBP2r
EICOSTETCPT2
ELAIDCPT2
FACOAL191
FACOAL40im
G5SDym
G6PDA
GARFT
GLU5Km
GLUPRT
GLYCTO1p
GMPS2
GTHOm
GTHS
GUACYC
HMGCOARx
HPDCACRNCPT2
ILETAm
ILEt4
KAS8
KHK
KHK2
LNELDCCPT2
LNLCCPT2
LNLNCACPT2
LNLNCGCPT2
LNS14DMr
MALSO3tm
MAN6PI
METLEUex
METS
METtec
MI145PK
MTAP
MTHFR3
NORANMT
OCBTm
OIVD2m
OIVD3m
OMPDC
ORNt3m
ORNt4m
ORPT
P5CRxm
PCFLOPm
PCm
PETOHMm_hs
PGCD
PGS
PHETHPTOX2
PHYCBOXL
PI34P5K
PI35P3P
PMEVKx
PNP
PPCOACm
PRAGSr
PRAIS
PRFGS
PRO1x
PROD2m
PROSTGD2t
PSDm_hs
PSERT
PTDCACRNCPT2
PYDAMK
PYDXK
PYDXNK
RNDR3
RPE
RTOTAL2CRNCPT2
RTOTAL3CRNCPT2
RTOTALCRNCPT2
SADT
SAMHISTA
SARDHm
SBTD_D2
SERPT
SMS
SQLEr
STRDNCCPT2
TKT1
TKT2
TMDPP
TMNDNCCPT2
TRPt4
TTDCPT2
TYRCBOX
UPPN
VACCCPT2
VALTAm
VALt4
