# Supplementary material for: Reconstruction of genome-scale metabolic models for 126 human tissues using mCADRE
Source: BMC Syst Biol. 2012 Dec 13;6:153. doi: 10.1186/1752-0509-6-153 (PMC3576361; doi:10.1186/1752-0509-6-153)
Supplement: Additional file 4 — Inconsistent reactions in each of the 126 TSEM models. [file 1752-0509-6-153-S4.zip › skin_inconsistency.xls]

## Sheet: Sheet1
Core reactions removed
AHEXASE2ly
AHEXASEly
ASAH1
CYANSTm
DGNSKm
GALASE1ly
GALt1r
GGH_10FTHF5GLUl
GGH_10FTHF6GLUl
GGH_10FTHF7GLUl
GGH_5THFl
GGH_6THFl
GGH_7THFl
HPYRR2x
HPYRRy
HSD17B42x
HSD17B4x
LTC4Sr
NTD10
SCP2x
SCP3x
SCPx
TAURtcx

## Sheet: Sheet2
Negative_reaction retained in final model
ACGAMPM
ACOAD8m
ADRNCPT2
ADRNCRNt
AMETt2m
ARACHCPT2
ARACHCRNt
ARGLYSex
ARGNm
ARGSL
ARGtm
ASPCTr
BALAVECSEC
BPNT
C160CPT2
C160CRNt
C161CPT2
C161CPT22
C161CRN2t
C161CRNt
C180CPT2
C180CRNt
C181CPT2
C181CRNt
C204CPT2
C226CPT2
CBPS
CBPSam
CHLPCTD
CLOXAtex2
CPPPGO
CRNtim
CTPS1
CYOOm3
CYSTGL
CYSTS
DALAOXx
DCSPTN1CPT2
DCSPTN1CRNt
DHORD9
DHORTS
DLNLCGCPT2
DLNLCGCRNt
DNDPt26m
DNDPt41m
DPMVDx
EICOSTETCPT2
EICOSTETCRNt
ELAIDCPT2
ELAIDCRNt
FACOAL40im
FCLTm
FPGS4m
FPGS5m
FPGS6m
GARFT
GLCURtly
GLUCYS
GLUPRT
GLYATm
HMBS
HPDCACRNCPT2
HPDCACRNt
LNELDCCPT2
LNELDCCRNt
LNLCCPT2
LNLCCRNt
LNLNCACPT2
LNLNCACRNt
LNLNCGCPT2
LNLNCGCRNt
MALSO3tm
MCDm
MGCHrm
MTAP
NMNATr
NORANMT
OCBTm
OPAHir
ORNt3m
ORNt4m
P45046A1r
P5CRxm
PCFLOPm
PCm
PDHm
PEPCKm
PETOHMm_hs
PHETHPTOX2
PHYCBOXL
PI34P5K
PI35P3P
PNTOt5
PPCDC
PPCOACm
PPPGOm
PRAGSr
PRAIS
PRFGS
PROSTGF2t
PSDm_hs
PTDCACRNCPT2
PTDCACRNt
RTOTAL2CRNCPT2
RTOTAL2CRNt
RTOTAL3CRNCPT2
RTOTAL3CRNt
RTOTALCRNCPT2
RTOTALCRNt
SERPT
STRDNCCPT2
STRDNCCRNt
TMNDNCCPT2
TMNDNCCRNt
TTDCPT2
TTDCRNt
TXASr
TYRCBOX
UPP3S
URCN
UREAt5
VACCCPT2
VACCCRNt
