# Supplementary material for: Reconstruction of genome-scale metabolic models for 126 human tissues using mCADRE
Source: BMC Syst Biol. 2012 Dec 13;6:153. doi: 10.1186/1752-0509-6-153 (PMC3576361; doi:10.1186/1752-0509-6-153)
Supplement: Additional file 4 — Inconsistent reactions in each of the 126 TSEM models. [file 1752-0509-6-153-S4.zip › sperm_inconsistency.xls]

## Sheet: Sheet1
Core reactions removed
3SALATAi
3SALATAim
ACOAD1fm
ASAH1
BILIRED
CSNAT2m
CSNAT3x
CSNATp
DUTPDPm
DUTPDPn
ECOAH1m
HKYNH
HPYRR2x
HSD17B42x
HSD17B4x
KYN3OX
LTC4Sr
LYStm
PNTK
SCP2x
SCP3x
SCPx
TMDS
TYRTA
UPPDC1

## Sheet: Sheet2
Negative_reaction retained in final model
34DHPLACOX(NADP)
34DHXMANDACOX(NADP)
ACETONEt2m
ACGAMK
ACOAD8m
ACOAO7p
ACRNtm
ACSm
ADPRDP
ADPT
ADRNCPT2
ADRNCRNt
AICART
ALATA_L
AMETt2m
ARACHCPT2
ARACHCRNt
ARGSL
ASPCTr
BPNT
C14STRr
C160CPT2
C160CRNt
C161CPT2
C161CPT22
C161CRN2t
C161CRNt
C180CPT2
C180CRNt
C181CPT2
C181CRNt
C204CPT2
C226CPT2
C3STDH1Pr
C4STMO2Pr
CBPS
CEPTE
CHLPCTD
CLOHtex2
CLOXAtex2
CRNtim
CYOOm3
CYOR_u10m
CYSTS
DALAOXx
DCSPTN1CPT2
DCSPTN1CRNt
DHCR71r
DHCRD2
DHORD9
DHORTS
DLNLCGCPT2
DLNLCGCRNt
DPMVDx
EBP1r
EICOSTETCPT2
EICOSTETCRNt
ELAIDCPT2
ELAIDCRNt
FACOAL191
FAS100COA
FAS120COA
FAS140COA
FAS180COA
FAS80COA_L
FPGS
FPGS2
FPGS3
FPGS4
FPGS5
FPGS6
FPGS7
FPGS8
FPGS9
G3PD1
G5SDym
GAMt1r
GARFT
GHMT2r
GLCURtly
GLU5Km
GLUCYS
GLUPRT
GLYCTO1p
GPAM_hs
GTHOm
GUACYC
HACD9m
HPDCACRNCPT2
HPDCACRNt
HSD17B8r
IMPC
KHK
KHK2
LNELDCCPT2
LNELDCCRNt
LNLCCPT2
LNLCCRNt
LNLNCACPT2
LNLNCACRNt
LNLNCGCPT2
LNLNCGCRNt
LNSTLSr
L_LACtcm
MCCCrm
MMEm
MOGAT
NORANMT
OCBTm
OIVD1m
OIVD2m
OIVD3m
OMPDC
ORPT
P5CRxm
PCFLOPm
PCm
PDHm
PEPCKm
PETOHMm_hs
PGCD
PI35P3P
PI5P4K
PMEVKx
PNP
PPCOACm
PRAGSr
PRAIS
PRFGS
PROD2m
PROSTGE2t3
PSDm_hs
PSSA2_hs
PTDCACRNCPT2
PTDCACRNt
PUNP3
PUNP5
PUNP7
RPE
RTOTAL2CRNCPT2
RTOTAL2CRNt
RTOTAL3CRNCPT2
RTOTAL3CRNt
RTOTALCRNCPT2
RTOTALCRNt
SERPT
SMS
SPMS
SSALxm
STRDNCCPT2
STRDNCCRNt
SUCD1m
THBPT4ACAMDASE
THFt2
TMNDNCCPT2
TMNDNCCRNt
TTDCPT2
TTDCRNt
TYRASE
UREAtm
VACCCPT2
VACCCRNt
