# Supplementary material for: Reconstruction of genome-scale metabolic models for 126 human tissues using mCADRE
Source: BMC Syst Biol. 2012 Dec 13;6:153. doi: 10.1186/1752-0509-6-153 (PMC3576361; doi:10.1186/1752-0509-6-153)
Supplement: Additional file 4 — Inconsistent reactions in each of the 126 TSEM models. [file 1752-0509-6-153-S4.zip › spleen_inconsistency.xls]

## Sheet: Sheet1
Core reactions removed
13DAMPPOX
3SALATAim
5ADTSTSTERONEGLCte
5MTHFt
ACOAD1fm
ACOAD9m
AHEXASE2ly
AHEXASEly
ALOX5
ALOX52
ASAH1
A_MANASEly
BAMPPALDOX
BILDGLCURte
BILGLCURte
BILIRED
C161CPT12
DGK1
DPCOAK
DURAD2
DUTPDPn
ECOAH12m
ECOAH1m
FAOXC161802m
GALASE1ly
GTMLTe
HACD1m
HOXG
HPYRR2x
HPYRRy
HSD17B42x
HSD17B4x
LTC4Sr
MCLOR
NTD8
PNTK
SCP2x
SCP3x
SCPx
SLDx
TAURt4(2)r
TAURtcx
TYMSULT
UGT1A10r
UGT1A1r
UGT1A2r
UGT1A5r
UGT1A5r2
UGT1A6r
UPPDC1
UREAtm

## Sheet: Sheet2
Negative_reaction retained in final model
41R1H2MAE12BOOX
AACOAT
ACACT1
ACCOAC
ACETONEt2m
ADRNCPT2
ADRNCRNt
AGDC
AKGMALtm
ALATA_L
AMETt2m
ARACHCPT2
ARACHCRNt
ARGSL
ASNNm
ASPCTr
ASPGLUm
BALAVECSEC
BHMT
BPNT
C14STRr
C160CPT2
C160CRNt
C161CPT2
C161CRNt
C180CPT2
C180CRNt
C181CPT2
C181CRNt
C204CPT2
C226CPT2
C3STDH1r
C4STMO1r
C4STMO2r
CBPS
CBPSam
CDS
CERK
CHLPCTD
CHOLD2m
CITtam
CKc
CRNtim
CTPS1
CYOOm3
CYTDK1
DALAOXx
DCSPTN1CPT2
DCSPTN1CRNt
DGAT
DHCR71r
DHORD9
DHORTS
DLNLCGCPT2
DLNLCGCRNt
DMGDHm
DNDPt26m
DNDPt41m
DPMVDx
EBP1r
EBP2r
EICOSTETCPT2
EICOSTETCRNt
ELAIDCPT2
ELAIDCRNt
FACOAL140i
FACOAL191
G3PD1
G5SDym
GABAVESSEC
GALt4_2
GAMt1r
GARFT
GLCURtly
GLU5Km
GLUPRT
GLYATm
GLYCTO1p
GPAM_hs
GUAPRT
GUAt
H2CO3D
HIStN1
HMGCOARx
HMGCOASim
HPDCACRNCPT2
HPDCACRNt
HSD3A1r
HSD3B3r
HXPRT
HYXNt
ILETAm
ILEt4
INSTt2r
ITCOALm
KAS8
KHK
KHK2
LNELDCCPT2
LNELDCCRNt
LNLCCPT2
LNLCCRNt
LNLNCACPT2
LNLNCACRNt
LNLNCGCPT2
LNLNCGCRNt
LNS14DMr
LNSTLSr
LPS
LPS2
LSTO1r
LSTO2r
MACOXO
MALT
MCDm
MECOALm
METLEUex
METS
METtec
MMEm
MMMm
MTHFR3
NMNATr
NORANMT
NTD1
OCBTm
OIVD3m
OMPDC
OPAHir
ORNt3m
ORNt4m
ORPT
P5CRxm
PCFLOPm
PCm
PDHm
PETOHMm_hs
PGCD
PGS
PHEtec
PI34P5K
PI35P3P
PIPLCn
PMEVKx
PPCOACm
PRAGSr
PRAIS
PRFGS
PROD2m
PROSTGE2t3
PSDm_hs
PSERT
PTDCACRNCPT2
PTDCACRNt
PYDAMK
PYDXK
PYDXNK
RBFK
RNDR3
RPE
RTOTAL2CRNCPT2
RTOTAL2CRNt
RTOTAL3CRNCPT2
RTOTAL3CRNt
RTOTALCRNCPT2
RTOTALCRNt
SARDHm
SERPT
SO4OXAtex2
SQLEr
STRDNCCPT2
STRDNCCRNt
STS2
THRD_L
THYMDt1
THYMt
TMNDNCCPT2
TMNDNCCRNt
TRIODTHYt2
TTDCPT2
TTDCRNt
UPPN
URIK1
VACCCPT2
VACCCRNt
XAOx
