# Supplementary material for: Reconstruction of genome-scale metabolic models for 126 human tissues using mCADRE
Source: BMC Syst Biol. 2012 Dec 13;6:153. doi: 10.1186/1752-0509-6-153 (PMC3576361; doi:10.1186/1752-0509-6-153)
Supplement: Additional file 4 — Inconsistent reactions in each of the 126 TSEM models. [file 1752-0509-6-153-S4.zip › stomach_cardiac_inconsistency.xls]

## Sheet: Sheet1
Core reactions removed
13DAMPPOX
3SALATAim
5ADTSTSTERONEGLCte
AACTOOR
ACOAD1fm
ACOAD9m
AHEXASE2ly
AHEXASEly
ALOX5
ALOX52
ASAH1
BAMPPALDOX
BILDGLCURte
BILGLCURte
BILIRED
CYANSTm
DGK1
DHPM1
DPCOAK
ECOAH12m
ECOAH1m
GLCAASE8ly
GLCAASE9ly
HACD1m
HPYRR2x
HPYRRy
HSD17B42x
HSD17B4x
HSD17B7r
LTC4Sr
MMSAD1m
MMSAD3m
MTHFCm
NACHEX27ly
NDPK6
P4501B1r
PPBNGS
SCP2x
SCP3x
SCPx
SLDx
UAGDP
UGT1A10r
UGT1A1r
UGT1A2r
UGT1A5r
UGT1A5r2
UGT1A6r

## Sheet: Sheet2
Negative_reaction retained in final model
34DHXMANDACOX(NADP)
5MTHFt2
AACOAT
ABUTt4(2)r
ACACT1
ACCOAC
ACETONEt2m
ACOAO7p
ADRNCPT2
ADRNCRNt
ADSS
AICART
AIRCr
AMETt2m
ARACHCPT2
ARACHCRNt
ARGSL
ASPCTr
BPNT
C14STRr
C160CPT2
C160CRNt
C161CPT2
C161CPT22
C161CRN2t
C161CRNt
C180CPT2
C180CRNt
C181CPT2
C181CRNt
C204CPT2
C226CPT2
C3STDH1r
CBPS
CBPSam
CDS
CHLPCTD
CITt4_4
CITtam
CLOHtex2
CLOXAtex2
CRNtim
CSNATp
CTPS1
CYOOm3
CYSTGL
CYSTS
DALAOXx
DCSPTN1CPT2
DCSPTN1CRNt
DGAT
DHCR71r
DHCRD2
DHORD9
DHORTS
DLNLCGCPT2
DLNLCGCRNt
DMATTx
DPMVDx
EBP1r
EBP2r
EICOSTETCPT2
EICOSTETCRNt
ELAIDCPT2
ELAIDCRNt
FACOAL191
G3PD1
G6PDA
GALt4_2
GAMt1r
GARFT
GHMT2r
GLUCYS
GLUPRT
GLYCTO1p
GMPS2
GPAM_hs
GRTTx
GTHOm
GTHS
HMGCOARx
HPDCACRNCPT2
HPDCACRNt
HSD3A1r
HSD3B3r
ILETAm
ILEt4
IMPC
INSTt2r
ITCOALm
KAS8
KHK
KHK2
LNELDCCPT2
LNELDCCRNt
LNLCCPT2
LNLCCRNt
LNLNCACPT2
LNLNCACRNt
LNLNCGCPT2
LNLNCGCRNt
LNS14DMr
LPS
LPS2
LSTO1r
LSTO2r
L_LACtm
MCDm
MECOALm
METLEUex
MMEm
MMMm
NCKt
NORANMT
OCBTm
OIVD3m
OMPDC
OPAHir
ORNt3m
ORNt4m
ORPT
P5CRxm
PCFLOPm
PCm
PDHm
PETOHMm_hs
PGCD
PHETHPTOX2
PHYCBOXL
PI34P5K
PI35P3P
PMEVKx
PPCOACm
PRAGSr
PRAIS
PRASCS
PRFGS
PROSTGE1t3
PROSTGE2t2
PROt4(2)r
PSDm_hs
PTDCACRNCPT2
PTDCACRNt
PUNP1
PYDAMK
PYDXK
PYDXNK
PYRt2m
RBFK
RNDR4
RPE
RPI
RTOTAL2CRNCPT2
RTOTAL2CRNt
RTOTAL3CRNCPT2
RTOTAL3CRNt
RTOTALCRNCPT2
RTOTALCRNt
SERLYSNaex
SERPT
SMS
SQLEr
STRDNCCPT2
STRDNCCRNt
STS1
STS2
STS4
SUCD1m
THBPT4ACAMDASE
TMNDNCCPT2
TMNDNCCRNt
TRIODTHYt2
TTDCPT2
TTDCRNt
TYRCBOX
VACCCPT2
VACCCRNt
