# Supplementary material for: Reconstruction of genome-scale metabolic models for 126 human tissues using mCADRE
Source: BMC Syst Biol. 2012 Dec 13;6:153. doi: 10.1186/1752-0509-6-153 (PMC3576361; doi:10.1186/1752-0509-6-153)
Supplement: Additional file 4 — Inconsistent reactions in each of the 126 TSEM models. [file 1752-0509-6-153-S4.zip › stomach_inconsistency.xls]

## Sheet: Sheet1
Core reactions removed
13DAMPPOX
5MTHFt
ADMDC
AHEXASE2ly
AHEXASEly
ALOX5
ALOX52
ASAH1
BAMPPALDOX
CYANSTm
CYTDtm
DGNSKm
GALASE1ly
HPYRR2x
HPYRRy
HSD17B42x
HSD17B4x
LTC4Sr
MTHFCm
SCP2x
SCP3x
SCPx
TAURt4(2)r
TAURtcx
TYRTA

## Sheet: Sheet2
Negative_reaction retained in final model
34DHXMANDACOX(NADP)
3DSPHR
5HTRPVESSEC
ACCOAC
ACOAD8m
ADRNCPT2
AMETt2m
ARACHCPT2
ASPCTr
BTNt3i
BUP2
C14STRr
C160CPT2
C161CPT2
C161CPT22
C180CPT2
C181CPT2
C204CPT2
C226CPT2
C3STDH1r
CBPS
CHLPCTD
CHOLATEt
CHSTEROLSULT
CPPPGO
CSNATp
CTPS1
CYOOm3
CYSO
DALAOXx
DCSPTN1CPT2
DHORD9
DHORTS
DLNLCGCPT2
DNDPt26m
DNDPt41m
DNDPt56m
DPMVDx
EICOSTETCPT2
ELAIDCPT2
ESTRADIOLGLCt2
ETHP
FACOAL40im
FAS100COA
FAS120COA
FAS140COA
FAS180COA
FAS80COA_L
FCLTm
G3PD1
G6PDH2r
GALK
GALT
GAMt1r
GARFT
GGNG
GLGNS1
GLUPRT
GLYATm
GLYCTO1p
GPAM_hs
HAS1
HMBS
HPDCACRNCPT2
LNELDCCPT2
LNLCCPT2
LNLNCACPT2
LNLNCGCPT2
LPS
LPS2
MALSO3tm
MCDm
MI34PP
MMEm
NMNATr
NORANMT
NTD5
OIVD1m
OIVD2m
OIVD3m
OMPDC
OPAHir
ORPT
P5CRxm
PCFLOPm
PCm
PETOHMm_hs
PGCD
PI35P3P
PMEVKx
PNTOt5
PPCDC
PPPGOm
PRAGSr
PRAIS
PRFGS
PRO1x
PROD2m
PROSTGE1t3
PROSTGF2t
PSDm_hs
PTDCACRNCPT2
RTOTAL2CRNCPT2
RTOTAL3CRNCPT2
RTOTALCRNCPT2
SO4OXAtex2
STRDNCCPT2
SULFOX
TMDPP
TMNDNCCPT2
TRIODTHYt
TTDCPT2
TXASr
UPP3S
UPPN
VACCCPT2
