# Supplementary material for: Reconstruction of genome-scale metabolic models for 126 human tissues using mCADRE
Source: BMC Syst Biol. 2012 Dec 13;6:153. doi: 10.1186/1752-0509-6-153 (PMC3576361; doi:10.1186/1752-0509-6-153)
Supplement: Additional file 4 — Inconsistent reactions in each of the 126 TSEM models. [file 1752-0509-6-153-S4.zip › superior_frontal_gyrus_inconsistency.xls]

## Sheet: Sheet1
Core reactions removed
3SALAASPm
3SALATAim
AHEXASE2ly
AHEXASEly
ASAH1
ATPasel
C161CPT12
DGK1
FAOXC161802m
HPYRR2x
HPYRRy
HSD17B42x
HSD17B4x
LTC4Sr
NACHEX27ly
NTD8
SCP2x
SCP3x
SCPx
TYRTA

## Sheet: Sheet2
Negative_reaction retained in final model
13DAMPPOX
4HOXPACDOX(NADP)
ACOAD8m
ADRNCPT2
ADRNCRNt
ALDD19x(P)
AMETt2m
AMPTASECG
ARACHCPT2
ARACHCRNt
ARGSL
ASPCTr
BHMT
C14STRr
C160CPT2
C160CRNt
C161CPT2
C161CRNt
C180CPT2
C180CRNt
C181CPT2
C181CRNt
C204CPT2
C226CPT2
C3STDH1Pr
C4STMO2Pr
CBPS
CEPTE
CLOHtex2
CLOXAtex2
CRNtim
CYOOm3
DALAOXx
DCSPTN1CPT2
DCSPTN1CRNt
DGAT
DHORD9
DHORTS
DLNLCGCPT2
DLNLCGCRNt
DMGDHm
DNDPt26m
DNDPt41m
DPMVDx
EICOSTETCPT2
EICOSTETCRNt
ELAIDCPT2
ELAIDCRNt
ESTRONEGLCt
ETFQO
FACOAL191
FACOAL40im
FCLTm
G3PD1
GALt4_2
GGNG
GLGNS1
GLYCTO1p
HISDC
HMBS
HPDCACRNCPT2
HPDCACRNt
HSD17B8r
ILEt4
KHK
KHK2
LNELDCCPT2
LNELDCCRNt
LNLCCPT2
LNLCCRNt
LNLNCACPT2
LNLNCACRNt
LNLNCGCPT2
LNLNCGCRNt
MAOX
MHISOR
MMEm
NORANMT
OCBTm
OPAHir
ORNt3m
ORNt4m
P5CRxm
PETHCT
PETOHMm_hs
PHYCBOXL
PI35P3P
PMEVKx
PPCDC
PPNCL3
PPPGOm
PRFGS
PRO1x
PROSTGD2t
PROSTGF2t
PSDm_hs
PSSA2_hs
PTDCACRNCPT2
PTDCACRNt
RNDR4
RPI
RTOTAL2CRNCPT2
RTOTAL2CRNt
RTOTAL3CRNCPT2
RTOTAL3CRNt
RTOTALCRNCPT2
RTOTALCRNt
SERLYSNaex
STRDNCCPT2
STRDNCCRNt
THBPT4ACAMDASE
THFt2
THYOXt2
TMNDNCCPT2
TMNDNCCRNt
TTDCPT2
TTDCRNt
TYRCBOX
UAG2EMAi
VACCCPT2
VACCCRNt
VALt4
XAOx
