# Supplementary material for: Reconstruction of genome-scale metabolic models for 126 human tissues using mCADRE
Source: BMC Syst Biol. 2012 Dec 13;6:153. doi: 10.1186/1752-0509-6-153 (PMC3576361; doi:10.1186/1752-0509-6-153)
Supplement: Additional file 4 — Inconsistent reactions in each of the 126 TSEM models. [file 1752-0509-6-153-S4.zip › synovial_membrane_inconsistency.xls]

## Sheet: Sheet1
Core reactions removed
13DAMPPOX
3SALATAim
5ADTSTSTERONEGLCte
ADMDC
ALOX5
ALOX52
ASAH1
BAMPPALDOX
BILIRED
CYANSTm
CYTDtm
DGK1
DGNSKm
DURAD2
FUMAC
HKYNH
HPYRR2x
HPYRRy
HSD17B42x
HSD17B4x
HSD3B7
HSD3B7P
LEUTA
LTC4Sr
MCLOR
NTD10
NTD8
PNTK
PPBNGS
SACCD3m
SACCD4m
SBPP3er
SCP2x
SCP3x
SCPx
TAURtcx
THYMDt1
UPPDC1

## Sheet: Sheet2
Negative_reaction retained in final model
34DHPLACOX(NADP)
34DHXMANDACOX(NADP)
ACACT1
ACGAM2E
ACGAM6PSi
ACGAMPM
ACOAO7p
ADRNCPT2
ADRNCRNt
ALATA_L
AMETt2m
APAT2rm
ARACHCPT2
ARACHCRNt
ARGSL
ASNNm
ASPCTr
BPNT
B_MANNASEly
C14STRr
C160CPT2
C160CRNt
C161CPT2
C161CPT22
C161CRN2t
C161CRNt
C180CPT2
C180CRNt
C181CPT2
C181CRNt
C204CPT2
C226CPT2
C3STDH1r
CBPS
CBPSam
CDS
CEPTE
CERK
CGLYt3(2)
CHLPCTD
CHOLD2m
CITtam
CLOHtex2
CRNtim
CSNATp
CTPS1
CYOOm3
DAGKn_hs
DALAOXx
DCSPTN1CPT2
DCSPTN1CRNt
DHCR71r
DHORD9
DHORTS
DLNLCGCPT2
DLNLCGCRNt
DMGDHm
DNDPt26m
DNDPt41m
DNDPt56m
DPMVDx
EBP1r
EICOSTETCPT2
EICOSTETCRNt
ELAIDCPT2
ELAIDCRNt
ESTRADIOLGLCt2
ETFQO
FACOAL191
FACOAL40im
FAS100COA
FAS120COA
FAS140COA
FAS180COA
FAS80COA_L
FMNAT
FOLt2
G6PDH2r
G6Pter
GABAVESSEC
GAMt1r
GARFT
GGNG
GLGNS1
GLUCYS
GLUPRT
GLYATm
GLYCTO1p
GTHOm
HIStN1
HMGCOARx
HMGCOASi
HPDCACRNCPT2
HPDCACRNt
HSD11B2r
ILEt4
KHK
KHK2
LCYSTAT
LEUtec
LNELDCCPT2
LNELDCCRNt
LNLCCPT2
LNLCCRNt
LNLNCACPT2
LNLNCACRNt
LNLNCGCPT2
LNLNCGCRNt
MCDm
METtec
MTHFR3
NMNATr
NORANMT
NTD1m
NTD5
NTD5m
OCBTm
OIVD2m
OIVD3m
OMPDC
OPAHir
ORNt3m
ORNt4m
ORPT
P5CRxm
PCFLOPm
PCm
PDHm
PETHCT
PETOHMm_hs
PGCD
PHETHPTOX2
PHYCBOXL
PI34P5K
PI35P3P
PMEVKx
PPCOACm
PRAGSr
PRAIS
PRFGS
PROD2m
PROSTGD2t
PROSTGE2t3
PSDm_hs
PSERT
PSSA2_hs
PTDCACRNCPT2
PTDCACRNt
RNDR4
RPI
RTOTAL2CRNCPT2
RTOTAL2CRNt
RTOTAL3CRNCPT2
RTOTAL3CRNt
RTOTALCRNCPT2
RTOTALCRNt
SARDHm
SBTD_D2
SERLYSNaex
SERPT
SIAASEly
SO4OXAtex2
STRDNCCPT2
STRDNCCRNt
STS2
THBPT4ACAMDASE
THFt2
TMNDNCCPT2
TMNDNCCRNt
TTDCPT2
TTDCRNt
TYRCBOX
UPPN
VACCCPT2
VACCCRNt
VALTAm
VALt4
