# Supplementary material for: Reconstruction of genome-scale metabolic models for 126 human tissues using mCADRE
Source: BMC Syst Biol. 2012 Dec 13;6:153. doi: 10.1186/1752-0509-6-153 (PMC3576361; doi:10.1186/1752-0509-6-153)
Supplement: Additional file 4 — Inconsistent reactions in each of the 126 TSEM models. [file 1752-0509-6-153-S4.zip › testes_inconsistency.xls]

## Sheet: Sheet1
Core reactions removed
5ADTSTSTERONEGLCte
ARGtm
ASAH1
BAMPPALDOX
CSNAT2m
CSNAT3x
DPCOAK
ESTSULT
GLCAASE8ly
GLCAASE9ly
HKYNH
HOXG
HPYRR2x
HPYRRy
LTC4Sr
LYStm
NTD10
PNTK
SCP2x
SCP3x
SCPx
TYMSULT
TYRTA
UGT1A1r
UGT1A6r
UPPDC1

## Sheet: Sheet2
Negative_reaction retained in final model
3SALAASPm
ACGAM2E
ACOAO7p
ACRNtm
ADRNCPT2
ADRNCRNt
ALAR
ARACHCPT2
ARACHCRNt
ARGLYSex
ARGSL
ASPCTr
BHMT
BPNT
BTNt3i
C14STRr
C160CPT2
C160CRNt
C161CPT2
C161CPT22
C161CRN2t
C161CRNt
C180CPT2
C180CRNt
C181CPT2
C181CRNt
C204CPT2
C226CPT2
C3STDH1r
CBPS
CBPSam
CEPTE
CERK
CHOLD2m
CLOHtex2
CLOXAtex2
CRNtim
CYOOm3
DALAOXx
DCSPTN1CPT2
DCSPTN1CRNt
DHCRD2
DHORD9
DHORTS
DLNLCGCPT2
DLNLCGCRNt
DMGDHm
DPMVDx
DTMPK
DURAD
DURIPP
EBP1r
EBP2r
EICOSTETCPT2
EICOSTETCRNt
ELAIDCPT2
ELAIDCRNt
ESTRONESt2
FACOAL191
FACOAL40im
FAS100COA
FAS120COA
FAS140COA
FAS180COA
FAS80COA_L
FPGS
FPGS2
FPGS3
FPGS4
FPGS5
FPGS6
FPGS7
FPGS8
FPGS9
G3PD1
G5SDym
G6Pter
GALt4_2
GAMt1r
GLU5Km
GLUCYS
GLUPRT
GLYCTO1p
GUACYC
HISTAVESSEC
HIStN1
HPDCACRNCPT2
HPDCACRNt
ILEt4
KHK
KHK2
LEUTAm
LEUtec
LNELDCCPT2
LNELDCCRNt
LNLCCPT2
LNLCCRNt
LNLNCACPT2
LNLNCACRNt
LNLNCGCPT2
LNLNCGCRNt
LPS
LPS2
MALSO3tm
MALT
MCDm
METtec
MI145PK
MMEm
MOGAT
MTHFR3
NCKt
OCBTm
OIVD2m
OIVD3m
OMPDC
ORPT
P5CRxm
PCm
PCt
PDHm
PETOHMr_hs
PGL
PGS
PHEtec
PI35P3P
PMEVKx
PPCOACm
PRFGS
PROD2m
PROSTGD2t
PROSTGE2t3
PSDm_hs
PSFLIPm
PSSA2_hs
PTDCACRNCPT2
PTDCACRNt
PUNP3
PUNP5
RPE
RPI
RTOTAL2CRNCPT2
RTOTAL2CRNt
RTOTAL3CRNCPT2
RTOTAL3CRNt
RTOTALCRNCPT2
RTOTALCRNt
SARDHm
SBTD_D2
SERPT
SOAT11
STRDNCCPT2
STRDNCCRNt
SULFOX
THFt2
TMNDNCCPT2
TMNDNCCRNt
TRIODTHYt2
TTDCPT2
TTDCRNt
UAG2EMAi
UDPGD
UDPGLCAter
UPPN
VACCCPT2
VACCCRNt
VALt4
