# Supplementary material for: Reconstruction of genome-scale metabolic models for 126 human tissues using mCADRE
Source: BMC Syst Biol. 2012 Dec 13;6:153. doi: 10.1186/1752-0509-6-153 (PMC3576361; doi:10.1186/1752-0509-6-153)
Supplement: Additional file 4 — Inconsistent reactions in each of the 126 TSEM models. [file 1752-0509-6-153-S4.zip › thyroid_inconsistency.xls]

## Sheet: Sheet1
Core reactions removed
ASAH1
BILIRED
CYANSTm
DGNSKm
DURAD2
HGNTOR
HPYRR2x
HPYRRy
HSD17B42x
HSD17B4x
LTC4Sr
NTD10
SACCD3m
SACCD4m
SCP2x
SCP3x
SCPx
TAURtcx
UPPDC1

## Sheet: Sheet2
Negative_reaction retained in final model
5HTRPVESSEC
5MTHFt2
ACACT1
ACCOAC
ACGAM2E
ACGAMPM
ADRNCPT2
ADRNCRNt
ALATA_L
AMETt2m
ARACHCPT2
ARACHCRNt
ARGLYSex
ARGSL
ASPCTr
B_MANNASEly
C14STRr
C160CPT2
C160CRNt
C161CPT2
C161CPT22
C161CRN2t
C161CRNt
C180CPT2
C180CRNt
C181CPT2
C181CRNt
C204CPT2
C226CPT2
CBPS
CHLPCTD
CLOXAtex2
CRNtim
CYOOm3
DCSPTN1CPT2
DCSPTN1CRNt
DGAT
DHCR71r
DHORD9
DHORTS
DLNLCGCPT2
DLNLCGCRNt
DNDPt26m
DNDPt41m
DPMVDx
EICOSTETCPT2
EICOSTETCRNt
ELAIDCPT2
ELAIDCRNt
ESTRONEGLCt
ETHP
FACOAL191
FACOAL40im
FMNAT
G3PD1
G6PDH2r
G6Pter
GAMt1r
GGNG
GLGNS1
GLYCTO1p
HIStN1
HPDCACRNCPT2
HPDCACRNt
ILEt4
It
KAS8
KHK
KHK2
LNELDCCPT2
LNELDCCRNt
LNLCCPT2
LNLCCRNt
LNLNCACPT2
LNLNCACRNt
LNLNCGCPT2
LNLNCGCRNt
MALSO3tm
MALT
MCDm
MMEm
MTAP
NORANMT
NTD1m
NTD5
NTD5m
OCBTm
OIVD1m
OIVD2m
OIVD3m
OPAHir
P45046A1r
P5CRxm
PCFLOPm
PCm
PETOHMm_hs
PHYCBOXL
PI34P5K
PI35P3P
PMEVKx
PNTOt5
PPCDC
PPCOACm
PROD2m
PSDm_hs
PSERT
PTDCACRNCPT2
PTDCACRNt
RPI
RTOTAL2CRNCPT2
RTOTAL2CRNt
RTOTAL3CRNCPT2
RTOTAL3CRNt
RTOTALCRNCPT2
RTOTALCRNt
SERPT
SIAASEly
SPMS
SQLEr
STRDNCCPT2
STRDNCCRNt
STS2
THMTPt
TMNDNCCPT2
TMNDNCCRNt
TTDCPT2
TTDCRNt
TYRCBOX
UPPN
UREAtm
VACCCPT2
VACCCRNt
VALt4
