# Supplementary material for: Reconstruction of genome-scale metabolic models for 126 human tissues using mCADRE
Source: BMC Syst Biol. 2012 Dec 13;6:153. doi: 10.1186/1752-0509-6-153 (PMC3576361; doi:10.1186/1752-0509-6-153)
Supplement: Additional file 4 — Inconsistent reactions in each of the 126 TSEM models. [file 1752-0509-6-153-S4.zip › tongue_squamous_cells_inconsistency.xls]

## Sheet: Sheet1
Core reactions removed
5ADTSTSTERONEGLCte
5MTHFt
AHEXASE2ly
AHEXASEly
ALOX5
ALOX52
ASAH1
CYANSTm
DGNSKm
DURAD2
ESTRONEGLCt
GASNASE2ly
GASNASEly
GGH_10FTHF5GLUl
GGH_10FTHF6GLUl
GGH_10FTHF7GLUl
HKYNH
HPYRR2x
HPYRRy
HSD17B42x
HSD17B4x
LTC4Sr
MTHFCm
P4501B1r
PCHOLPm_hs
SCP2x
SCP3x
SCPx
TAURt4(2)r
TAURtcx
THMt3
TMDS
TYRTA
UGT1A1r
UGT1A6r

## Sheet: Sheet2
Negative_reaction retained in final model
ACGAMPM
ACOAD8m
ADRNCRNt
AKGDm
AMETt2m
ARACHCRNt
ARGSL
ASNNm
ASPCTr
BPNT
C14STRr
C160CRNt
C161CRN2t
C161CRNt
C180CRNt
C181CRNt
CBPS
CBPSam
CEPTE
CHLPCTD
CHOLATEt2
CITtam
CITtbm
CLOXAtex2
CPPPGO
CRNtim
CSNATp
CYOOm3
CYSTGL
CYSTS
CYTDK1
DALAOXx
DCSPTN1CRNt
DHORD9
DHORTS
DLNLCGCRNt
DNDPt26m
DNDPt41m
DPMVDx
EICOSTETCRNt
ELAIDCRNt
ESTRONESt2
FACOAL191
FACOAL40im
FAS100COA
FAS120COA
FAS140COA
FAS180COA
FAS80COA_L
FCLTm
FPGS
FPGS2
FPGS3
FPGS4m
FPGS5m
FPGS6m
G6PDH1rer
G6PDH2r
G6PDH2rer
G6Pter
GACMTRc
GARFT
GHMT2r
GLCURtly
GLUPRT
GLYATm
GLYCTO1p
HIStN1
HMBS
HOXG
HPDCACRNt
KHK
KHK2
LNELDCCRNt
LNLCCRNt
LNLNCACRNt
LNLNCGCRNt
MALSO3tm
NORANMT
OCBTm
OIVD1m
OIVD2m
OIVD3m
OPAHir
ORNt3m
ORNt4m
P45046A1r
P5CRxm
PCm
PETHCT
PETOHMm_hs
PGCD
PHETHPTOX2
PHYCBOXL
PI34P5K
PI35P3P
PI3P4K
PMEVKx
PNTOt5
PRAGSr
PRAIS
PRFGS
PROD2m
PROSTGF2t
PSDm_hs
PSSA2_hs
PTDCACRNt
RTOTAL2CRNt
RTOTAL3CRNt
RTOTALCRNt
SERLYSNaex
SERPT
SMS
SPMS
STRDNCCRNt
SULFOX
THBPT4ACAMDASE
TMNDNCCRNt
TTDCRNt
TXASr
TYRCBOX
UDPGLCAter
UPP3S
UPPN
VACCCRNt
