# Supplementary material for: Reconstruction of genome-scale metabolic models for 126 human tissues using mCADRE
Source: BMC Syst Biol. 2012 Dec 13;6:153. doi: 10.1186/1752-0509-6-153 (PMC3576361; doi:10.1186/1752-0509-6-153)
Supplement: Additional file 4 — Inconsistent reactions in each of the 126 TSEM models. [file 1752-0509-6-153-S4.zip › tongue_squamous_cells_tumor_inconsistency.xls]

## Sheet: Sheet1
Core reactions removed
5ADTSTSTERONEGLCte
ADMDC
AHEXASE2ly
AHEXASEly
ALASm
ASAH1
BAMPPALDOX
BILIRED
CYANSTm
DGNSKm
DURAD2
ESTSULT
GASNASE2ly
GASNASEly
HPYRR2x
HPYRRy
HSD17B42x
HSD17B4x
MTHFCm
PCHOLPm_hs
SCP2x
SCP3x
SCPx
TAURtcx
UGT1A1r
UGT1A6r
UPPDC1

## Sheet: Sheet2
Negative_reaction retained in final model
3HAO
ACOAD8m
ADRNCRNt
AMETt2m
ARACHCRNt
ARGSL
ASNNm
ASPCTr
BTNt3i
C14STRr
C160CRNt
C161CRN2t
C161CRNt
C180CRNt
C181CRNt
CBPS
CITRtm
CITtbm
CLOXAtex2
CRNtim
CSNATp
CYOOm3
CYSTGL
DALAOXx
DCSPTN1CRNt
DHORD9
DHORTS
DLNLCGCRNt
DNDPt26m
DNDPt41m
DPMVDx
EICOSTETCRNt
ELAIDCRNt
ESTRONESt2
ETFQO
ETHP
FACOAL191
FACOAL40im
FAS100COA
FAS120COA
FAS140COA
FAS180COA
FAS80COA_L
FPGS
FPGS2
FPGS3
FPGS4
FPGS5
FPGS6
FPGS7
FPGS8
FPGS9
G3PD1
G6PDH2r
G6Pter
GACMTRc
GGT5r
GHMT2r
GLYCTO1p
HPDCACRNt
KHK
KHK2
KYN3OX
LNELDCCRNt
LNLCCRNt
LNLNCACRNt
LNLNCGCRNt
MALSO3tm
NORANMT
OCBTm
OIVD1m
OIVD2m
OIVD3m
OPAHir
P45046A1r
P5CRxm
PCFLOPm
PCm
PETOHMm_hs
PGCD
PHETHPTOX2
PI34P5K
PI35P3P
PMEVKx
PNTOt5
PRFGS
PROD2m
PSDm_hs
PTDCACRNt
RTOTAL2CRNt
RTOTAL3CRNt
RTOTALCRNt
SERLYSNaex
SERPT
STRDNCCRNt
SULFOX
THBPT4ACAMDASE
TMNDNCCRNt
TTDCRNt
TXASr
UPPN
VACCCRNt
