# Supplementary material for: Reconstruction of genome-scale metabolic models for 126 human tissues using mCADRE
Source: BMC Syst Biol. 2012 Dec 13;6:153. doi: 10.1186/1752-0509-6-153 (PMC3576361; doi:10.1186/1752-0509-6-153)
Supplement: Additional file 4 — Inconsistent reactions in each of the 126 TSEM models. [file 1752-0509-6-153-S4.zip › tonsil_epithelium_inconsistency.xls]

## Sheet: Sheet1
Core reactions removed
3AIBTm
5ADTSTSTERONEGLCte
ACOAD1fm
ACOAD9m
ALOX5
ALOX52
ASAH1
CYANSTm
DPCOAK
DURAD2
ECOAH12m
ECOAH1m
GGH_10FTHF5GLUl
GGH_10FTHF6GLUl
GGH_10FTHF7GLUl
GGH_5THFl
GGH_6THFl
GGH_7THFl
HACD1m
HKYNH
HPYRR2x
HPYRRy
HSD17B42x
HSD17B4x
HSD17B7r
HSD17B8r
KYN3OX
LTC4Sr
PCHOLPm_hs
PNTK
SBPP3er
SCP2x
SCP3x
SCPx
TAURtcx
THMt3
UGT1A1r
UGT1A5r2
UGT1A6r

## Sheet: Sheet2
Negative_reaction retained in final model
13DAMPPOX
ACGAM2E
ACGAM6PSi
ACGAMPM
ACNAMlt
ACOAD8m
ADRNCRNt
AMETt2m
ARACHCRNt
ARGLYSex
ARGSL
ASNNm
ASPCTr
BHMT
BPNT
B_MANNASEly
C160CRNt
C161CRN2t
C161CRNt
C180CRNt
C181CRNt
CBPS
CBPSam
CHLPCTD
CHOLD2m
CITtam
CITtbm
CPPPGO
CRNtim
CSNATp
CTPS1
CYOOm3
CYSO
DALAOXx
DCSPTN1CRNt
DHCR71r
DHORD9
DHORTS
DLNLCGCRNt
DMGDHm
DNDPt26m
DNDPt41m
DPMVDx
EICOSTETCRNt
ELAIDCRNt
ESTRONESt2
ETHP
FCLTm
FPGS4m
FPGS5m
FPGS6m
G3PD1
G6PDH2r
GAMt1r
GARFT
GGNG
GLCURtly
GLGNS1
GLUPRT
GLYCTO1p
GPAM_hs
HAS1
HIStN1
HMBS
HPDCACRNt
HSD3A1r
HSD3B3r
INSTt2r
KAS8
KHK
KHK2
LCYSTCBOXL
LNELDCCRNt
LNLCCRNt
LNLNCACRNt
LNLNCGCRNt
LPS
LPS2
L_LACtcm
MALSO3tm
MALT
MAOX
MCDm
METtec
MGCHrm
MHISOR
MMSAD3m
MTAP
MTHFR3
NMNATr
NORANMT
NTD5
OCBTm
OIVD1m
OIVD3m
OPAHir
ORNt3m
ORNt4m
P5CRxm
PCFLOPm
PCm
PETOHMm_hs
PGCD
PHYCBOXL
PI34P5K
PI35P3P
PMEVKx
PPCOACm
PRAGSr
PRAIS
PRFGS
PROD2m
PROSTGE2t3
PSDm_hs
PTDCACRNt
RTOTAL2CRNt
RTOTAL3CRNt
RTOTALCRNt
SARDHm
SERPT
SIAASEly
SPMS
STRDNCCRNt
STS3
STS4
SUCD1m
THFt2
THYMt
TMNDNCCRNt
TTDCRNt
TYRCBOX
UPP3S
UPPN
UREAt5
VACCCRNt
