# Supplementary material for: Reconstruction of genome-scale metabolic models for 126 human tissues using mCADRE
Source: BMC Syst Biol. 2012 Dec 13;6:153. doi: 10.1186/1752-0509-6-153 (PMC3576361; doi:10.1186/1752-0509-6-153)
Supplement: Additional file 4 — Inconsistent reactions in each of the 126 TSEM models. [file 1752-0509-6-153-S4.zip › tonsil_inconsistency.xls]

## Sheet: Sheet1
Core reactions removed
3SALATAim
4HOXPACDOX(NADP)
5ADTSTSTERONEGLCte
5MTHFt
ABUTD
ACOAD1fm
ACOAD9m
AHEXASE2ly
AHEXASEly
ALDD19x
ALDD19x(P)
ALOX5
ALOX52
ASAH1
A_MANASEly
BAMPPALDOX
BILIRED
C161CPT12
CYANSTm
DGNSKm
DPCOAK
ECOAH12m
ECOAH1m
FAOXC161802m
GALASE1ly
HACD1m
HKYNH
HPYRR2x
HPYRRy
HSD17B42x
HSD17B4x
LTC4Sr
MCLOR
ORNDC
PNTK
SBPP3er
SCP2x
SCP3x
SCPx
SLDx
TAURt4(2)r
TAURtcx
TYMSULT
UPPDC1

## Sheet: Sheet2
Negative_reaction retained in final model
41R2A1H12BOOX
AACOAT
ACCOAC
ACGAM6PSi
ACGAMPM
ADRNCPT2
ADRNCRNt
AKGMALtm
ALATA_L
AMETt2m
ARACHCPT2
ARACHCRNt
ARGLYSex
ARGSL
ASNNm
ASPCTr
ASPGLUm
BALAVECSEC
BHMT
BPNT
C14STRr
C160CPT2
C160CRNt
C161CPT2
C161CRNt
C180CPT2
C180CRNt
C181CPT2
C181CRNt
C204CPT2
C226CPT2
C3STDH1r
CBPS
CBPSam
CDS
CHLPCTD
CHOLD2m
CITtam
CKc
CLOXAtex2
CRNtim
CTPS1
CYOOm3
DALAOXx
DCSPTN1CPT2
DCSPTN1CRNt
DGAT
DHCR71r
DHFR
DHORD9
DHORTS
DLNLCGCPT2
DLNLCGCRNt
DMGDHm
DNDPt26m
DNDPt41m
DPMVDx
EBP1r
EICOSTETCPT2
EICOSTETCRNt
ELAIDCPT2
ELAIDCRNt
ESTRADIOLGLCt2
ESTRONEGLCt
ETFQO
FACOAL191
FAS100COA
FAS120COA
FAS140COA
FAS180COA
FAS80COA_L
G3PD1
G5SDym
G6PDH2r
GALt4_2
GAMt1r
GARFT
GLCURtly
GLU5Km
GLUCYS
GLUPRT
GLYCTO1p
GPAM_hs
HAS1
HIStN1
HMGCOARx
HMGCOASim
HPDCACRNCPT2
HPDCACRNt
HSD3A1r
HSD3B3r
ILETAm
ILEt4
INSTt2r
ITCOALm
KHK
KHK2
LNELDCCPT2
LNELDCCRNt
LNLCCPT2
LNLCCRNt
LNLNCACPT2
LNLNCACRNt
LNLNCGCPT2
LNLNCGCRNt
LNS14DMr
LPS
LPS2
L_LACtcm
MALT
MCDm
MECOALm
METLEUex
METS
METtec
MHISOR
MMEm
MMMm
MTHFR3
NACASPAH
NCKt
NMNATr
NTD5
OCBTm
OIVD3m
OMPDC
OPAHir
ORNt3m
ORNt4m
ORPT
P5CRxm
PCFLOPm
PCm
PCt
PDHm
PETOHMm_hs
PGCD
PGS
PHEtec
PI34P5K
PI35P3P
PMEVKx
PPCOACm
PRAGSr
PRAIS
PRFGS
PRO1x
PROSTGD2t
PROt2r
PSDm_hs
PTDCACRNCPT2
PTDCACRNt
PYDAMK
PYDXK
PYDXNK
RBFK
RPE
RTOTAL2CRNCPT2
RTOTAL2CRNt
RTOTAL3CRNCPT2
RTOTAL3CRNt
RTOTALCRNCPT2
RTOTALCRNt
SARDHm
SBTD_D2
SERPT
SOAT11
STRDNCCPT2
STRDNCCRNt
STS2
STS3
STS4
SUCD1m
THYMt
TMNDNCCPT2
TMNDNCCRNt
TRIODTHYt2
TTDCPT2
TTDCRNt
UAGDP
UDPGD
UPPN
URIK1
VACCCPT2
VACCCRNt
XAOx
