# Supplementary material for: Reconstruction of genome-scale metabolic models for 126 human tissues using mCADRE
Source: BMC Syst Biol. 2012 Dec 13;6:153. doi: 10.1186/1752-0509-6-153 (PMC3576361; doi:10.1186/1752-0509-6-153)
Supplement: Additional file 4 — Inconsistent reactions in each of the 126 TSEM models. [file 1752-0509-6-153-S4.zip › trachea_inconsistency.xls]

## Sheet: Sheet1
Core reactions removed
13DAMPPOX
3SALATAim
5ADTSTSTERONEGLCte
5MTHFt
AACTOOR
ACOAD1fm
ADMDC
AHEXASE2ly
AHEXASEly
ALOX5
ALOX52
ASAH1
BAMPPALDOX
BILIRED
CYANSTm
DGNSKm
DPCOAK
DURAD2
ECOAH1m
GALASE1ly
HACD1m
HPYRR2x
HPYRRy
HSD17B42x
HSD17B4x
HSD17B7r
LTC4Sr
MCCCrm
MCLOR
MTHFCm
NTD10
P4501B1r
RNMK
SCP2x
SCP3x
SCPx
TAURtcx
UGT1A1r
UGT1A6r
UPPDC1

## Sheet: Sheet2
Negative_reaction retained in final model
34DHXMANDACOX(NADP)
5HTRPVESSEC
ABUTt4(2)r
ACCOAC
ACETONEt2m
ACGAM2E
ACGAM6PSi
ACGAMPM
ACOAO7p
ACONT
ADRNCPT2
ADRNCRNt
AKGt4_3
ALATA_L
APAT2rm
ARACHCPT2
ARACHCRNt
ARGSL
ASPCTr
ASPGLUm
BPNT
C14STRr
C160CPT2
C160CRNt
C161CPT2
C161CPT22
C161CRN2t
C161CRNt
C180CPT2
C180CRNt
C181CPT2
C181CRNt
C204CPT2
C226CPT2
C3STDH1r
CBPS
CBPSam
CHLPCTD
CLOXAtex2
CRNtim
CSNATp
CTPS2
CYOOm3
DALAOXx
DCSPTN1CPT2
DCSPTN1CRNt
DGAT
DHCR71r
DHCRD2
DHORD9
DHORTS
DLNLCGCPT2
DLNLCGCRNt
DNDPt26m
DNDPt41m
DPMVDx
EBP1r
EBP2r
EICOSTETCPT2
EICOSTETCRNt
ELAIDCPT2
ELAIDCRNt
G3PD1
G6PDH2r
G6Pter
GALK
GALT
GAMt1r
GARFT
GGNG
GHMT2r
GLBRAN
GLDBRAN
GLGNS1
GLUPRT
GLYCTO1p
GMPS2
GUACYC
HIStN1
HMGCOARx
HPDCACRNCPT2
HPDCACRNt
HSD3A1r
HSD3B3r
ILETAm
INSTt2r
KAS8
KHK
KHK2
LCYSTAT
LCYSTCBOXL
LNELDCCPT2
LNELDCCRNt
LNLCCPT2
LNLCCRNt
LNLNCACPT2
LNLNCACRNt
LNLNCGCPT2
LNLNCGCRNt
LPASE
L_LACtcm
MALT
MCDm
METLEUex
MI34PP
MMEm
MMMm
NACASPAH
NCKt
NORANMT
OCBTm
OIVD2m
OIVD3m
OMPDC
OPAHir
ORNt3m
ORNt4m
ORPT
P4507B11r
P5CRxm
PCm
PDHm
PETOHMr_hs
PHYCBOXL
PI34P5K
PI35P3P
PMEVKx
PPCOACm
PRAGSr
PRAIS
PRFGS
PROSTGE1t3
PROSTGF2t
PROt4(2)r
PSDm_hs
PSFLIPm
PTDCACRNCPT2
PTDCACRNt
PYDAMK
PYDXK
PYDXNK
RBFK
RNDR2
RNDR3
RNDR4
RPE
RPI
RTOTAL2CRNCPT2
RTOTAL2CRNt
RTOTAL3CRNCPT2
RTOTAL3CRNt
RTOTALCRNCPT2
RTOTALCRNt
SERLYSNaex
SERPT
SMS
STRDNCCPT2
STRDNCCRNt
STS2
SUCCt4_3
THMDt5
THYMt
TMNDNCCPT2
TMNDNCCRNt
TRIODTHYt2
TRPHYDRO2
TTDCPT2
TTDCRNt
TYRCBOX
UDPGLCAter
UPPN
VACCCPT2
VACCCRNt
VALTAm
