# Supplementary material for: Reconstruction of genome-scale metabolic models for 126 human tissues using mCADRE
Source: BMC Syst Biol. 2012 Dec 13;6:153. doi: 10.1186/1752-0509-6-153 (PMC3576361; doi:10.1186/1752-0509-6-153)
Supplement: Additional file 4 — Inconsistent reactions in each of the 126 TSEM models. [file 1752-0509-6-153-S4.zip › urethra_inconsistency.xls]

## Sheet: Sheet1
Core reactions removed
3SALATAim
5ADTSTSTERONEGLCte
5MTHFt
ACOAD1fm
AHEXASE2ly
AHEXASEly
ASAH1
BHMT
CYANSTm
CYTDtm
DGK1
DURAD2
ECOAH1m
GALASE1ly
HACD1m
HPYRR2x
HPYRRy
HSD17B42x
HSD17B4x
MCCCrm
MTHFCm
NDPK6
NTD10
NTD8
PNTK
RNMK
SCP2x
SCP3x
SCPx
TAURtcx
THYMDt1

## Sheet: Sheet2
Negative_reaction retained in final model
34DHPLACOX(NADP)
34DHXMANDACOX(NADP)
ABTArm
ACCOAC
ACGAMPM
ACOAO7p
ACS
ACTNMO
ADRNCPT2
ADRNCRNt
ALATA_L
AMETt2m
APAT2rm
ARACHCPT2
ARACHCRNt
ARGN
ARGSL
ASNS1
ASPCTr
BPNT
C14STRr
C160CPT2
C160CRNt
C161CPT2
C161CPT22
C161CRN2t
C161CRNt
C180CPT2
C180CRNt
C181CPT2
C181CRNt
C204CPT2
C226CPT2
C3STDH1r
CBPS
CBPSam
CDS
CHLPCTD
CITtam
CLOXAtex2
CPPPGO
CRNtim
CSNATp
CTPS1
CYOOm3
CYSTGL
CYSTS
DAGKn_hs
DALAOXx
DCSPTN1CPT2
DCSPTN1CRNt
DGAT
DHCR71r
DHORD9
DHORTS
DLNLCGCPT2
DLNLCGCRNt
DNDPt56m
DPMVDx
EBP1r
EBP2r
EICOSTETCPT2
EICOSTETCRNt
ELAIDCPT2
ELAIDCRNt
ESTRONEGLCt
ETFQO
FACOAL191
FCLTm
G3PD1
G6PDH2r
G6Pter
GALt4_2
GAMt1r
GARFT
GGNG
GHMT2r
GLCURtly
GLGNS1
GLUCYS
GLUPRT
GLYATm
GLYCTO1p
GPAM_hs
HAS1
HIStN1
HMBS
HMGCOARx
HOXG
HPDCACRNCPT2
HPDCACRNt
HSD11B2r
HSD3A1r
HSD3B3r
ILETAm
ILEt4
KAS8
KHK
KHK2
LEUKTRC4t
LNELDCCPT2
LNELDCCRNt
LNLCCPT2
LNLCCRNt
LNLNCACPT2
LNLNCACRNt
LNLNCGCPT2
LNLNCGCRNt
LPS
LPS2
L_LACtcm
MALT
MCDm
METLEUex
MI145PK
MMEm
MTAP
NACASPAH
NORANMT
OCBTm
OIVD2m
OIVD3m
OMPDC
OPAHir
ORNt3m
ORNt4m
ORPT
P5CRxm
PCFLOPm
PCm
PETOHMm_hs
PGCD
PHETHPTOX2
PHYCBOXL
PI34P5K
PI35P3P
PMEVKx
PPCOACm
PPPGOm
PRAGSr
PRAIS
PRFGS
PRO1x
PROD2m
PSDm_hs
PSERT
PTDCACRNCPT2
PTDCACRNt
PYDAMK
PYDXK
PYDXNK
PYNP2r
RNDR4
RPI
RTOTAL2CRNCPT2
RTOTAL2CRNt
RTOTAL3CRNCPT2
RTOTAL3CRNt
RTOTALCRNCPT2
RTOTALCRNt
SERLYSNaex
SERPT
SPMS
SQLEr
STRDNCCPT2
STRDNCCRNt
STS2
TMNDNCCPT2
TMNDNCCRNt
TRIODTHYt
TTDCPT2
TTDCRNt
TXASr
TYRCBOX
UPP3S
UPPN
VACCCPT2
VACCCRNt
VALTAm
VALt4
