# Supplementary material for: Reconstruction of genome-scale metabolic models for 126 human tissues using mCADRE
Source: BMC Syst Biol. 2012 Dec 13;6:153. doi: 10.1186/1752-0509-6-153 (PMC3576361; doi:10.1186/1752-0509-6-153)
Supplement: Additional file 4 — Inconsistent reactions in each of the 126 TSEM models. [file 1752-0509-6-153-S4.zip › uterus_tumor_inconsistency.xls]

## Sheet: Sheet1
Core reactions removed
ALASm
ALOX5
ALOX52
ARGNm
ASAH1
BILIRED
CYANSTm
GGH_6DHFl
GGH_7DHFl
HOXG
HPYRR2x
HPYRRy
HSD17B42x
HSD17B4x
LTC4Sr
MTHFCm
NNDPR
SCP2x
SCP3x
SCPx
TAURtcx
THMt3
UPPDC1

## Sheet: Sheet2
Negative_reaction retained in final model
34HPPOR
5HTRPVESSEC
ACGAM2E
ACOAD8m
ADRNCPT2
ADRNCRNt
AMETt2m
ARACHCPT2
ARACHCRNt
ASPCTr
BTNt3i
BUP2
B_MANNASEly
C14STRr
C160CPT2
C160CRNt
C161CPT2
C161CPT22
C161CRN2t
C161CRNt
C180CPT2
C180CRNt
C181CPT2
C181CRNt
C204CPT2
C226CPT2
C3STDH1r
CBPS
CBPSam
CHLPCTD
CITtam
CLOHtex2
CLOXAtex2
CRNtim
CYOOm3
DAGKn_hs
DALAOXx
DCSPTN1CPT2
DCSPTN1CRNt
DGAT
DHORD9
DHORTS
DLNLCGCPT2
DLNLCGCRNt
DNDPt26m
DNDPt41m
DPMVDx
EICOSTETCPT2
EICOSTETCRNt
ELAIDCPT2
ELAIDCRNt
ESTRONEGLCt
ETHP
FACOAL40im
FOLt2
FPGS
FPGS2
FPGS3
FPGS4
FPGS7m
FPGS8
FPGS9
G3PD1
G6Pter
GACMTRc
GGNG
GLGNS1
GLYCTO1p
HIStN1
HPDCACRNCPT2
HPDCACRNt
KHK
KHK2
LNELDCCPT2
LNELDCCRNt
LNLCCPT2
LNLCCRNt
LNLNCACPT2
LNLNCACRNt
LNLNCGCPT2
LNLNCGCRNt
LPS
LPS2
MACACI
MALSO3tm
MMEm
MTAP
NMNATr
NORANMT
NTD5
OCBTm
OIVD1m
OIVD2m
OIVD3m
OPAHir
ORNt3m
ORNt4m
P45046A1r
P5CRxm
PCFLOPm
PCm
PETOHMm_hs
PHYCBOXL
PI35P3P
PMEVKx
PNTOt5
PPCDC
PRO1x
PROD2m
PROSTGF2t
PSDm_hs
PTDCACRNCPT2
PTDCACRNt
RTOTAL2CRNCPT2
RTOTAL2CRNt
RTOTAL3CRNCPT2
RTOTAL3CRNt
RTOTALCRNCPT2
RTOTALCRNt
SERLYSNaex
SIAASEly
STRDNCCPT2
STRDNCCRNt
THFt2
TMNDNCCPT2
TMNDNCCRNt
TTDCPT2
TTDCRNt
TYRCBOX
UPPN
VACCCPT2
VACCCRNt
