# Supplementary material for: Reconstruction of genome-scale metabolic models for 126 human tissues using mCADRE
Source: BMC Syst Biol. 2012 Dec 13;6:153. doi: 10.1186/1752-0509-6-153 (PMC3576361; doi:10.1186/1752-0509-6-153)
Supplement: Additional file 4 — Inconsistent reactions in each of the 126 TSEM models. [file 1752-0509-6-153-S4.zip › vagina_inconsistency.xls]

## Sheet: Sheet1
Core reactions removed
13DAMPPOX
3SALATAim
5ADTSTSTERONEGLCte
5MTHFt
AACTOOR
ACOAD1fm
AHEXASE2ly
AHEXASEly
ALOX5
ALOX52
ASAH1
BAMPPALDOX
BILIRED
CYANSTm
DGNSKm
DURAD2
ECOAH1m
GALASE1ly
HACD1m
HPYRR2x
HPYRRy
HSD17B42x
HSD17B4x
LTC4Sr
MCLOR
MTHFCm
NTD10
PNTK
SCP2x
SCP3x
SCPx
UPPDC1

## Sheet: Sheet2
Negative_reaction retained in final model
ABUTt4(2)r
ACACT1
ACCOAC
ACGAMPM
ACOAO7p
ACS
ACTNMO
ADNCYC
ADRNCPT2
ADRNCRNt
AKGt4_3
ALATA_L
APAT2rm
ARACHCPT2
ARACHCRNt
ARGSL
ASNS1
ASPCTr
ASPGLUm
ATPasel
BPNT
C14STRr
C160CPT2
C160CRNt
C161CPT2
C161CPT22
C161CRN2t
C161CRNt
C180CPT2
C180CRNt
C181CPT2
C181CRNt
C204CPT2
C226CPT2
C3STDH1r
CBPS
CBPSam
CHLPCTD
CITtam
CLOXAtex2
CRNtim
CSNATp
CTPS1
CYOOm3
CYSTGL
CYSTS
DALAOXx
DCSPTN1CPT2
DCSPTN1CRNt
DGAT
DHCR71r
DHORD9
DHORTS
DLNLCGCPT2
DLNLCGCRNt
DNDPt26m
DNDPt41m
DPMVDx
EBP1r
EBP2r
EICOSTETCPT2
EICOSTETCRNt
ELAIDCPT2
ELAIDCRNt
ESTRADIOLGLCt2
ESTRONEGLCt
ETFQO
FACOAL191
FMNAT
G3PD1
G5SDym
G6PDH2r
GACMTRc
GALt4_2
GAMt1r
GARFT
GHMT2r
GLCURtly
GLU5Km
GLUCYS
GLUPRT
GLYCTO1p
GPAM_hs
HIStN1
HPDCACRNCPT2
HPDCACRNt
HSD3A1r
HSD3B3r
ILETAm
KAS8
KHK
KHK2
LCYSTAT
LNELDCCPT2
LNELDCCRNt
LNLCCPT2
LNLCCRNt
LNLNCACPT2
LNLNCACRNt
LNLNCGCPT2
LNLNCGCRNt
LPS
LPS2
L_LACtcm
MALT
MCDm
METLEUex
MI34PP
MMEm
MMMm
NMNATr
NORANMT
OCBTm
OIVD2m
OIVD3m
OMPDC
OPAHir
ORNt3m
ORNt4m
ORPT
P5CRxm
PCm
PETOHMr_hs
PGL
PHYCBOXL
PI34P5K
PI35P3P
PMEVKx
PPCOACm
PRAGSr
PRAIS
PRFGS
PROSTGF2t
PROt4(2)r
PSDm_hs
PSERT
PSFLIPm
PTDCACRNCPT2
PTDCACRNt
PYDAMK
PYDXK
PYDXNK
RBFK
RPE
RPI
RTOTAL2CRNCPT2
RTOTAL2CRNt
RTOTAL3CRNCPT2
RTOTAL3CRNt
RTOTALCRNCPT2
RTOTALCRNt
SERLYSNaex
SERPT
STRDNCCPT2
STRDNCCRNt
STS2
STS3
STS4
THBPT4ACAMDASE
TMNDNCCPT2
TMNDNCCRNt
TRIODTHYt2
TRPHYDRO2
TTDCPT2
TTDCRNt
TXASr
TYRCBOX
UPPN
VACCCPT2
VACCCRNt
VALTAm
