# Supplementary material for: Reconstruction of genome-scale metabolic models for 126 human tissues using mCADRE
Source: BMC Syst Biol. 2012 Dec 13;6:153. doi: 10.1186/1752-0509-6-153 (PMC3576361; doi:10.1186/1752-0509-6-153)
Supplement: Additional file 4 — Inconsistent reactions in each of the 126 TSEM models. [file 1752-0509-6-153-S4.zip › vastus_lateralis_inconsistency.xls]

## Sheet: Sheet1
Core reactions removed
5MTHFt
ALASm
ASAH1
BAMPPALDOX
BILIRED
CYTDtm
DUTPDPn
GBA
HPYRR2x
HPYRRy
HSD17B42x
HSD17B4x
LEUt4
LTC4Sr
MACOXO
NTD10
NTD8
SCP2x
SCP3x
SCPx
THMt3
TYRTA
UAGDP
UGT1A10r
UGT1A1r
UGT1A2r
UGT1A5r
UGT1A5r2
UGT1A6r
UPPDC1

## Sheet: Sheet2
Negative_reaction retained in final model
3DSPHR
ABTArm
ACCOAC
ACOAO7p
ADRNCPT2
ADRNCRNt
ADSK
AMETt2m
APAT2rm
ARACHCPT2
ARACHCRNt
ARGLYSex
ARGSL
ASNNm
ASNS1
ASPCTr
BPNT
BTNt3i
C14STRr
C160CPT2
C160CRNt
C161CPT2
C161CPT22
C161CRN2t
C161CRNt
C180CPT2
C180CRNt
C181CPT2
C181CRNt
C204CPT2
C226CPT2
C3STDH1r
C4STMO1r
C4STMO2r
CBPS
CBPSam
CDS
CHLPCTD
CHOLK
CLOXAtex2
CRNtim
CTPS1
CYOOm3
DAGKn_hs
DALAOXx
DCSPTN1CPT2
DCSPTN1CRNt
DGAT
DHCR71r
DHCRD1
DHORD9
DHORTS
DLNLCGCPT2
DLNLCGCRNt
DNDPt26m
DNDPt41m
DNDPt56m
DPMVDx
DURAD
EBP1r
EICOSTETCPT2
EICOSTETCRNt
ELAIDCPT2
ELAIDCRNt
FACOAL191
FACOAL40im
FAS100COA
FAS120COA
FAS140COA
FAS180COA
FAS80COA_L
G5SDym
GARFT
GLU5Km
GLUCYS
GLUPRT
GLYCTO1p
GTHOm
GTHS
HIStN1
HMGCOARx
HPDCACRNCPT2
HPDCACRNt
ILETAm
KHK
KHK2
LNELDCCPT2
LNELDCCRNt
LNLCCPT2
LNLCCRNt
LNLNCACPT2
LNLNCACRNt
LNLNCGCPT2
LNLNCGCRNt
LNS14DMr
MALSO3tm
MANt1r
METtec
MI145PK
MTHFR3
NORANMT
OCBTm
OMPDC
OPAHir
ORNt3m
ORNt4m
ORPT
P5CRxm
PCFLOPm
PCm
PETOHMm_hs
PGCD
PGS
PHYCBOXL
PI34P5K
PI35P3P
PMEVKx
PPCOACm
PRAGSr
PRAIS
PRFGS
PROD2
PROD2m
PROSTGD2t
PSDm_hs
PSERT
PTDCACRNCPT2
PTDCACRNt
PUNP1
RNDR3
RPE
RTOTAL2CRNCPT2
RTOTAL2CRNt
RTOTAL3CRNCPT2
RTOTAL3CRNt
RTOTALCRNCPT2
RTOTALCRNt
SADT
SBTD_D2
SERPT
SMS
SQLEr
STRDNCCPT2
STRDNCCRNt
TMDPP
TMNDNCCPT2
TMNDNCCRNt
TTDCPT2
TTDCRNt
TYR3MO2
TYRCBOX
UPPN
VACCCPT2
VACCCRNt
VALTAm
