# Supplementary material for: Reconstruction of genome-scale metabolic models for 126 human tissues using mCADRE
Source: BMC Syst Biol. 2012 Dec 13;6:153. doi: 10.1186/1752-0509-6-153 (PMC3576361; doi:10.1186/1752-0509-6-153)
Supplement: Additional file 4 — Inconsistent reactions in each of the 126 TSEM models. [file 1752-0509-6-153-S4.zip › vulva_inconsistency.xls]

## Sheet: Sheet1
Core reactions removed
5ADTSTSTERONEGLCte
ACOAD1fm
ASAH1
CYANSTm
DGNSKm
ECOAH1m
GGH_10FTHF5GLUl
GGH_10FTHF6GLUl
GGH_10FTHF7GLUl
GGH_5DHFl
GGH_5THFl
GGH_6DHFl
GGH_6THFl
GGH_7DHFl
GGH_7THFl
HACD1m
HISD
HPYRR2x
HPYRRy
HSD17B42x
HSD17B4x
LTC4Sr
MTHFCm
PCHOLPm_hs
SCP2x
SCP3x
SCPx
THMt3
TYRTA

## Sheet: Sheet2
Negative_reaction retained in final model
3SALAASPm
ACGAM2E
ACGAMPM
ACNAMlt
ACOAD8m
ACTNMO
ADRNCRNt
ARACHCRNt
ARGSL
ASPCTr
BPNT
B_MANNASEly
C160CRNt
C161CRN2t
C161CRNt
C180CRNt
C181CRNt
CBPS
CBPSam
CHLPCTD
CLOHtex2
CLOXAtex2
CPPPGO
CRNtim
CTPS1
CYOOm3
CYSO
CYSTS
DALAOXx
DCSPTN1CRNt
DHORD9
DHORTS
DLNLCGCRNt
DNDPt26m
DNDPt41m
EICOSTETCRNt
ELAIDCRNt
ESTRADIOLGLCt2
ESTRONEGLCt
FCLTm
GARFT
GGNG
GLCURtly
GLGNS1
GLUPRT
GLYATm
GPAM_hs
HISDC
HMBS
HPDCACRNt
HSD11B2r
HSD3A1r
HSD3B3r
KHK
KHK2
LNELDCCRNt
LNLCCRNt
LNLNCACRNt
LNLNCGCRNt
L_LACtcm
MALSO3tm
MCDm
MTAP
NMNATr
NORANMT
NTD5
OCBTm
ORNt3m
ORNt4m
P45046A1r
P5CRxm
PCm
PETOHMr_hs
PHETHPTOX2
PHYCBOXL
PI34P5K
PI35P3P
PNTOt5
PPCDC
PPCOACm
PPPGOm
PRAGSr
PRAIS
PRFGS
PROD2m
PROSTGF2t
PSDm_hs
PTDCACRNt
RPI
RTOTAL2CRNt
RTOTAL3CRNt
RTOTALCRNt
SERLYSNaex
SIAASEly
STRDNCCRNt
STS2
STS3
STS4
THFt2
TMNDNCCRNt
TTDCRNt
TXASr
TYRCBOX
UPP3S
VACCCRNt
